# Supplementary material for: Lunar rock investigation and tri-aspect characterization of lunar farside regolith by a digital twin
Source: Nat Commun. 2024 Mar 8;15:2098. doi: 10.1038/s41467-024-46233-8 (PMC11258293; doi:10.1038/s41467-024-46233-8)
Supplement: Supplementary file 3 — Source Data [file 41467_2024_46233_MOESM3_ESM.zip]

Archive with 5 entries (5 files):
- Source Data Supplementary Fig. 5.xlsx
- Source Data Supplementary Fig. 6.xlsx
- Source Data Supplementary Fig. 9.xlsx
- Source Data Fig. 4.xlsx
- Source Data Fig. 5.xlsx
