# Supplementary material for: Lunar rock investigation and tri-aspect characterization of lunar farside regolith by a digital twin
Source: Nat Commun. 2024 Mar 8;15:2098. doi: 10.1038/s41467-024-46233-8 (PMC11258293; doi:10.1038/s41467-024-46233-8)
Supplement: Supplementary file 3 — Source Data [file 41467_2024_46233_MOESM3_ESM.zip › Source Data Supplementary Fig. 5.xlsx]

## Sheet: Elevation
Elevation(m)
-0.499981
-0.49997
-0.500078
-0.500083
-0.499984
-0.499932
-0.499869
-0.49982
-0.499768
-0.499686
-0.499516
-0.499556
-0.499532
-0.499455
-0.499356
-0.499226
-0.499178
-0.499115
-0.499082
-0.499046
-0.499054
-0.499049
-0.499046
-0.49893
-0.498768
-0.49867
-0.498552
-0.49845
-0.498378
-0.498398
-0.498378
-0.498281
-0.498219
-0.497717
-0.497343
-0.497394
-0.497566
-0.497868
-0.497649
-0.497725
-0.497921
-0.497941
-0.497849
-0.497858
-0.497762
-0.497643
-0.497504
-0.49743
-0.497307
-0.497199
-0.496953
-0.496493
-0.496166
-0.495874
-0.495579
-0.495367
-0.495171
-0.494884
-0.494613
-0.494236
-0.493949
-0.493729
-0.493507
-0.493229
-0.492976
-0.492764
-0.492502
-0.492328
-0.49216
-0.491991
-0.491775
-0.49151
-0.491302
-0.490888
-0.490649
-0.49043
-0.490381
-0.490199
-0.490078
-0.489844
-0.489546
-0.489289
-0.489004
-0.488772
-0.488605
-0.488469
-0.488238
-0.488054
-0.487961
-0.487741
-0.487613
-0.487312
-0.487002
-0.486799
-0.486619
-0.486361
-0.485895
-0.485747
-0.485531
-0.48512
-0.484822
-0.484854
-0.484641
-0.484288
-0.483769
-0.483359
-0.482842
-0.482483
-0.482028
-0.481606
-0.48115
-0.48068
-0.480188
-0.479632
-0.479155
-0.478712
-0.478208
-0.477636
-0.477087
-0.476559
-0.47602
-0.475455
-0.474958
-0.474883
-0.474628
-0.473744
-0.472659
-0.472191
-0.471747
-0.471199
-0.470738
-0.470181
-0.469668
-0.469202
-0.468744
-0.468338
-0.467872
-0.467155
-0.466103
-0.465399
-0.464904
-0.464399
-0.463776
-0.463125
-0.46249
-0.462004
-0.461221
-0.460518
-0.459904
-0.459146
-0.458422
-0.458239
-0.457232
-0.456441
-0.455919
-0.455297
-0.45468
-0.453874
-0.45294
-0.451997
-0.451126
-0.45043
-0.44975
-0.448979
-0.448009
-0.447265
-0.446535
-0.445839
-0.444957
-0.444028
-0.443172
-0.442422
-0.441425
-0.441009
-0.439869
-0.438188
-0.436883
-0.435856
-0.43483
-0.43378
-0.43269
-0.432189
-0.431571
-0.430719
-0.42991
-0.429039
-0.428186
-0.427237
-0.425918
-0.424589
-0.423224
-0.422127
-0.421012
-0.419913
-0.418911
-0.417918
-0.416901
-0.41599
-0.41514
-0.414456
-0.414133
-0.413026
-0.411846
-0.410667
-0.409404
-0.408115
-0.406907
-0.406095
-0.405518
-0.404912
-0.404148
-0.403378
-0.402535
-0.40171
-0.400809
-0.399956
-0.39936
-0.398603
-0.397829
-0.397053
-0.396223
-0.395437
-0.394672
-0.394053
-0.393569
-0.392954
-0.391972
-0.390956
-0.389998
-0.389098
-0.388085
-0.386974
-0.38566
-0.38467
-0.383907
-0.383159
-0.382746
-0.382216
-0.381558
-0.380919
-0.380359
-0.379727
-0.37904
-0.378296
-0.377423
-0.376356
-0.37555
-0.374689
-0.373946
-0.373218
-0.372682
-0.372728
-0.371824
-0.370917
-0.369987
-0.369135
-0.368167
-0.367159
-0.366282
-0.365411
-0.364542
-0.363672
-0.362884
-0.362261
-0.361861
-0.361565
-0.361057
-0.360288
-0.359563
-0.359142
-0.358767
-0.358286
-0.357857
-0.357519
-0.357201
-0.356887
-0.356564
-0.356234
-0.355891
-0.355532
-0.355236
-0.354475
-0.353526
-0.352862
-0.352316
-0.351786
-0.351249
-0.3507
-0.350282
-0.349736
-0.349029
-0.348399
-0.347748
-0.347127
-0.346492
-0.345837
-0.345141
-0.344382
-0.343632
-0.343272
-0.343219
-0.342693
-0.342005
-0.341452
-0.340909
-0.340379
-0.339962
-0.339386
-0.338825
-0.338326
-0.337815
-0.337319
-0.336838
-0.33635
-0.335856
-0.335419
-0.334937
-0.334427
-0.333989
-0.333424
-0.332931
-0.332429
-0.331849
-0.33125
-0.330665
-0.330107
-0.329538
-0.328803
-0.328343
-0.327906
-0.327565
-0.327131
-0.32662
-0.326347
-0.32619
-0.326134
-0.326116
-0.326112
-0.326066
-0.325822
-0.325275
-0.325064
-0.324462
-0.323611
-0.323201
-0.322774
-0.322335
-0.322022
-0.321707
-0.321386
-0.321066
-0.320795
-0.320547
-0.320227
-0.319846
-0.319455
-0.31905
-0.318562
-0.31811
-0.317727
-0.317625
-0.317172
-0.316708
-0.316243
-0.315726
-0.315213
-0.314743
-0.314336
-0.313842
-0.313243
-0.312694
-0.312122
-0.311534
-0.310952
-0.310367
-0.309771
-0.309175
-0.308559
-0.307936
-0.30761
-0.307297
-0.306684
-0.306042
-0.305429
-0.304847
-0.304264
-0.303619
-0.302956
-0.302293
-0.301411
-0.300785
-0.300208
-0.299633
-0.299025
-0.298423
-0.297811
-0.297184
-0.296597
-0.295967
-0.294884
-0.294092
-0.293387
-0.292663
-0.291925
-0.291153
-0.290524
-0.289762
-0.289072
-0.288416
-0.287735
-0.287046
-0.286315
-0.285626
-0.284931
-0.284221
-0.283402
-0.28277
-0.282059
-0.281336
-0.280619
-0.279917
-0.279232
-0.278531
-0.277914
-0.277459
-0.276902
-0.276113
-0.275377
-0.274642
-0.273903
-0.273161
-0.272441
-0.271992
-0.271355
-0.270657
-0.27002
-0.269284
-0.268549
-0.267953
-0.267397
-0.26687
-0.266029
-0.265268
-0.264136
-0.263338
-0.262503
-0.261687
-0.260874
-0.260041
-0.259332
-0.258536
-0.257592
-0.256622
-0.255659
-0.254714
-0.253622
-0.252619
-0.251589
-0.250591
-0.249483
-0.248297
-0.247024
-0.245939
-0.244894
-0.243869
-0.242848
-0.241838
-0.240712
-0.239656
-0.238618
-0.237681
-0.236816
-0.235796
-0.23479
-0.233719
-0.232635
-0.23168
-0.230583
-0.229604
-0.228555
-0.227441
-0.226393
-0.225439
-0.224464
-0.22354
-0.222466
-0.221384
-0.220308
-0.219223
-0.218226
-0.217184
-0.216094
-0.215299
-0.214146
-0.213114
-0.212206
-0.21154
-0.210814
-0.209662
-0.208951
-0.208167
-0.207294
-0.206398
-0.205588
-0.204795
-0.203983
-0.203167
-0.202358
-0.201522
-0.200753
-0.199935
-0.19908
-0.198185
-0.197032
-0.196074
-0.195137
-0.194176
-0.193163
-0.192073
-0.191118
-0.190161
-0.189147
-0.188042
-0.18692
-0.185784
-0.184655
-0.183509
-0.182392
-0.181327
-0.180148
-0.17896
-0.177917
-0.176739
-0.175447
-0.174114
-0.172719
-0.171335
-0.16985
-0.168472
-0.167146
-0.165817
-0.164741
-0.163241
-0.161967
-0.160557
-0.159003
-0.157559
-0.156125
-0.154713
-0.153332
-0.151791
-0.150345
-0.149308
-0.148256
-0.147164
-0.146063
-0.145017
-0.14388
-0.142904
-0.141923
-0.140845
-0.139801
-0.138803
-0.137889
-0.136867
-0.135821
-0.134721
-0.133604
-0.132587
-0.131795
-0.131126
-0.130032
-0.128979
-0.12799
-0.126975
-0.126023
-0.125161
-0.124181
-0.123078
-0.121996
-0.120942
-0.119971
-0.118893
-0.117827
-0.11693
-0.115918
-0.114937
-0.113789
-0.112707
-0.111606
-0.110661
-0.109629
-0.10865
-0.107499
-0.10612
-0.105015
-0.103954
-0.102885
-0.101763
-0.100516
-0.099246
-0.097893
-0.096528
-0.095279
-0.094022
-0.092536
-0.091224
-0.089685
-0.088477
-0.087342
-0.086157
-0.085154
-0.084145
-0.083165
-0.082228
-0.081509
-0.08066
-0.079754
-0.078965
-0.07828
-0.077733
-0.077016
-0.076233
-0.075599
-0.07468
-0.073767
-0.072814
-0.072072
-0.071141
-0.070005
-0.068811
-0.068214
-0.067668
-0.067239
-0.066589
-0.065904
-0.06518
-0.064419
-0.063574
-0.062897
-0.0623
-0.061686
-0.061046
-0.06036
-0.059628
-0.058926
-0.058199
-0.057293
-0.05651
-0.055634
-0.054901
-0.054184
-0.053362
-0.052508
-0.051485
-0.050552
-0.049621
-0.048742
-0.047892
-0.046942
-0.045889
-0.044897
-0.04354
-0.042443
-0.041533
-0.040635
-0.039839
-0.038955
-0.038152
-0.037374
-0.036775
-0.036109
-0.035329
-0.034512
-0.033807
-0.033274
-0.032884
-0.032201
-0.031487
-0.03087
-0.030313
-0.029637
-0.029245
-0.028788
-0.027739
-0.02694
-0.02645
-0.025768
-0.025042
-0.024692
-0.024512
-0.024122
-0.023834
-0.02332
-0.02287
-0.022547
-0.022231
-0.021922
-0.021556
-0.021067
-0.020682
-0.020305
-0.020051
-0.019855
-0.019403
-0.018789
-0.018083
-0.017555
-0.017029
-0.016582
-0.0162
-0.015835
-0.015437
-0.014952
-0.014202
-0.013367
-0.012757
-0.012326
-0.011689
-0.011065
-0.010536
-0.009857
-0.009141
-0.008374
-0.00745
-0.006664
-0.005966
-0.005307
-0.004849
-0.005013
-0.003726
-0.002692
-0.001847
-0.001112
-0.00038
0.000155
0.000587
0.001061
0.001573
0.002142
0.002703
0.003174
0.003696
0.004121
0.004519
0.00519
0.005581
0.005606
0.005818
0.00612
0.006332
0.006592
0.00675
0.006808
0.007008
0.007173
0.007359
0.007614
0.007923
0.008075
0.008148
0.00848
0.008769
0.009107
0.009526
0.010029
0.010506
0.011019
0.011485
0.011983
0.012289
0.01264
0.012993
0.013417
0.013784
0.014561
0.015241
0.015841
0.016483
0.0172
0.017454
0.018183
0.019049
0.019729
0.020402
0.021058
0.021911
0.022882
0.023721
0.024641
0.025394
0.026261
0.026918
0.02766
0.028
0.028667
0.029026
0.02965
0.030068
0.030233
0.030328
0.030464
0.030732
0.030967
0.031023
0.031199
0.031414
0.032162
0.032609
0.032651
0.032923
0.033139
0.033359
0.033542
0.033985
0.03438
0.034724
0.035063
0.035442
0.035747
0.036016
0.036485
0.03697
0.037311
0.037767
0.038436
0.039084
0.039612
0.040172
0.040785
0.041454
0.042093
0.043122
0.043797
0.044383
0.044997
0.045804
0.046265
0.04683
0.047313
0.047934
0.048611
0.049371
0.050116
0.050865
0.051431
0.052015
0.052857
0.053504
0.05397
0.054826
0.055488
0.056072
0.056675
0.057352
0.057784
0.058179
0.058673
0.058837
0.059007
0.059384
0.059849
0.060209
0.060565
0.060698
0.060945
0.061266
0.061569
0.061853
0.062267
0.062737
0.063369
0.063693
0.064071
0.064469
0.064892
0.065237
0.065696
0.06617
0.066793
0.067665
0.068916
0.069705
0.070168
0.070692
0.071596
0.072396
0.073258
0.074131
0.074798
0.075521
0.076441
0.077214
0.078004
0.078982
0.079786
0.080477
0.081206
0.081818
0.081939
0.08203

## Sheet: Smoothed slope
Smoothed slope(°)
-0.256242
0.0929937
-0.0478042
-0.124438
-0.158305
-0.255266
-0.209168
-0.245114
-0.273319
-0.272209
-0.253595
-0.233451
-0.276218
-0.300439
-0.313465
-0.293247
-0.302389
-0.428687
-0.370518
-0.339491
-0.2862
-0.281972
-0.279988
-0.297728
-0.307105
-0.332206
-0.375597
-0.408213
-0.450407
-0.481526
-0.492951
-0.507997
-0.531577
-0.555109
-0.589505
-0.610993
-0.616042
-0.643906
-0.670833
-0.689437
-0.701317
-0.715223
-0.728625
-0.739734
-0.754064
-0.773005
-0.801842
-0.823249
-0.866916
-0.879841
-0.885412
-0.879921
-0.886146
-0.887709
-0.904669
-0.938434
-0.963827
-0.983635
-1.00153
-0.963255
-0.934989
-0.96521
-1.0043
-1.04753
-1.04689
-1.06891
-1.12241
-1.15773
-1.16961
-1.18975
-1.20669
-1.24221
-1.24273
-1.25721
-1.28647
-1.30584
-1.27668
-1.25031
-1.25261
-1.27494
-1.28502
-1.31358
-1.32837
-1.34292
-1.35583
-1.36082
-1.37683
-1.40187
-1.43292
-1.45043
-1.46734
-1.4947
-1.5235
-1.55922
-1.59346
-1.62846
-1.66089
-1.68165
-1.66702
-1.64801
-1.70973
-1.79421
-1.8347
-1.85903
-1.90005
-1.9209
-1.94466
-1.96792
-1.98366
-2.00432
-2.02717
-2.0591
-2.10542
-2.19006
-2.2492
-2.27424
-2.3102
-2.33912
-2.36983
-2.41025
-2.43846
-2.48815
-2.50974
-2.55564
-2.60834
-2.63705
-2.62412
-2.72529
-2.77952
-2.79362
-2.80099
-2.82128
-2.85134
-2.90954
-2.95943
-3.00462
-3.0287
-3.04967
-3.07714
-3.11845
-3.14414
-3.17108
-3.18871
-3.21738
-3.25211
-3.2819
-3.3006
-3.3405
-3.33318
-3.43582
-3.56868
-3.60669
-3.59818
-3.65192
-3.71018
-3.7621
-3.76468
-3.76985
-3.80291
-3.83637
-3.87654
-3.91949
-3.96491
-4.01862
-4.04012
-4.10579
-4.16413
-4.22211
-4.26703
-4.29955
-4.33277
-4.38284
-4.3932
-4.40469
-4.40951
-4.36627
-4.40107
-4.49544
-4.50952
-4.55339
-4.6261
-4.68079
-4.69699
-4.67191
-4.63732
-4.61754
-4.60606
-4.61855
-4.63132
-4.64283
-4.63116
-4.61665
-4.61967
-4.62773
-4.61821
-4.61066
-4.60588
-4.60923
-4.57428
-4.57985
-4.53046
-4.46861
-4.4427
-4.43831
-4.4293
-4.42909
-4.43483
-4.51822
-4.5553
-4.54635
-4.54012
-4.49551
-4.46484
-4.43841
-4.37704
-4.30752
-4.2357
-4.19637
-4.16164
-4.14066
-4.14791
-4.13176
-4.11901
-4.10459
-4.09485
-4.08139
-4.04533
-4.02748
-4.00502
-3.98522
-3.94937
-3.92238
-3.9081
-3.91834
-3.94942
-3.97693
-3.98859
-3.99181
-3.9726
-3.93219
-3.87441
-3.84138
-3.86093
-3.86085
-3.82805
-3.79042
-3.75757
-3.72374
-3.6831
-3.65507
-3.63984
-3.61192
-3.54915
-3.48436
-3.42554
-3.36488
-3.34051
-3.32774
-3.26455
-3.22292
-3.20213
-3.18357
-3.19869
-3.18876
-3.17948
-3.18873
-3.19681
-3.20031
-3.19622
-3.18816
-3.17007
-3.13777
-3.13639
-3.12706
-3.09028
-3.0241
-3.02449
-3.09811
-3.06579
-3.03068
-2.99176
-2.94916
-2.91098
-2.8665
-2.82889
-2.79322
-2.75619
-2.71755
-2.68763
-2.67459
-2.67856
-2.69697
-2.69647
-2.66222
-2.64449
-2.65067
-2.66239
-2.67129
-2.68724
-2.71078
-2.73336
-2.75739
-2.79689
-2.80871
-2.817
-2.81431
-2.83007
-2.85852
-2.87845
-2.90594
-2.91103
-2.93349
-2.99856
-2.90097
-2.88742
-2.88642
-2.83513
-2.83449
-2.86124
-2.84138
-2.82233
-2.80289
-2.76556
-2.72176
-2.68112
-2.67919
-2.70267
-2.67622
-2.64107
-2.62599
-2.61296
-2.60273
-2.6128
-2.60304
-2.5872
-2.54813
-2.5438
-2.54196
-2.54272
-2.54826
-2.55222
-2.55728
-2.55204
-2.55353
-2.57309
-2.57496
-2.58622
-2.59822
-2.60194
-2.60426
-2.60918
-2.61721
-2.62623
-2.6195
-2.6089
-2.59883
-2.6292
-2.65023
-2.60719
-2.54757
-2.51071
-2.51509
-2.50502
-2.45205
-2.58203
-2.61572
-2.61901
-2.65596
-2.6536
-2.62094
-2.63894
-2.65607
-2.66666
-2.69482
-2.76978
-2.81363
-2.84961
-2.89283
-2.93984
-2.9826
-3.00515
-3.0409
-3.06771
-3.08215
-3.10297
-3.13232
-3.19548
-3.21834
-3.24083
-3.26382
-3.29271
-3.30482
-3.32918
-3.36037
-3.38133
-3.38981
-3.40193
-3.41323
-3.41389
-3.39968
-3.39547
-3.41379
-3.42643
-3.43696
-3.44729
-3.48894
-3.53019
-3.51236
-3.51051
-3.51907
-3.52586
-3.54207
-3.55138
-3.54676
-3.53815
-3.505
-3.52935
-3.54938
-3.60419
-3.6241
-3.64886
-3.67053
-3.69043
-3.7171
-3.72687
-3.69848
-3.71497
-3.74244
-3.76728
-3.78864
-3.82141
-3.85872
-3.88446
-3.91452
-3.95919
-4.00914
-4.06718
-4.1017
-4.13631
-4.1684
-4.19867
-4.21658
-4.26365
-4.29631
-4.3267
-4.34748
-4.36224
-4.39448
-4.42378
-4.46811
-4.5293
-4.56739
-4.59585
-4.61787
-4.64667
-4.68194
-4.71041
-4.73204
-4.78291
-4.80937
-4.84426
-4.8853
-4.91626
-4.94876
-4.98516
-5.02958
-5.08186
-5.07355
-5.10899
-5.09918
-5.10823
-5.08907
-5.0782
-5.11091
-5.09752
-5.10416
-5.11084
-5.10522
-5.08852
-5.07079
-5.05694
-5.0286
-5.00875
-4.98881
-4.96517
-4.93594
-4.90227
-4.8631
-4.86887
-4.8596
-4.8502
-4.8433
-4.84261
-4.838
-4.82666
-4.81677
-4.82264
-4.845
-4.85304
-4.86391
-4.86786
-4.87219
-4.88636
-4.88152
-4.89986
-4.91235
-4.90404
-4.91495
-4.94576
-4.97919
-5.02446
-5.05349
-5.09175
-5.12018
-5.14212
-5.17354
-5.1761
-5.21525
-5.26036
-5.28476
-5.33455
-5.38614
-5.46102
-5.52739
-5.5476
-5.62704
-5.69086
-5.70676
-5.72221
-5.75025
-5.78094
-5.80491
-5.83759
-5.85566
-5.87196
-5.90467
-5.92921
-5.94685
-5.9526
-5.9437
-5.95657
-5.97706
-5.99684
-6.00003
-5.97316
-5.94611
-5.96412
-5.97079
-5.96198
-5.95437
-5.93963
-5.91696
-5.90403
-5.9058
-5.90982
-5.90001
-5.88124
-5.88706
-5.87861
-5.84298
-5.81467
-5.77609
-5.75522
-5.71801
-5.69309
-5.65878
-5.63223
-5.62484
-5.59271
-5.60595
-5.57817
-5.53111
-5.49566
-5.46559
-5.44926
-5.43796
-5.42005
-5.41188
-5.43157
-5.45005
-5.4874
-5.50741
-5.55365
-5.55905
-5.57273
-5.59106
-5.58168
-5.57615
-5.57081
-5.5692
-5.53553
-5.51195
-5.48823
-5.4515
-5.4161
-5.38937
-5.39323
-5.35857
-5.3155
-5.30693
-5.29468
-5.29244
-5.27834
-5.2714
-5.27391
-5.28862
-5.24367
-5.20129
-5.13641
-5.09667
-5.0766
-5.04906
-5.02862
-5.00092
-4.96373
-4.91579
-4.8842
-4.84702
-4.81964
-4.78011
-4.71475
-4.67814
-4.66345
-4.63614
-4.61369
-4.56531
-4.51296
-4.4627
-4.41466
-4.39604
-4.36765
-4.31589
-4.27518
-4.21026
-4.18682
-4.18085
-4.16329
-4.20119
-4.21151
-4.20581
-4.20336
-4.21167
-4.21711
-4.2095
-4.21029
-4.20247
-4.2154
-4.22272
-4.2275
-4.23522
-4.19761
-4.14709
-4.12146
-4.1195
-4.08932
-4.0319
-3.97671
-3.95552
-3.94636
-4.01127
-4.02688
-4.00636
-4.00206
-3.99927
-3.94914
-3.89726
-3.87623
-3.84305
-3.83027
-3.80619
-3.76488
-3.72588
-3.68454
-3.63199
-3.60439
-3.55615
-3.52148
-3.47584
-3.41353
-3.37435
-3.33415
-3.31299
-3.27341
-3.23861
-3.19851
-3.142
-3.07334
-3.0144
-2.9273
-2.89368
-2.88769
-2.86007
-2.82462
-2.80032
-2.78238
-2.75756
-2.76623
-2.7716
-2.77091
-2.78265
-2.79156
-2.80893
-2.83639
-2.84051
-2.8145
-2.87941
-2.92678
-2.94436
-2.97957
-3.00802
-2.95456
-2.91684
-2.91624
-2.89956
-2.88416
-2.90598
-2.93602
-2.94935
-2.96366
-2.95234
-2.97898
-2.98734
-2.957
-2.94737
-2.94104
-2.91223
-2.90012
-2.87774
-2.85764
-2.85865
-2.82918
-2.78493
-2.73856
-2.71674
-2.6786
-2.64021
-2.6362
-2.6293
-2.62389
-2.61765
-2.59298
-2.55727
-2.54853
-2.55269
-2.53888
-2.50667
-2.48894
-2.45652
-2.42777
-2.38797
-2.37297
-2.36223
-2.35235
-2.35102
-2.35167
-2.33179
-2.27981
-2.26253
-2.24438
-2.23599
-2.22701
-2.25796
-2.31031
-2.3457
-2.38596
-2.40289
-2.43174
-2.44943
-2.4703
-2.46054
-2.48595
-2.45006
-2.47216
-2.51231
-2.50677
-2.48464
-2.47618
-2.47714
-2.48585
-2.48565
-2.48378
-2.49004
-2.5542
-2.57555
-2.54708
-2.56126
-2.57751
-2.56651
-2.55608
-2.56909
-2.56861
-2.554
-2.5415
-2.52931
-2.51406
-2.49209
-2.51099
-2.52685
-2.52709
-2.53209
-2.56561
-2.55263
-2.53738
-2.5337
-2.53068
-2.52563
-2.56502
-2.59421
-2.57656
-2.56877
-2.56478
-2.58095
-2.54181
-2.5017
-2.46655
-2.43688
-2.4307
-2.42187
-2.43182
-2.43395
-2.45695
-2.44868
-2.49647
-2.49753
-2.50174
-2.57165
-2.62904
-2.6744
-2.70666
-2.7495
-2.78853
-2.81111
-2.84067
-2.77491
-2.74477
-2.78097
-2.80083
-2.81522
-2.82739
-2.82073
-2.79743
-2.78698
-2.7803
-2.77213
-2.77372
-2.78961
-2.82503
-2.80756
-2.79348
-2.79664
-2.79032
-2.7538
-2.73366
-2.72695
-2.73194
-2.75679
-2.81143
-2.82466
-2.76712
-2.7525
-2.78656
-2.80617
-2.81287
-2.85465
-2.86377
-2.88605
-2.91375
-2.92112
-2.92202
-2.94335
-2.94685
-2.95852
-2.97748
-3.02416
-3.03469
-3.06156
-3.02578
-3.02334
-3.02886
-3.05643
-3.15972
-3.20266
-3.2725
-3.40253
-3.50896
-3.61598
-3.66438
-3.8007
-3.93649
-4.09882
-4.22248
-4.10042
-4.20539
-4.26216
-4.2473
-4.29998
-4.32832
-4.42506
-4.37369
-4.78459
-3.7736

## Sheet: Slip ratios
Slip ratio
wheel_1	wheel_2	wheel_3	wheel_4	wheel_5	wheel_6
0.0676019	0.10084	0.0824717	0.0913433	0.0850009	0.0527218
0.0481687	0.0710019	0.0594692	0.0620707	0.0615578	0.0214076
0.0489285	0.0676839	0.0563881	0.0626303	0.0586251	0.0223829
0.0490017	0.0662974	0.0549156	0.0624336	0.0570501	0.0225502
0.0487499	0.0647204	0.0551918	0.0626362	0.0574926	0.0229192
0.0476931	0.0623885	0.055664	0.0622638	0.0578761	0.0225631
0.048141	0.0618975	0.0552434	0.0606004	0.0575784	0.0209228
0.0472525	0.0605607	0.0548455	0.0608196	0.0572461	0.0209789
0.0468069	0.0594192	0.0543528	0.0610575	0.0567087	0.021042
0.0466418	0.0593792	0.0542256	0.0610104	0.0565801	0.0209959
0.0471106	0.0591112	0.0541809	0.0615615	0.0565511	0.0215495
0.0462695	0.0566898	0.0527433	0.0603423	0.0551211	0.0202654
0.0472626	0.0569357	0.0532993	0.0615481	0.0557051	0.0216384
0.0476057	0.0569073	0.0534907	0.0625601	0.0559567	0.0227304
0.0479909	0.0567429	0.0534906	0.0628596	0.0559859	0.0230721
0.0480742	0.0565794	0.0537587	0.0638768	0.0562424	0.0241447
0.0485821	0.0567653	0.0541565	0.0648391	0.0567097	0.0252366
0.0492592	0.0586232	0.0542186	0.0660474	0.0567934	0.0265703
0.0501821	0.0599076	0.0543291	0.0671439	0.0569208	0.0278355
0.0511503	0.061314	0.0543725	0.0681899	0.0569882	0.0290963
0.0520935	0.0624269	0.0543782	0.069216	0.057039	0.030341
0.0534209	0.0632584	0.0541442	0.0704001	0.0569084	0.031806
0.0540171	0.0643176	0.0543131	0.0721516	0.057062	0.033793
0.0547289	0.0652799	0.0541611	0.0733497	0.0569416	0.0352227
0.0553129	0.0671154	0.0534223	0.0743145	0.0554143	0.0363676
0.0578401	0.0698155	0.0544998	0.0764974	0.0562569	0.0390258
0.0598667	0.0718972	0.0555897	0.0781435	0.0573019	0.0410695
0.0627309	0.0745742	0.0568571	0.0799105	0.0585139	0.0425861
0.0650011	0.0760409	0.0578913	0.0817931	0.0595242	0.0446175
0.0668213	0.0771696	0.0598347	0.082929	0.0614551	0.046073
0.0660176	0.0786329	0.0597067	0.0831639	0.061354	0.0463466
0.0650758	0.079464	0.0585299	0.0838853	0.0601517	0.0473433
0.0647416	0.0800446	0.0578054	0.0845435	0.0594009	0.04853
0.0638337	0.079863	0.0562613	0.0841148	0.0578329	0.0482105
0.0629317	0.0795971	0.054652	0.0837834	0.0562068	0.0479708
0.0619869	0.0796548	0.0531633	0.0833043	0.0547102	0.0475569
0.0606633	0.0796109	0.0513298	0.0819244	0.0528658	0.0461571
0.0589671	0.0790336	0.0491516	0.080366	0.0506685	0.0444687
0.0566159	0.0761558	0.0472955	0.0789155	0.0487908	0.0428983
0.0544864	0.0743489	0.0453086	0.077206	0.0467603	0.0409911
0.0520771	0.0726068	0.0430257	0.0756473	0.0444422	0.0393183
0.0498205	0.0713821	0.040649	0.073701	0.0420552	0.0371655
0.0479314	0.0701176	0.038174	0.0713766	0.0395693	0.0345281
0.0456869	0.0683368	0.0355776	0.0688424	0.0369791	0.0316678
0.0437388	0.0667347	0.0332064	0.0663684	0.0346196	0.0288621
0.0423651	0.0645272	0.0314705	0.0635423	0.0337458	0.0257542
0.0387839	0.0619251	0.0280591	0.0590714	0.0305294	0.0204716
0.0357429	0.0601721	0.024521	0.0566028	0.027042	0.0176323
0.0318756	0.0575391	0.0209589	0.0533125	0.0236202	0.0145861
0.0289025	0.0559813	0.0177047	0.0501459	0.0204401	0.011138
0.0264585	0.0549481	0.013623	0.0474371	0.0164151	0.00796549
0.0265964	0.0529989	0.0117481	0.0455242	0.0145467	0.0059462
0.026638	0.0520176	0.0110143	0.042856	0.0138459	0.00280985
0.0263802	0.0515663	0.0100188	0.0401707	0.0128849	-0.000653375
0.0267267	0.0515005	0.00990884	0.0380241	0.0127588	-0.003345
0.026951	0.0511875	0.00999175	0.035641	0.0126605	-0.00640295
0.0270944	0.0502229	0.00993016	0.0333198	0.0124205	-0.0093927
0.0273087	0.0495907	0.00920561	0.0315232	0.0115563	-0.0117778
0.0281174	0.0490978	0.00922444	0.0299975	0.0114004	-0.0138462
0.0293756	0.0495908	0.00918905	0.0277753	0.0112068	-0.0166898
0.0300058	0.0493727	0.00913052	0.0259944	0.0109713	-0.0190027
0.0309063	0.0489086	0.00935355	0.0240716	0.011007	-0.0215795
0.0316585	0.0483757	0.00970279	0.0223757	0.011159	-0.0237866
0.0321094	0.0481207	0.0102011	0.0213114	0.0114381	-0.0253218
0.0330401	0.0481673	0.0104028	0.0206976	0.0113332	-0.0263396
0.0340551	0.0479469	0.0109661	0.0201069	0.0116371	-0.0273333
0.0348241	0.04751	0.0118504	0.0195307	0.0122667	-0.0282687
0.0359602	0.0469461	0.0127045	0.0196089	0.012997	-0.0281922
0.0369658	0.046077	0.0136565	0.0179493	0.0137941	-0.0302846
0.037832	0.0453874	0.0147855	0.016938	0.0147433	-0.0316463
0.0382187	0.0444097	0.015403	0.015832	0.0152243	-0.0330576
0.038463	0.0435764	0.0156555	0.0147883	0.0153083	-0.0343965
0.0396321	0.0437528	0.0159046	0.0139411	0.0153048	-0.0355996
0.040442	0.0435638	0.0162659	0.0129274	0.0155014	-0.0366989
0.0409987	0.0432401	0.0166855	0.0122652	0.0157945	-0.0374946
0.0416974	0.0433871	0.0168149	0.013147	0.0160463	-0.0360459
0.0424248	0.0440675	0.0170526	0.0143246	0.0166108	-0.0343343
0.0434437	0.0447512	0.0173461	0.0149942	0.0172201	-0.0330015
0.04481	0.0453073	0.0186359	0.0154768	0.0187806	-0.0318541
0.0456641	0.0468826	0.0194275	0.0162003	0.0198692	-0.0307499
0.0465694	0.0476538	0.0200281	0.0170401	0.0207986	-0.0293111
0.0480844	0.0486096	0.0207342	0.0180392	0.0218345	-0.0277195
0.0493811	0.0497028	0.0216996	0.0191519	0.0231327	-0.0260356
0.0506531	0.0500817	0.0232391	0.0190019	0.0249095	-0.025885
0.0515279	0.0502396	0.0239849	0.0188845	0.0256667	-0.0259049
0.052631	0.0512911	0.024914	0.0186957	0.0267095	-0.0260099
0.0526981	0.0514821	0.0253539	0.0186291	0.0272361	-0.0259781
0.0522546	0.0509038	0.0253903	0.0189839	0.0273092	-0.0255756
0.050604	0.0491608	0.0248728	0.0192965	0.0267917	-0.0253999
0.0491395	0.0489573	0.0241891	0.0205697	0.0262485	-0.0238555
0.0477413	0.0486501	0.0230725	0.0209067	0.025265	-0.0232891
0.0459608	0.0476162	0.0219407	0.0207275	0.0240882	-0.0235448
0.0442804	0.0476087	0.0207882	0.0198342	0.0230261	-0.0243763
0.0421523	0.0466093	0.0195701	0.0193517	0.0220675	-0.0247852
0.0394681	0.0452595	0.0178068	0.0194055	0.0203898	-0.0249232
0.0366456	0.0436887	0.016418	0.019151	0.0189926	-0.025335
0.0331554	0.0417519	0.0154249	0.0177648	0.0175658	-0.0273692
0.0279711	0.0390894	0.0126737	0.0160172	0.0141754	-0.0295892
0.0226453	0.0366229	0.00980254	0.0146172	0.0109584	-0.0315371
0.017286	0.0340293	0.00670251	0.0132713	0.00752415	-0.0334559
0.0120726	0.0302499	0.00356682	0.0117162	0.00406667	-0.0353189
0.0066594	0.0268891	0.00045157	0.0103481	0.000522392	-0.0372553
0.00103176	0.0237741	-0.00291755	0.00883117	-0.00320116	-0.0393477
-0.00470081	0.0204326	-0.00641984	0.00722433	-0.00713518	-0.0415436
-0.0101714	0.017834	-0.0104247	0.00699534	-0.0114186	-0.0421161
-0.0150997	0.0150333	-0.0137201	0.00641474	-0.0146924	-0.0428262
-0.0203586	0.0111165	-0.0168838	0.00574461	-0.017828	-0.0436224
-0.0246337	0.00784565	-0.0201793	0.00475207	-0.0211703	-0.0447375
-0.0281909	0.0058018	-0.0235262	0.00355225	-0.0244599	-0.0460035
-0.0304784	0.00492224	-0.0263435	0.00219959	-0.027155	-0.0472839
-0.0336775	0.00181589	-0.0292165	-0.000255382	-0.0301625	-0.0501296
-0.0368549	-0.00115924	-0.0320422	-0.00177988	-0.0330922	-0.0520232
-0.0392756	-0.0035947	-0.0346401	-0.00262614	-0.0355914	-0.0529729
-0.0416664	-0.00713325	-0.0373023	-0.00265334	-0.0381968	-0.05317
-0.0439406	-0.0097308	-0.0386931	-0.00295611	-0.0396864	-0.053735
-0.0445116	-0.0120133	-0.0400092	-0.00328855	-0.0409264	-0.0541737
-0.0457503	-0.0145183	-0.0427957	-0.00394794	-0.0436217	-0.0547945
-0.0465805	-0.0170101	-0.0458493	-0.00473683	-0.0462933	-0.0555333
-0.0449921	-0.0189214	-0.0469242	-0.00583514	-0.0467493	-0.0568511
-0.0436019	-0.0204867	-0.0476295	-0.00626079	-0.0471987	-0.0574301
-0.0427432	-0.0217351	-0.0482764	-0.00643593	-0.0476462	-0.0576239
-0.0384291	-0.0226941	-0.0478305	-0.00645315	-0.0471341	-0.0577625
-0.0344367	-0.0229849	-0.0454972	-0.00692622	-0.0445669	-0.0582506
-0.0307985	-0.022968	-0.0413908	-0.00696135	-0.040405	-0.0583809
-0.0264703	-0.0224208	-0.0378804	-0.00699559	-0.0369215	-0.0584935
-0.0226559	-0.0220111	-0.0346486	-0.00722836	-0.0336788	-0.0587992
-0.019102	-0.0213055	-0.0309551	-0.00756411	-0.0296338	-0.0591551
-0.0156787	-0.0206343	-0.027309	-0.00809459	-0.0259678	-0.0598077
-0.0121164	-0.0201264	-0.0237528	-0.00835168	-0.0223457	-0.0602655
-0.00861464	-0.0194218	-0.0200834	-0.00882999	-0.0186902	-0.0609456
-0.00556265	-0.0187672	-0.0179409	-0.0092598	-0.0167325	-0.0614015
-0.00303572	-0.0183209	-0.0162936	-0.0104838	-0.0149396	-0.0625905
-0.00355408	-0.0172425	-0.015728	-0.0113731	-0.0141578	-0.0634895
-0.00420062	-0.0160441	-0.0155196	-0.0120465	-0.013768	-0.0641069
-0.00552041	-0.0153934	-0.0147798	-0.0130418	-0.0129807	-0.0650971
-0.00700221	-0.0149188	-0.0153692	-0.0143685	-0.0134966	-0.066368
-0.00958271	-0.0148439	-0.0161332	-0.015735	-0.0142754	-0.0676472
-0.0105906	-0.0132004	-0.0155197	-0.0161984	-0.0136683	-0.0681357
-0.0116487	-0.011582	-0.0152129	-0.01652	-0.0133253	-0.0684757
-0.0120803	-0.00953134	-0.0158924	-0.0160548	-0.0140075	-0.0677491
-0.0132616	-0.00780574	-0.0167519	-0.0157772	-0.0148884	-0.0672829
-0.0142986	-0.00651812	-0.0175028	-0.0158981	-0.0157127	-0.0673523
-0.0195013	-0.00517887	-0.0192911	-0.016428	-0.0174524	-0.0676524
-0.0235476	-0.00482091	-0.0224951	-0.0165587	-0.0206751	-0.067727
-0.0280247	-0.00631889	-0.0279948	-0.0187951	-0.0260829	-0.06997
-0.0323952	-0.00840681	-0.0332275	-0.020884	-0.0310273	-0.0719804
-0.0364115	-0.0100494	-0.0380485	-0.0225386	-0.035762	-0.0736456
-0.0403033	-0.0109161	-0.0431415	-0.0238867	-0.0411531	-0.0750279
-0.0435856	-0.0106356	-0.0483442	-0.0231571	-0.0463586	-0.0740625
-0.0473309	-0.0090554	-0.0538915	-0.0221964	-0.0517784	-0.0726568
-0.0514783	-0.0069683	-0.0587703	-0.0210586	-0.0565896	-0.0711443
-0.0554982	-0.0049216	-0.0620733	-0.0195512	-0.0596998	-0.0694157
-0.0583024	-0.00324134	-0.0647135	-0.0174617	-0.0623208	-0.0671039
-0.0577983	-0.00308272	-0.0659751	-0.0156109	-0.0637502	-0.0650058
-0.0574259	-0.0031811	-0.0666288	-0.0141166	-0.0646519	-0.0633355
-0.0570472	-0.00274653	-0.0681535	-0.0125657	-0.066411	-0.0616038
-0.0568018	-0.00268036	-0.068527	-0.0110098	-0.0669855	-0.0598264
-0.0571175	-0.00308806	-0.0679326	-0.0101071	-0.0667317	-0.058881
-0.0587751	-0.00422894	-0.0680536	-0.0100875	-0.0671456	-0.0588013
-0.0594663	-0.00508979	-0.0672549	-0.0102472	-0.0667936	-0.0589887
-0.0616722	-0.00734074	-0.0658129	-0.011656	-0.0659361	-0.0605429
-0.0633821	-0.0090472	-0.064708	-0.0132187	-0.0653292	-0.0622596
-0.0648851	-0.0108581	-0.0636696	-0.0144868	-0.0646225	-0.0636566
-0.0656023	-0.0128832	-0.0626253	-0.0156349	-0.0639507	-0.065007
-0.0676142	-0.0141294	-0.0622488	-0.0170965	-0.0639995	-0.0665972
-0.0664694	-0.0130092	-0.0619545	-0.016713	-0.0632979	-0.0662534
-0.069979	-0.0128407	-0.0594429	-0.0170089	-0.0614585	-0.0666444
-0.0727652	-0.012539	-0.0579173	-0.0175675	-0.0603057	-0.0671782
-0.0748298	-0.0119379	-0.056754	-0.0181204	-0.0591617	-0.0676988
-0.0771443	-0.0125674	-0.0554451	-0.0205044	-0.0577922	-0.0702681
-0.0793563	-0.0141167	-0.0536314	-0.023311	-0.0558998	-0.0733894
-0.0813308	-0.016572	-0.0523007	-0.0260324	-0.054263	-0.0764872
-0.0821009	-0.0185558	-0.0512895	-0.028817	-0.0529695	-0.0794835
-0.0815124	-0.0199029	-0.0509795	-0.0309744	-0.0526322	-0.0819799
-0.0812835	-0.0200845	-0.0510039	-0.0332426	-0.0527275	-0.0845891
-0.08084	-0.0199359	-0.0513119	-0.0354604	-0.0530388	-0.0871008
-0.0800585	-0.0202305	-0.0508709	-0.037371	-0.052537	-0.0892443
-0.0796181	-0.0205294	-0.0513571	-0.0390142	-0.0529436	-0.0911642
-0.0782615	-0.0200137	-0.0524896	-0.0399091	-0.0538467	-0.0922556
-0.0776119	-0.0204027	-0.0533105	-0.0405543	-0.0540938	-0.0931068
-0.0792858	-0.0220192	-0.0537623	-0.0414052	-0.0543028	-0.0942185
-0.0798751	-0.0196793	-0.0545887	-0.0405048	-0.0547493	-0.0932402
-0.0787346	-0.0188164	-0.0554446	-0.0391939	-0.0550277	-0.0920322
-0.0777927	-0.0190736	-0.0562328	-0.0384868	-0.0554181	-0.0915202
-0.0766137	-0.0196438	-0.0571936	-0.0381057	-0.0559609	-0.0912781
-0.0749319	-0.0203517	-0.0579827	-0.0366146	-0.0563005	-0.0898723
-0.0760036	-0.0221255	-0.0580837	-0.0352994	-0.0567841	-0.0886102
-0.0730708	-0.0226955	-0.0603379	-0.0334571	-0.0584012	-0.0868401
-0.0713159	-0.0235352	-0.0621086	-0.0311404	-0.0597164	-0.0846312
-0.0702173	-0.0257374	-0.0633986	-0.0286793	-0.0605641	-0.0823524
-0.0697007	-0.0279512	-0.064838	-0.026025	-0.0617179	-0.0800506
-0.0681314	-0.0300516	-0.0673606	-0.0228106	-0.0640936	-0.0773431
-0.0675004	-0.0322012	-0.0696171	-0.0197681	-0.0661746	-0.0746703
-0.0683415	-0.0350591	-0.0706612	-0.0171803	-0.0674107	-0.0725755
-0.070629	-0.0374897	-0.0706022	-0.014987	-0.0673889	-0.0707987
-0.0727386	-0.0400597	-0.0702848	-0.0127287	-0.0669666	-0.0689168
-0.074856	-0.0422846	-0.0704129	-0.0102813	-0.0672407	-0.0667883
-0.0768904	-0.0443705	-0.0701304	-0.00789511	-0.0669481	-0.0646976
-0.0792142	-0.0458451	-0.0697204	-0.00616374	-0.0664915	-0.0630109
-0.0808527	-0.0476704	-0.0686412	-0.00529498	-0.0651383	-0.0619841
-0.080708	-0.0465912	-0.068003	-0.00530792	-0.0647437	-0.0614742
-0.0788565	-0.0441291	-0.0682873	-0.00410505	-0.0648719	-0.0598998
-0.0774674	-0.0450187	-0.0678507	-0.00328996	-0.0643398	-0.0589685
-0.0776582	-0.0453483	-0.0672023	-0.00232268	-0.0637908	-0.0572392
-0.077329	-0.0441463	-0.066326	0.000670378	-0.0629396	-0.0520388
-0.0769989	-0.0416311	-0.0653325	0.00237359	-0.0619602	-0.0495309
-0.0772017	-0.0396905	-0.0643771	0.00457788	-0.0610693	-0.0461826
-0.0768509	-0.0371411	-0.0639122	0.00542266	-0.0605735	-0.0448705
-0.0760984	-0.0369873	-0.063047	0.00438613	-0.0597861	-0.0455988
-0.0747612	-0.0368637	-0.0617056	0.00263641	-0.0585624	-0.0473264
-0.0736055	-0.0362365	-0.060561	0.000531186	-0.0578505	-0.0494221
-0.0722595	-0.0355782	-0.0592174	-0.0019408	-0.056838	-0.0517025
-0.0722048	-0.0340201	-0.0574052	-0.00433412	-0.055288	-0.0537985
-0.0711953	-0.0324601	-0.0560489	-0.00655347	-0.0543972	-0.0557202
-0.0695746	-0.0305663	-0.055204	-0.0086842	-0.0536236	-0.0574097
-0.0680065	-0.0291538	-0.0520426	-0.0107518	-0.0512185	-0.0589237
-0.066605	-0.0270852	-0.0507343	-0.0136173	-0.0502293	-0.0615028
-0.0647792	-0.0251461	-0.0500427	-0.0159731	-0.0491936	-0.0635109
-0.0630116	-0.023635	-0.0501959	-0.0173741	-0.0491933	-0.0645502
-0.0611082	-0.0224725	-0.0509627	-0.0174773	-0.0498703	-0.0644053
-0.0587094	-0.0205891	-0.0545182	-0.0165987	-0.0527564	-0.0637957
-0.0579774	-0.0195409	-0.0553444	-0.0137157	-0.0535155	-0.0608777
-0.0576097	-0.0186028	-0.0558306	-0.0110084	-0.0539934	-0.0578565
-0.0573816	-0.0177534	-0.0562322	-0.00847999	-0.0545632	-0.0549624
-0.0575731	-0.0170504	-0.0558687	-0.00693901	-0.0542957	-0.0533993
-0.0579998	-0.0165127	-0.0557296	-0.00715073	-0.0541304	-0.0550645
-0.0584903	-0.0166686	-0.0557116	-0.00563792	-0.0541371	-0.0535628
-0.0586117	-0.0165391	-0.0555599	-0.00541239	-0.053922	-0.0536889
-0.0592122	-0.01591	-0.0549553	-0.00542407	-0.0534216	-0.053302
-0.0598783	-0.0128798	-0.054339	-0.0023187	-0.0527062	-0.0497042
-0.0604369	-0.0102089	-0.053483	0.00156884	-0.0518008	-0.0450979
-0.0616183	-0.00766313	-0.053244	0.00541308	-0.0514899	-0.0404195
-0.0623317	-0.00426568	-0.0517474	0.00965669	-0.0495688	-0.0352433
-0.0633688	-0.00313751	-0.0506949	0.0124671	-0.0484587	-0.0317707
-0.0644478	-0.00250998	-0.04989	0.0143583	-0.0476568	-0.0294749
-0.0655335	-0.00187908	-0.0495113	0.0161118	-0.0472449	-0.0275972
-0.0666798	-0.00185711	-0.0518861	0.0191487	-0.0488738	-0.0239586
-0.0671251	-0.00157154	-0.0523594	0.0211874	-0.0490865	-0.0216229
-0.0679646	-0.00123515	-0.0516934	0.0221482	-0.0485606	-0.0205177
-0.0685627	-0.00154365	-0.0510299	0.0209177	-0.0479519	-0.0217203
-0.0685621	-0.00111484	-0.0495973	0.0190101	-0.0465634	-0.0237335
-0.0698359	-0.000730893	-0.0456513	0.0167204	-0.0439421	-0.0257606
-0.0696056	-0.00268284	-0.041962	0.013411	-0.0399153	-0.029462
-0.0705986	-0.00506278	-0.0408672	0.00876326	-0.0394555	-0.034607
-0.0706227	-0.0056456	-0.0409217	0.00450989	-0.0393794	-0.0391318
-0.0700267	-0.00551636	-0.0418503	0.000818041	-0.0402671	-0.0433759
-0.0691084	-0.00527229	-0.0426765	-0.00329155	-0.0410974	-0.0475973
-0.0683469	-0.0054373	-0.0435704	-0.00641196	-0.0419548	-0.051451
-0.0672911	-0.00547925	-0.0443389	-0.0101823	-0.0427368	-0.0556087
-0.0658642	-0.00640862	-0.0449658	-0.0125561	-0.0433604	-0.0583766
-0.0646679	-0.00744709	-0.0458603	-0.0163039	-0.0443622	-0.0624708
-0.0639677	-0.00818136	-0.0472209	-0.0205407	-0.0457628	-0.0669635
-0.0626829	-0.00893429	-0.0479996	-0.024753	-0.0466274	-0.0714611
-0.0618413	-0.0106234	-0.0500082	-0.0294642	-0.0490865	-0.0765186
-0.060289	-0.0103979	-0.0509739	-0.032801	-0.0502169	-0.0802918
-0.059333	-0.00914258	-0.0519248	-0.0328152	-0.0512883	-0.0809109
-0.0582668	-0.00852793	-0.0530752	-0.0321173	-0.0525624	-0.0805338
-0.056543	-0.00678485	-0.05397	-0.0330344	-0.0536513	-0.0820885
-0.0551492	-0.00576441	-0.0553579	-0.0322403	-0.0550811	-0.0812999
-0.0535002	-0.00475357	-0.0562387	-0.0308052	-0.0560306	-0.0800297
-0.0517261	-0.00252768	-0.056433	-0.0276273	-0.0563607	-0.0773658
-0.0502925	-0.00130365	-0.0568309	-0.0252477	-0.0569116	-0.0752242
-0.0488408	4.36149e-05	-0.0575021	-0.0224973	-0.0572275	-0.0725347
-0.047991	0.00223232	-0.0607246	-0.0195914	-0.060984	-0.0694829
-0.0455721	0.00503508	-0.0616447	-0.0159489	-0.0613603	-0.0654818
-0.0436906	0.00705701	-0.0613602	-0.0123955	-0.0610438	-0.0616572
-0.0396533	0.00713857	-0.0601272	-0.0111631	-0.0598973	-0.0603197
-0.0363512	0.00700305	-0.0587642	-0.00981515	-0.0586931	-0.0592895
-0.0329569	0.00657432	-0.0568644	-0.0102955	-0.0569944	-0.0598787
-0.0289486	0.00659565	-0.0538124	-0.00955465	-0.0541859	-0.0597863
-0.0260061	0.00765589	-0.0515386	-0.00653176	-0.0521812	-0.0551823
-0.0260068	0.00823737	-0.051354	-0.00284363	-0.0519618	-0.0516152
-0.0256939	0.0075002	-0.0515264	0.00292502	-0.0520062	-0.0439734
-0.0216794	0.00749529	-0.0508132	0.002845	-0.0511674	-0.0452123
-0.0180372	0.00766493	-0.0492918	0.00303272	-0.0496426	-0.0457606
-0.0131555	0.00860095	-0.0463793	0.00332707	-0.046594	-0.0458677
-0.00758685	0.00875333	-0.0428313	0.00137779	-0.0430506	-0.0477538
-0.00399277	0.0103278	-0.0400642	0.000452361	-0.0401363	-0.0484129
-0.00091303	0.0118234	-0.0377032	-0.000363415	-0.0375783	-0.0492267
0.00237614	0.0129113	-0.0353027	-0.00109047	-0.035111	-0.0499574
0.00389931	0.0132636	-0.0342465	-0.00216052	-0.0341352	-0.0509988
0.00511023	0.0132391	-0.033669	-0.00472803	-0.0335142	-0.0530403
0.00654554	0.0130044	-0.0332841	-0.0067822	-0.0330358	-0.0547594
0.00812489	0.0125288	-0.0328659	-0.00835225	-0.0325827	-0.0563983
0.00995747	0.0122052	-0.032271	-0.0108176	-0.0319547	-0.0587945
0.011525	0.011614	-0.0317236	-0.0132376	-0.0313416	-0.0611938
0.0126718	0.0104401	-0.0314811	-0.016107	-0.031049	-0.0642528
0.0118238	0.0110998	-0.0319154	-0.0168521	-0.0312941	-0.0650404
0.0113512	0.0121159	-0.0326349	-0.0169641	-0.0317396	-0.0653392
0.0107917	0.0142877	-0.0335119	-0.0147478	-0.0322323	-0.0628574
0.00686801	0.0151228	-0.0358494	-0.0123919	-0.0341696	-0.0603657
0.0039859	0.0145636	-0.0378529	-0.0118746	-0.0358175	-0.0619786
0.00375218	0.0145907	-0.0384112	-0.0114857	-0.0362805	-0.0620513
0.00356252	0.0157842	-0.0385695	-0.0150418	-0.0364113	-0.0677999
8.18967e-05	0.0163778	-0.0394808	-0.0128403	-0.0372802	-0.0645937
-0.0030569	0.0167112	-0.0411566	-0.0109631	-0.0388284	-0.0623015
-0.0075887	0.0158105	-0.0442495	-0.00979843	-0.0419017	-0.0606402
-0.012067	0.0152422	-0.0477838	-0.00871709	-0.045258	-0.0591496
-0.0148156	0.0138791	-0.0502164	-0.00906645	-0.0476912	-0.0594523
-0.017563	0.0124944	-0.0521909	-0.00919561	-0.0496833	-0.0596043
-0.0206997	0.0107861	-0.053746	-0.00941681	-0.0512699	-0.0598797
-0.0223142	0.00965779	-0.0543222	-0.00929045	-0.0517044	-0.0595853
-0.0238753	0.00873516	-0.0547529	-0.0080642	-0.0521119	-0.0583285
-0.0255868	0.00823311	-0.0549578	-0.00680043	-0.0523233	-0.0570749
-0.0273792	0.0077539	-0.0552166	-0.0062772	-0.0525331	-0.0564079
-0.0290977	0.00731976	-0.0554175	-0.00494362	-0.0527348	-0.0552336
-0.0307788	0.00666059	-0.0555904	-0.00367943	-0.0529512	-0.054144
-0.0322897	0.00575373	-0.0556861	-0.00260071	-0.0531387	-0.0531899
-0.0340016	0.00462615	-0.0557933	-0.00174688	-0.0533815	-0.0523444
-0.0356978	0.00326664	-0.055786	-0.00109729	-0.0535532	-0.0515123
-0.0376756	0.00091429	-0.056159	-0.00150389	-0.0541881	-0.0518678
-0.0366237	-0.000521732	-0.056173	-0.00308361	-0.0544041	-0.0531072
-0.0360478	-0.00149665	-0.0557875	-0.0051439	-0.0540866	-0.0548939
-0.0354126	-0.00252323	-0.0549067	-0.00780343	-0.0532989	-0.0572453
-0.035432	-0.00341862	-0.0542196	-0.00870652	-0.0527756	-0.0582234
-0.035484	-0.00469531	-0.053686	-0.0095285	-0.0523936	-0.0591651
-0.0355935	-0.00590517	-0.0531795	-0.0102544	-0.0520002	-0.0599622
-0.0360233	-0.00755782	-0.0528327	-0.0115081	-0.0517776	-0.0613178
-0.0366605	-0.0095238	-0.0527188	-0.0136611	-0.0517312	-0.063421
-0.0372587	-0.011387	-0.0527125	-0.0148856	-0.0517615	-0.0646792
-0.0379403	-0.0131803	-0.0530124	-0.0160334	-0.0521116	-0.065917
-0.038449	-0.0147281	-0.0535207	-0.0164066	-0.0525801	-0.0662666
-0.0374575	-0.0154527	-0.0534222	-0.0166468	-0.0525232	-0.0665626
-0.0358508	-0.0181782	-0.0485569	-0.0159891	-0.0483326	-0.0619117
-0.0328761	-0.0222095	-0.0440244	-0.0181962	-0.043982	-0.0598646
-0.0291551	-0.0256091	-0.0386032	-0.0203367	-0.0387832	-0.0577113
-0.0253834	-0.0270623	-0.0332182	-0.0225462	-0.0337473	-0.0556335
-0.0217724	-0.0296865	-0.0282736	-0.0246146	-0.0289515	-0.0533316
-0.0189615	-0.0310072	-0.0238487	-0.025994	-0.0246787	-0.0503489
-0.0159745	-0.0322295	-0.0197383	-0.0271487	-0.0207283	-0.0471278
-0.0128706	-0.0333929	-0.0155137	-0.0282675	-0.0165561	-0.0438582
-0.00893055	-0.0341947	-0.0115082	-0.0298128	-0.0125975	-0.0410239
-0.00541639	-0.0351171	-0.00732391	-0.0309687	-0.00847995	-0.0378127
-0.00219733	-0.0361494	-0.00296375	-0.0319111	-0.00416521	-0.0344025
0.000812089	-0.0372886	0.00131917	-0.0328253	5.30692e-05	-0.0309864
0.00372592	-0.0384752	0.00561706	-0.0335119	0.00435293	-0.0273457
0.00640297	-0.0391283	0.00990154	-0.0341591	0.00861464	-0.0237545
0.00890182	-0.0397291	0.0139547	-0.0349412	0.0126532	-0.0202584
0.0115745	-0.0398732	0.0179397	-0.0351054	0.0166395	-0.0162392
0.0142667	-0.0397585	0.0219996	-0.0343379	0.0206421	-0.0115956
0.016947	-0.0397893	0.0259721	-0.0345431	0.0245412	-0.00776137
0.0195846	-0.0397445	0.0297809	-0.0349315	0.0282173	-0.00405071
0.0225549	-0.0395351	0.0333447	-0.0359589	0.0316489	-0.000992363
0.0222195	-0.0404124	0.0363209	-0.0374952	0.0345193	0.00166221
0.0198983	-0.0378279	0.0356125	-0.0392135	0.0342926	0.000654935
0.0166478	-0.0353838	0.0343495	-0.0353768	0.0327538	0.00405091
0.0127802	-0.0317447	0.0319285	-0.0319987	0.0299434	0.0068568
0.00887487	-0.0297263	0.0292332	-0.0287562	0.0269919	0.00953393
0.00502655	-0.0264558	0.0267591	-0.0257654	0.0241091	0.0119186
0.00169744	-0.0243057	0.0245582	-0.0233415	0.021485	0.0137954
-0.00165953	-0.0221927	0.0226702	-0.0210957	0.0191987	0.0154907
-0.00553812	-0.019791	0.0207855	-0.0187691	0.0168503	0.0172639
-0.00962211	-0.0172481	0.0192908	-0.016238	0.014869	0.0192196
-0.0136604	-0.0145712	0.0174878	-0.0140513	0.0125113	0.0208509
-0.0173572	-0.0124376	0.0155227	-0.0117542	0.00992331	0.0225589
-0.0208584	-0.0103084	0.0136094	-0.00929059	0.00741081	0.0244393
-0.0239775	-0.00809847	0.0117075	-0.00689222	0.00489443	0.026252
-0.0270735	-0.00613403	0.00979194	-0.00426572	0.00236075	0.0283131
-0.0299934	-0.00418629	0.00806211	-0.00149852	-3.52232e-07	0.0305126
-0.0328361	-0.00219111	0.00640472	0.00135605	-0.00230424	0.0328081
-0.0356543	-0.000154128	0.00480881	0.00426607	-0.00454117	0.0351694
-0.0385024	0.00173731	0.00324457	0.00704957	-0.00671035	0.0374309
-0.0413233	0.00345882	0.00203155	0.0097713	-0.00848549	0.0396568
-0.0454496	0.00619237	0.00169568	0.011106	-0.00930677	0.0405293
-0.047072	0.00796586	0.00122708	0.0132426	-0.0104084	0.0421308
-0.0472344	0.0082053	-0.00015506	0.0147166	-0.0124744	0.0431297
-0.0476773	0.00941991	-0.000712842	0.0136715	-0.0132777	0.0419912
-0.0483297	0.00884801	-0.00102471	0.0129043	-0.0136773	0.0412407
-0.0484843	0.00591172	-0.00105859	0.0105652	-0.0135111	0.0393549
-0.0486936	0.00280647	-0.00109584	0.00780544	-0.0131573	0.03707
-0.0488846	-0.00037628	-0.00176843	0.00487003	-0.0134305	0.0346477
-0.0492499	-0.00490095	-0.00266229	0.00057492	-0.013956	0.0309633
-0.0497874	-0.00897758	-0.00190526	-0.00237411	-0.0131534	0.0284621
-0.0502678	-0.0129559	-0.00172356	-0.00583693	-0.0127427	0.0255659
-0.0506235	-0.0169571	-0.00183616	-0.00916615	-0.0124639	0.0228086
-0.0510988	-0.0205765	-0.00212604	-0.0127976	-0.0122975	0.019738
-0.051637	-0.024127	-0.00255895	-0.016538	-0.0122787	0.0165545
-0.0521586	-0.0278195	-0.0029593	-0.0204539	-0.0122206	0.0132827
-0.0527989	-0.0315073	-0.00353442	-0.024386	-0.0123519	0.00994756
-0.0534588	-0.0355447	-0.0041343	-0.0289632	-0.0124701	0.00601031
-0.0543672	-0.0398385	-0.00502396	-0.0335238	-0.0128642	0.00211852
-0.0551892	-0.0445469	-0.00585413	-0.0386222	-0.0132252	-0.00234664
-0.0558849	-0.0493384	-0.00664026	-0.0431342	-0.0136001	-0.00624117
-0.0538121	-0.0536515	-0.00682035	-0.0481286	-0.0130504	-0.010622
-0.0535423	-0.0599191	-0.00936172	-0.0518372	-0.0151258	-0.0137581
-0.0533252	-0.0648069	-0.0114509	-0.056063	-0.0164965	-0.0173253
-0.0532487	-0.069015	-0.0132635	-0.0599623	-0.0176699	-0.0205735
-0.0533007	-0.0727979	-0.0150211	-0.0636505	-0.0188128	-0.0236214
-0.0531845	-0.076779	-0.0164754	-0.0674022	-0.0196494	-0.0267715
-0.0532619	-0.0773291	-0.0161356	-0.0689202	-0.018706	-0.0282536
-0.0531223	-0.0775665	-0.0157786	-0.0685063	-0.0179585	-0.027766
-0.0523452	-0.0778799	-0.0157786	-0.068057	-0.0178216	-0.0272658
-0.0511643	-0.0774067	-0.0162477	-0.0668807	-0.0181692	-0.0259239
-0.0495028	-0.0775636	-0.0188093	-0.067349	-0.0202938	-0.0259421
-0.0489133	-0.0776881	-0.0203801	-0.0670423	-0.0213863	-0.0255207
-0.0481041	-0.0782379	-0.0218083	-0.0667028	-0.0225443	-0.0250788
-0.0471788	-0.0787268	-0.0232593	-0.0663088	-0.0238017	-0.024519
-0.0461635	-0.0791711	-0.0246378	-0.0659202	-0.025008	-0.0239595
-0.0451638	-0.0793256	-0.0261431	-0.0656424	-0.0263452	-0.023716
-0.0439343	-0.0793998	-0.0272714	-0.0665581	-0.0271299	-0.0246534
-0.0396645	-0.0786306	-0.0282284	-0.0654986	-0.0288095	-0.0236749
-0.0365118	-0.0773489	-0.0295967	-0.0643098	-0.0305771	-0.0225316
-0.0342299	-0.0763121	-0.0308009	-0.0629678	-0.031956	-0.021184
-0.0323301	-0.0751475	-0.0319703	-0.062241	-0.0332262	-0.0204471
-0.0330586	-0.0744678	-0.0338907	-0.0611298	-0.0354973	-0.0193305
-0.0314488	-0.072981	-0.0339154	-0.059841	-0.0357385	-0.0180429
-0.0307493	-0.0716522	-0.034916	-0.059592	-0.0367985	-0.0176597
-0.0294497	-0.0710029	-0.0355891	-0.0596691	-0.0375417	-0.0175896
-0.0267309	-0.0696447	-0.0359809	-0.0587227	-0.0384908	-0.0166686
-0.0249288	-0.0681144	-0.0362941	-0.0577157	-0.0391565	-0.0156405
-0.0231283	-0.0676936	-0.0388141	-0.0570495	-0.0421844	-0.0149159
-0.0219833	-0.0674365	-0.0411966	-0.0578004	-0.0449584	-0.0156443
-0.0214144	-0.0671447	-0.0423306	-0.0584584	-0.0461952	-0.0162935
-0.021038	-0.0661265	-0.0427327	-0.0583046	-0.0466504	-0.0163773
-0.0206579	-0.0652929	-0.0429345	-0.0581932	-0.046887	-0.016573
-0.0205132	-0.0646042	-0.043804	-0.0587489	-0.048017	-0.0171161
-0.0207032	-0.0636446	-0.0447624	-0.0599835	-0.0490856	-0.0182649
-0.020878	-0.0630963	-0.0455585	-0.0612022	-0.0499773	-0.0195308
-0.0212702	-0.0623082	-0.0466313	-0.0621099	-0.0511044	-0.0205282
-0.0201508	-0.0613752	-0.0476185	-0.0625741	-0.0523638	-0.0209354
-0.0196691	-0.0607349	-0.0489556	-0.0619503	-0.0539476	-0.0202009
-0.0231056	-0.0608688	-0.0505695	-0.0628159	-0.0548363	-0.0209925
-0.0252325	-0.061326	-0.0514968	-0.0639545	-0.0553507	-0.022114
-0.0265429	-0.0607788	-0.0526573	-0.0649727	-0.056291	-0.0231708
-0.0277058	-0.0603169	-0.0538984	-0.0658907	-0.0573469	-0.0240939
-0.0287463	-0.0600553	-0.0552132	-0.0667775	-0.0584938	-0.0249428
-0.0297045	-0.0598965	-0.0565879	-0.0673229	-0.0596766	-0.0254785
-0.0302099	-0.0598157	-0.0566886	-0.0668492	-0.0595238	-0.0250265
-0.0293349	-0.0581351	-0.0583011	-0.0654692	-0.0608306	-0.0238051
-0.0303454	-0.0575227	-0.059643	-0.0652833	-0.0612158	-0.0235432
-0.0313205	-0.057383	-0.0610685	-0.0655949	-0.0621785	-0.0237825
-0.0327134	-0.0571256	-0.0621547	-0.0658776	-0.0629515	-0.0240154
-0.0336638	-0.0568349	-0.06328	-0.0660597	-0.0638752	-0.0241906
-0.0330977	-0.0574601	-0.0639265	-0.0668546	-0.0638899	-0.0260679
-0.0342358	-0.058074	-0.0647924	-0.0676923	-0.0646999	-0.0271358
-0.0356831	-0.0587044	-0.0660409	-0.0685296	-0.0658776	-0.028005
-0.0363357	-0.0596717	-0.0670965	-0.0691513	-0.066815	-0.028747
-0.0368771	-0.0606496	-0.0681447	-0.0689111	-0.067722	-0.0286818
-0.0375451	-0.0615004	-0.068668	-0.0687963	-0.0684116	-0.0285981
-0.0386238	-0.0622056	-0.0693879	-0.0687002	-0.0688484	-0.028494
-0.0407831	-0.06379	-0.0692159	-0.0694801	-0.0684505	-0.0292267
-0.0423812	-0.0652434	-0.068953	-0.0701879	-0.0681302	-0.0299004
-0.0429146	-0.0665317	-0.0687381	-0.0710161	-0.0677544	-0.0306764
-0.0437807	-0.0671246	-0.0682759	-0.0714187	-0.0673454	-0.0311463
-0.0446375	-0.0681079	-0.0678589	-0.0714853	-0.0670221	-0.0312476
-0.046124	-0.067933	-0.0682587	-0.070988	-0.0675892	-0.0307551
-0.047423	-0.0677668	-0.067862	-0.0701787	-0.0673365	-0.0300406
-0.0488807	-0.0675507	-0.0676918	-0.0701031	-0.0672819	-0.0299999
-0.0500748	-0.0672283	-0.0683495	-0.0701142	-0.0683476	-0.0301613
-0.0532395	-0.0681626	-0.0675513	-0.0710352	-0.0679859	-0.0311098
-0.055343	-0.0687512	-0.0670569	-0.0713341	-0.068104	-0.0315592
-0.0570124	-0.0688219	-0.0670566	-0.0698968	-0.0683896	-0.030639
-0.0582255	-0.069132	-0.0669048	-0.0694689	-0.0686045	-0.0304098
-0.0591768	-0.0693663	-0.0666067	-0.0692531	-0.0687044	-0.0303193
-0.0617864	-0.06883	-0.0666606	-0.0686496	-0.0693977	-0.028725
-0.0628593	-0.0687851	-0.0663961	-0.0687504	-0.0691172	-0.0286487
-0.0629443	-0.0691425	-0.0656648	-0.0687848	-0.0685671	-0.0288575
-0.0630829	-0.0694663	-0.0648086	-0.0688253	-0.0678985	-0.029064
-0.0634984	-0.0703506	-0.0637966	-0.0685085	-0.0671246	-0.0290835
-0.063948	-0.0697824	-0.0633957	-0.0683013	-0.066696	-0.0289679
-0.0630019	-0.0709792	-0.0618267	-0.0694801	-0.0653655	-0.0301086
-0.0628421	-0.0713966	-0.0614891	-0.0700702	-0.0650798	-0.030738
-0.0624181	-0.0721305	-0.0607491	-0.0710316	-0.0643849	-0.0317044
-0.0621099	-0.0729182	-0.0595134	-0.0719394	-0.0629966	-0.0325498
-0.061627	-0.0744886	-0.0585315	-0.0731817	-0.0618894	-0.0336194
-0.0607175	-0.0759829	-0.0578916	-0.07432	-0.061043	-0.0346484
-0.0591997	-0.0785084	-0.0564039	-0.0760292	-0.059341	-0.0363085
-0.0587201	-0.0805575	-0.0561316	-0.0769999	-0.0589208	-0.0370839
-0.0578137	-0.0829441	-0.0553177	-0.0778483	-0.0579992	-0.0378414
-0.0569165	-0.0852279	-0.0545606	-0.0786634	-0.0571902	-0.0385678
-0.0555753	-0.0878017	-0.0534527	-0.0798919	-0.0559642	-0.0396764
-0.0547913	-0.090319	-0.0526442	-0.0815987	-0.0550217	-0.0411925
-0.0537379	-0.0926021	-0.0517388	-0.0844936	-0.0540243	-0.043443
-0.052995	-0.0948527	-0.0506475	-0.0863603	-0.052561	-0.0449065
-0.052427	-0.097474	-0.0497394	-0.0882111	-0.0513223	-0.0465427
-0.0515748	-0.0983343	-0.0490644	-0.0901928	-0.0505817	-0.0480732
-0.0506414	-0.0998768	-0.0485087	-0.0911993	-0.0499977	-0.0488067
-0.0502695	-0.101205	-0.0482803	-0.0919414	-0.0495521	-0.0491812
-0.0495767	-0.102252	-0.0480806	-0.0928437	-0.0491802	-0.0496451
-0.0482079	-0.102459	-0.0475906	-0.0940863	-0.0485976	-0.0503609
-0.0474186	-0.103739	-0.0468322	-0.0947676	-0.0476183	-0.0508385
-0.0477012	-0.103314	-0.046932	-0.0939831	-0.0477504	-0.0500328
-0.047866	-0.102734	-0.0473425	-0.0928793	-0.0481611	-0.0489314
-0.0478868	-0.102051	-0.0465499	-0.0912565	-0.0472696	-0.0472987
-0.0480732	-0.101171	-0.0464449	-0.0899129	-0.0472918	-0.0459434
-0.0484048	-0.100531	-0.046135	-0.0886871	-0.0469088	-0.0447276
-0.048488	-0.10027	-0.0457417	-0.0878218	-0.0465403	-0.0437966
-0.0488069	-0.0997779	-0.0454189	-0.086852	-0.0461977	-0.0427779
-0.0486429	-0.0993424	-0.0447072	-0.0866836	-0.0454469	-0.0426695
-0.0488439	-0.0984248	-0.0442943	-0.0861605	-0.0450254	-0.0421391
-0.0491438	-0.0976985	-0.0437436	-0.085767	-0.0444372	-0.0417317
-0.0497474	-0.0966062	-0.0435377	-0.0850018	-0.0442552	-0.0409898
-0.0503117	-0.0959007	-0.043157	-0.0844256	-0.0439744	-0.0404724
-0.0504768	-0.0962614	-0.0421115	-0.0837918	-0.0430593	-0.0399863
-0.0509629	-0.0954365	-0.0427652	-0.0818499	-0.0438096	-0.0383185
-0.0513894	-0.094766	-0.0424925	-0.0800784	-0.0436491	-0.0366762
-0.0524561	-0.0959767	-0.042442	-0.0783759	-0.0436893	-0.0353303
-0.0504431	-0.0966363	-0.0419741	-0.0774476	-0.0432521	-0.0345159
-0.0507372	-0.0969128	-0.0415047	-0.0767715	-0.0429736	-0.034001
-0.0515756	-0.097073	-0.0412939	-0.0756911	-0.042903	-0.0331373
-0.0525893	-0.0977083	-0.0408947	-0.0749814	-0.0425226	-0.0325376
-0.0533055	-0.098594	-0.0410967	-0.0742999	-0.0428616	-0.0319764
-0.0533563	-0.0989986	-0.0402745	-0.0744017	-0.0421035	-0.032068
-0.0539144	-0.100093	-0.0390687	-0.0749962	-0.0407743	-0.0325993
-0.0542327	-0.101376	-0.0393728	-0.0756503	-0.0411525	-0.033277
-0.0543442	-0.102889	-0.0394621	-0.0761166	-0.0412479	-0.0337751
-0.0544587	-0.104096	-0.039496	-0.0765273	-0.041313	-0.0341901
-0.055604	-0.105022	-0.0396226	-0.0767209	-0.0415265	-0.0344852
-0.0564177	-0.106133	-0.0396233	-0.0772841	-0.0415398	-0.0350977
-0.0568291	-0.107298	-0.0396184	-0.0779335	-0.0415129	-0.0356628
-0.056891	-0.108732	-0.0392901	-0.0789207	-0.0411444	-0.0365789
-0.0571566	-0.109924	-0.0392171	-0.0795464	-0.0410125	-0.0371111
-0.0576474	-0.110738	-0.0393863	-0.0800918	-0.0411811	-0.037662
-0.0578357	-0.111692	-0.0393931	-0.0808207	-0.0410747	-0.0383269
-0.0582463	-0.111953	-0.0398483	-0.0817608	-0.0413738	-0.0391812
-0.0583284	-0.11287	-0.0398577	-0.083573	-0.041229	-0.0408984
-0.0589266	-0.113487	-0.0401453	-0.0852419	-0.0414524	-0.0424209
-0.0594602	-0.113703	-0.0404683	-0.0863977	-0.0418054	-0.0434655
-0.0630621	-0.113218	-0.0412654	-0.0871297	-0.0427478	-0.044188
-0.0644004	-0.112587	-0.0417863	-0.0884558	-0.0432533	-0.0453908
-0.0654324	-0.112645	-0.0417795	-0.0900885	-0.0431937	-0.0469109
-0.0668188	-0.112169	-0.0427068	-0.091288	-0.0442115	-0.0480619
-0.0678138	-0.111616	-0.0431754	-0.0926331	-0.0446986	-0.049306
-0.0699889	-0.111694	-0.0436385	-0.0934525	-0.0452806	-0.0500634
-0.0709228	-0.111638	-0.0443018	-0.0942721	-0.0460628	-0.0507999
-0.0722252	-0.111487	-0.0451291	-0.0952598	-0.0468743	-0.0516644
-0.0725679	-0.111725	-0.0454511	-0.0961964	-0.0472514	-0.0525972
-0.0733616	-0.111407	-0.0461512	-0.0969591	-0.0479461	-0.0533762
-0.073765	-0.111072	-0.0463962	-0.0981798	-0.0480969	-0.0545175
-0.0739692	-0.110782	-0.0466287	-0.0992732	-0.0482419	-0.0554764
-0.0743259	-0.110359	-0.0469331	-0.100245	-0.0485507	-0.056457
-0.0747888	-0.109764	-0.0474543	-0.100878	-0.0490707	-0.0570918
-0.0749501	-0.109342	-0.0478213	-0.101883	-0.0494248	-0.0581142
-0.0745599	-0.10943	-0.048016	-0.102992	-0.0494453	-0.0591453
-0.0741727	-0.109277	-0.0482382	-0.103852	-0.0494804	-0.0599747
-0.0740608	-0.108711	-0.0486726	-0.104364	-0.0499596	-0.0604658
-0.073677	-0.107881	-0.0481729	-0.105452	-0.0495723	-0.0615633
-0.0728249	-0.106725	-0.0482049	-0.106128	-0.0495729	-0.0623317
-0.0714741	-0.105809	-0.0477593	-0.106906	-0.0489739	-0.0631511
-0.0701283	-0.104673	-0.0474675	-0.107473	-0.0484162	-0.063743
-0.0678299	-0.103876	-0.0472538	-0.107396	-0.0482327	-0.0636818
-0.0660665	-0.102819	-0.0470382	-0.107408	-0.0477169	-0.0636655
-0.0642535	-0.101199	-0.0469076	-0.107214	-0.0472902	-0.0635229
-0.0621438	-0.0993725	-0.0472559	-0.106987	-0.047613	-0.0632976
-0.0591622	-0.0975733	-0.0484625	-0.106823	-0.0487211	-0.0632655
-0.0560951	-0.095776	-0.0487657	-0.106522	-0.0492209	-0.0631294
-0.0514159	-0.0940806	-0.0481255	-0.106197	-0.0487373	-0.0630837
-0.0488712	-0.0915602	-0.0480766	-0.105675	-0.0487544	-0.0626449
-0.0452369	-0.089511	-0.047827	-0.105534	-0.0485812	-0.0625256
-0.0415619	-0.0873578	-0.0477307	-0.104989	-0.0485861	-0.0619885
-0.038473	-0.0849879	-0.0481667	-0.103899	-0.0493157	-0.0609546
-0.0349212	-0.0830937	-0.0481561	-0.103434	-0.0494205	-0.0606376
-0.0336158	-0.0796534	-0.0480402	-0.103621	-0.0493297	-0.0614964
-0.0321473	-0.0776063	-0.0479318	-0.10384	-0.0493411	-0.0620011
-0.0291374	-0.0763363	-0.0470258	-0.103828	-0.0485503	-0.0620994
-0.0261787	-0.0744447	-0.0466791	-0.103302	-0.048541	-0.0615056
-0.025212	-0.0732539	-0.0466821	-0.103253	-0.0485212	-0.0615131
-0.024378	-0.0726039	-0.0464948	-0.103152	-0.0484016	-0.0613005
-0.0235184	-0.0720723	-0.0465237	-0.103135	-0.0484578	-0.0611479
-0.0232412	-0.0715206	-0.0470229	-0.10272	-0.0491114	-0.0606275
-0.0220153	-0.0705736	-0.0470721	-0.102276	-0.0495364	-0.0600311
-0.0220631	-0.0691143	-0.0470784	-0.101909	-0.0495362	-0.0595063
-0.0202369	-0.0682877	-0.0471464	-0.100798	-0.0499598	-0.058454
-0.0207367	-0.0685749	-0.0464226	-0.10024	-0.0493435	-0.0578248
-0.0206853	-0.0695681	-0.0455774	-0.0999516	-0.0484124	-0.0574829
-0.0211038	-0.0705112	-0.0446502	-0.0994999	-0.0474238	-0.0568646
-0.0223613	-0.0710267	-0.0442388	-0.0988614	-0.0467938	-0.0560766
-0.0256676	-0.0713253	-0.0448944	-0.0981464	-0.0474391	-0.0551804
-0.0282416	-0.0713397	-0.0455651	-0.0968747	-0.0481	-0.0537904
-0.0312625	-0.0716724	-0.0457846	-0.095567	-0.0483057	-0.0524197
-0.0345077	-0.072752	-0.0455656	-0.0942688	-0.0482465	-0.0511407
-0.0373392	-0.0741535	-0.0454315	-0.0931693	-0.0477976	-0.0500856
-0.0406961	-0.074662	-0.0459721	-0.0909062	-0.0481317	-0.0478536
-0.0418747	-0.0772577	-0.0464026	-0.0889802	-0.0485576	-0.0453962
-0.0438321	-0.078053	-0.0466876	-0.0862796	-0.0485847	-0.0425005
-0.0473317	-0.0781104	-0.0476227	-0.0831001	-0.0494296	-0.0394225
-0.0506682	-0.07912	-0.0481868	-0.0812787	-0.0497289	-0.0378692
-0.0522023	-0.0793888	-0.0491466	-0.0796305	-0.0505437	-0.0362257
-0.0541909	-0.0793695	-0.0506164	-0.0783332	-0.0519764	-0.0350568
-0.0553297	-0.0797894	-0.051907	-0.0769898	-0.0532399	-0.0337799
-0.0562035	-0.0803106	-0.0529048	-0.0758889	-0.0540497	-0.032777
-0.0583255	-0.0810544	-0.0541693	-0.0739787	-0.0549195	-0.0311512
-0.0596582	-0.0830062	-0.0551373	-0.0719008	-0.055564	-0.0293604
-0.0639617	-0.0845916	-0.0558756	-0.0714793	-0.0561485	-0.0290704
-0.0652528	-0.0858247	-0.0569416	-0.0709885	-0.0572861	-0.0287366
-0.0669347	-0.0866656	-0.0578078	-0.0705491	-0.058024	-0.0283989
-0.0678871	-0.0877883	-0.0589608	-0.0702146	-0.0589614	-0.0281905
-0.0690872	-0.0887595	-0.0602347	-0.0696004	-0.0602102	-0.0278268
-0.0701735	-0.0897612	-0.0611716	-0.0689324	-0.0610752	-0.0273543
-0.0702951	-0.0901333	-0.0627956	-0.0675765	-0.0624333	-0.0261972
-0.0702252	-0.0910037	-0.0629756	-0.0668708	-0.0625685	-0.0255269
-0.0711459	-0.0919368	-0.0591133	-0.0671685	-0.0584283	-0.0258421
-0.0711646	-0.0922528	-0.0572907	-0.0672856	-0.0565521	-0.0260532
-0.0707266	-0.0937164	-0.0564486	-0.0684191	-0.0557444	-0.0271444
-0.0700154	-0.0944768	-0.0559897	-0.068536	-0.0552343	-0.027261
-0.0685895	-0.0958321	-0.0552961	-0.0693897	-0.054613	-0.0280263
-0.0674498	-0.0963874	-0.0547797	-0.0699117	-0.0543043	-0.0282089
-0.0667907	-0.0964692	-0.0539584	-0.0697155	-0.053548	-0.0277072
-0.0657972	-0.097111	-0.0520361	-0.0694454	-0.0515965	-0.0272345
-0.0647658	-0.0982822	-0.0498815	-0.0693967	-0.0493774	-0.0269281
-0.0641246	-0.0994771	-0.0477878	-0.0703085	-0.0472872	-0.0287131
-0.0632168	-0.100222	-0.0457614	-0.0705967	-0.0452123	-0.0293212
-0.0624261	-0.101016	-0.0440671	-0.0711441	-0.0435631	-0.0296349
-0.0623488	-0.100191	-0.0431395	-0.070232	-0.0427838	-0.0282888
-0.0605282	-0.0997974	-0.042448	-0.0695904	-0.0420918	-0.0271807
-0.059125	-0.0993372	-0.0415284	-0.0691733	-0.0410912	-0.0265109
-0.0583822	-0.0975386	-0.0406081	-0.0700432	-0.0402397	-0.027151
-0.058145	-0.0967786	-0.0402653	-0.0703213	-0.0402155	-0.0273383
-0.0571626	-0.096926	-0.0390134	-0.0709128	-0.0389989	-0.0277169
-0.056521	-0.0965561	-0.038331	-0.0712507	-0.038326	-0.0279114
-0.0561219	-0.0979204	-0.0366296	-0.0717713	-0.036748	-0.0281591
-0.0552345	-0.0983079	-0.0365567	-0.0732273	-0.0364194	-0.0295751
-0.0532609	-0.0980296	-0.0409002	-0.0732917	-0.0404424	-0.029631
-0.0536417	-0.0976185	-0.039197	-0.0734871	-0.0388154	-0.0298083
-0.0524028	-0.0967303	-0.0380278	-0.0730271	-0.0376905	-0.0293822
-0.0498865	-0.095846	-0.0364452	-0.073141	-0.0360432	-0.0295693
-0.0501617	-0.0942635	-0.0350672	-0.0727284	-0.0348066	-0.0293577
-0.0492864	-0.0934489	-0.0339999	-0.0729179	-0.0336776	-0.029843
-0.0461566	-0.092678	-0.0351494	-0.0734817	-0.035298	-0.0306682
-0.044003	-0.0914597	-0.0357891	-0.0736978	-0.0363903	-0.0311638
-0.0416348	-0.0903627	-0.0361736	-0.073307	-0.037079	-0.0310646
-0.0401615	-0.0886693	-0.0365013	-0.0720859	-0.0377527	-0.0291004
-0.0395734	-0.087117	-0.0349206	-0.0719103	-0.0358215	-0.0286584
-0.0365696	-0.0850827	-0.033639	-0.0721334	-0.0347636	-0.0291477
-0.0338677	-0.0844607	-0.0330287	-0.0741995	-0.0345284	-0.0315809
-0.0311759	-0.0834092	-0.0324418	-0.0753139	-0.0341779	-0.0330376
-0.0289139	-0.0822316	-0.0320876	-0.0759312	-0.0341143	-0.0338032
-0.026988	-0.0821769	-0.0317737	-0.0749233	-0.0340929	-0.0330218
-0.0249919	-0.0811146	-0.0308075	-0.0747387	-0.0331386	-0.0329172
-0.0229989	-0.0795274	-0.0307784	-0.0742126	-0.0333511	-0.0325477
-0.0216995	-0.0795387	-0.0304152	-0.0741084	-0.0329234	-0.0323452
-0.0204783	-0.0789686	-0.0299831	-0.0754025	-0.0326376	-0.0337098
-0.0198861	-0.0782742	-0.0297739	-0.0751299	-0.0327638	-0.0334455
-0.0196313	-0.0772111	-0.0294368	-0.0757876	-0.0329403	-0.0339138
-0.0181388	-0.0767905	-0.0326956	-0.0765665	-0.0364617	-0.0345443
-0.017506	-0.0758012	-0.0325788	-0.0775994	-0.0365038	-0.0354316
-0.0194356	-0.0754458	-0.0339316	-0.0786444	-0.037891	-0.0362791
-0.0192463	-0.075101	-0.0355599	-0.080448	-0.0395307	-0.0378501
-0.0201742	-0.0743453	-0.0379329	-0.0819708	-0.041843	-0.0392161
-0.023315	-0.0730623	-0.0387341	-0.0824906	-0.0421037	-0.0395873
-0.0250913	-0.072462	-0.0396369	-0.0834065	-0.0425783	-0.0403661
-0.0267596	-0.0717596	-0.0406524	-0.0843889	-0.0432647	-0.0411972
-0.0285884	-0.0709528	-0.0415514	-0.0854451	-0.0438692	-0.0421132
-0.0298123	-0.0705695	-0.0441696	-0.0860911	-0.0470072	-0.0426445
-0.0332064	-0.0709542	-0.0462042	-0.0869206	-0.0489748	-0.0432552
-0.0356845	-0.0709562	-0.0469135	-0.0874864	-0.0492606	-0.0436594
-0.0385659	-0.0703247	-0.0486461	-0.0877188	-0.0509608	-0.0437538
-0.0404443	-0.0705487	-0.0497358	-0.0878699	-0.0519322	-0.0438612
-0.0421783	-0.0709196	-0.0502071	-0.0882709	-0.0521136	-0.0441628
-0.0441468	-0.0713684	-0.0502281	-0.0884954	-0.0519784	-0.0443001
-0.0465577	-0.0716852	-0.0498536	-0.088435	-0.0513697	-0.0442444
-0.0487595	-0.0700657	-0.0474398	-0.0885147	-0.0491602	-0.0444392
-0.050133	-0.0684194	-0.0456128	-0.0881782	-0.0473488	-0.0441597
-0.0514887	-0.0675961	-0.0450154	-0.0879857	-0.0466452	-0.0439672
-0.0528016	-0.0669325	-0.0446942	-0.0871419	-0.0461675	-0.0432809
-0.054972	-0.0660497	-0.0438057	-0.0863506	-0.0449662	-0.0425028
-0.0574118	-0.0659491	-0.0448783	-0.0855672	-0.0459119	-0.0418134
-0.0588499	-0.0648018	-0.045666	-0.0823913	-0.0468262	-0.0392708
-0.0593349	-0.063934	-0.0463712	-0.0800952	-0.0474624	-0.0372584
-0.0603288	-0.0643362	-0.044999	-0.0794649	-0.0463654	-0.0366976
-0.0623208	-0.0645609	-0.0439117	-0.0792225	-0.0455244	-0.0366257
-0.0620548	-0.0637893	-0.0414174	-0.0776051	-0.0430539	-0.0351271
-0.062329	-0.0632507	-0.0384693	-0.0770607	-0.0404807	-0.0347104
-0.0619798	-0.0630767	-0.0368624	-0.076398	-0.0388292	-0.0341072
-0.0599085	-0.0627659	-0.0354262	-0.0758109	-0.0373192	-0.0336115
-0.0593438	-0.0632537	-0.0342559	-0.0756699	-0.0360033	-0.0334796
-0.0592034	-0.0628831	-0.0319128	-0.0750443	-0.0340419	-0.0330248
-0.0588226	-0.0630699	-0.0288427	-0.0744261	-0.0312032	-0.0325853
-0.060471	-0.061544	-0.0297167	-0.0739137	-0.0319817	-0.032169
-0.0600891	-0.057453	-0.0292952	-0.0701432	-0.0320477	-0.0288691
-0.0596424	-0.0554033	-0.0278236	-0.0682682	-0.0305643	-0.0271897
-0.0587036	-0.053513	-0.0262344	-0.0670481	-0.0289983	-0.0259992
-0.0569521	-0.0523943	-0.0250022	-0.0658536	-0.0279126	-0.0248867
-0.0566498	-0.0516632	-0.0262241	-0.0651926	-0.0292142	-0.0243692
-0.0548621	-0.0500302	-0.022923	-0.064553	-0.0254751	-0.023857
-0.0537704	-0.0488784	-0.020498	-0.0636313	-0.0230757	-0.0229796
-0.0487599	-0.0467049	-0.0162524	-0.0596331	-0.0191808	-0.0195474
-0.0447765	-0.044271	-0.0121924	-0.0563938	-0.0153309	-0.0166779
-0.0406548	-0.0422303	-0.0074089	-0.0550314	-0.0108122	-0.0152152
-0.0376317	-0.0409287	-0.00256963	-0.0528254	-0.00599858	-0.0132407
-0.0346246	-0.039556	0.00089904	-0.0502508	-0.00221455	-0.0109481
-0.0306229	-0.0387031	0.00482362	-0.0477145	0.00192359	-0.00859047
-0.0278807	-0.039095	0.00741508	-0.0478995	0.00452406	-0.00859208
-0.025335	-0.038907	0.00875013	-0.0463022	0.0061581	-0.00697042
-0.0231565	-0.038766	0.0106916	-0.0446919	0.00807302	-0.00541324
-0.0222868	-0.0385468	0.0123769	-0.0431324	0.00970283	-0.00388025
-0.0198675	-0.0378333	0.0148269	-0.0413018	0.0122035	-0.0021369
-0.0178328	-0.0380449	0.0155031	-0.0397004	0.0133959	-0.000562392
-0.0151589	-0.0380289	0.0164919	-0.0388724	0.0147955	0.0003166
-0.0112785	-0.0389529	0.0204443	-0.0380516	0.0187723	0.00119117
-0.00909107	-0.0423939	0.0224135	-0.0399391	0.0211471	-0.000316946
-0.00606086	-0.0441155	0.023286	-0.0396223	0.0219755	-1.10186e-05
-0.00403508	-0.0464022	0.0234753	-0.0389138	0.0222156	0.000560032
-0.00192341	-0.0485185	0.0223171	-0.0380534	0.0213288	0.00130764
0.000284481	-0.0504264	0.023524	-0.0366059	0.0226482	0.00258257
0.00155659	-0.0528898	0.0223159	-0.035248	0.0210089	0.00383391
0.00377779	-0.0549468	0.021921	-0.0343982	0.0205917	0.00458162
0.00151029	-0.0576867	0.0176092	-0.0372941	0.0164174	0.00204115
-0.000415902	-0.0614689	0.0135463	-0.0395809	0.012479	4.69682e-05
-0.00113981	-0.0643091	0.00951186	-0.0415996	0.0085917	-0.00168178
-0.00114957	-0.0668521	0.00570161	-0.0436631	0.00474829	-0.00336235
-0.000891706	-0.0686789	0.0024979	-0.0450655	0.00147077	-0.00452279
-0.00229699	-0.0701866	-0.00122497	-0.0467761	-0.00233012	-0.00598685
-0.00431444	-0.0714576	-0.00561442	-0.0473699	-0.00690629	-0.0067576
-0.00516635	-0.0715446	-0.00916691	-0.0489646	-0.0106862	-0.00832753
-0.00576677	-0.0723875	-0.0122896	-0.0502691	-0.0139114	-0.00956804
-0.00724031	-0.0732073	-0.0154254	-0.051035	-0.0170644	-0.0102954
-0.00791892	-0.0733634	-0.0190489	-0.0516674	-0.0209317	-0.0109265
-0.00852647	-0.0733423	-0.023001	-0.0522558	-0.0250567	-0.0114449
-0.00973555	-0.0730623	-0.0267669	-0.052369	-0.0288568	-0.011592
-0.0105046	-0.0727382	-0.0303891	-0.0528525	-0.0327363	-0.0120538
-0.0129947	-0.0741254	-0.0328704	-0.0534084	-0.0354901	-0.0124363
-0.0154079	-0.0747363	-0.036082	-0.0560948	-0.0387228	-0.0148021
-0.0184132	-0.0743952	-0.0377656	-0.0587189	-0.039459	-0.0170801
-0.0205845	-0.0734313	-0.0411159	-0.0610067	-0.0425898	-0.0190635
-0.0220509	-0.0723269	-0.0439477	-0.0631478	-0.0455483	-0.0208052
-0.0239109	-0.0711439	-0.0476286	-0.0649722	-0.0495086	-0.0223213
-0.0256051	-0.069642	-0.0510056	-0.0659231	-0.0530179	-0.0229906
-0.0236966	-0.0683217	-0.0519359	-0.0657359	-0.0542272	-0.0226748
-0.0221338	-0.0662662	-0.052359	-0.0656829	-0.054704	-0.0225452
-0.0220552	-0.065575	-0.0526597	-0.0657406	-0.0549969	-0.0224357
-0.0221422	-0.0645612	-0.0532506	-0.065231	-0.0554747	-0.0218652
-0.0222338	-0.0635947	-0.0537004	-0.065197	-0.0562746	-0.0216975
-0.020654	-0.0624895	-0.0539491	-0.0646258	-0.0566228	-0.0210272
-0.0195957	-0.0605831	-0.0541172	-0.0632264	-0.0567636	-0.0195423
-0.0197658	-0.0597661	-0.054438	-0.0612856	-0.0569055	-0.0175741
-0.0188762	-0.0578447	-0.0543876	-0.0594705	-0.0566405	-0.0157592
-0.0155003	-0.0544408	-0.0542459	-0.0581256	-0.0556254	-0.0143894
-0.0132473	-0.0503494	-0.053272	-0.0576969	-0.0542568	-0.014025
-0.00877245	-0.0472625	-0.0474847	-0.055266	-0.0486887	-0.0120525
-0.00483859	-0.0449041	-0.0417788	-0.0518661	-0.0431139	-0.00917312
-0.00157089	-0.0428647	-0.0360003	-0.0481515	-0.0372038	-0.0059926
0.00340405	-0.0390074	-0.0309876	-0.0450404	-0.0320179	-0.00353752
0.00754681	-0.0354556	-0.0255077	-0.0404844	-0.0264737	0.000361889
0.0128952	-0.0321905	-0.0210808	-0.0370606	-0.0230141	0.00339859
0.0181669	-0.0302481	-0.0155562	-0.0352028	-0.0174855	0.00522013
0.0217662	-0.0290953	-0.0117117	-0.0334321	-0.0134808	0.00687816
0.0246586	-0.0279304	-0.00817791	-0.031577	-0.00958765	0.00856666
0.0268437	-0.0271376	-0.00458234	-0.0303195	-0.00575197	0.00961412
0.0274945	-0.0267423	-0.00130197	-0.0291924	-0.00212277	0.0105797
0.0283615	-0.0261078	0.00197351	-0.0282178	0.00129004	0.0114573
0.0305548	-0.0237261	0.00625622	-0.0263185	0.00562719	0.012882
0.0323338	-0.0218767	0.0113344	-0.024431	0.0103489	0.014262
0.0321722	-0.0205259	0.0143994	-0.0218216	0.0133301	0.0164958
0.0313753	-0.0187119	0.016885	-0.0197896	0.015572	0.01818
0.0302932	-0.0170152	0.0185553	-0.0180126	0.017008	0.0194554
0.0317901	-0.0163655	0.0217086	-0.0169891	0.019999	0.0200915
0.031036	-0.0165446	0.0240886	-0.0160189	0.0217576	0.0207011
0.0275764	-0.0173376	0.0260439	-0.0144811	0.0224512	0.0219199
0.0260643	-0.0206593	0.0269756	-0.0142456	0.0233553	0.0223417
0.0229199	-0.0225525	0.0253114	-0.0167977	0.021826	0.0203757
0.0205316	-0.0241016	0.0226811	-0.0197165	0.0194084	0.0179882
0.0175492	-0.0257639	0.0205567	-0.022727	0.0172638	0.0155186
0.0143067	-0.0277249	0.0184981	-0.0253332	0.0151139	0.0134054
0.0111038	-0.0297571	0.0165038	-0.0278508	0.0129486	0.011343
0.00775917	-0.0318515	0.0147123	-0.0296244	0.0110476	0.00972622
0.00331198	-0.0333623	0.012949	-0.0296333	0.00891097	0.00959018
-0.000229286	-0.0348026	0.011891	-0.0307168	0.00762773	0.00852518
-0.00276536	-0.0359575	0.0135552	-0.0316904	0.00870729	0.00763672
-0.00402029	-0.0371854	0.0144274	-0.032513	0.00926994	0.00689571
-0.00716443	-0.0383732	0.0135206	-0.0347531	0.00809758	0.00486218
-0.00988607	-0.0397153	0.0121782	-0.0359667	0.00656664	0.00373938
-0.0101457	-0.0437794	0.0123988	-0.0369831	0.00679092	0.00316811
-0.0116714	-0.0465399	0.0110394	-0.0387993	0.00553548	0.00175481
-0.0118246	-0.0488194	0.0103545	-0.0415202	0.00512586	-0.000727768
-0.0115126	-0.0519673	0.0103198	-0.0439243	0.00532489	-0.00284545
-0.0110621	-0.0554504	0.0112553	-0.0463638	0.00641125	-0.00480971
-0.0126667	-0.0592002	0.0120843	-0.0482737	0.00704838	-0.00659353
-0.0146284	-0.0627526	0.0118294	-0.0510535	0.00699851	-0.0092245
-0.015234	-0.0661612	0.0116343	-0.0536402	0.00707938	-0.0118182
-0.0175544	-0.0681433	0.0117382	-0.0538544	0.00668463	-0.0124364
-0.0202521	-0.0696764	0.00885318	-0.0528376	0.00301587	-0.0118441
-0.0229946	-0.0722659	0.00772753	-0.0525926	0.0015947	-0.0118373
-0.0244275	-0.0738636	0.00718599	-0.0524004	0.00108233	-0.0117993
-0.0253254	-0.0748626	0.00679643	-0.0533271	0.000828225	-0.0124316
-0.0266475	-0.0761468	0.00637901	-0.0542958	0.000480142	-0.0131638
-0.0277532	-0.0768474	0.00585064	-0.0548887	8.89753e-05	-0.0134295
-0.0288059	-0.0778718	0.00569673	-0.0527887	-5.9509e-05	-0.0120361
-0.0292687	-0.0770475	0.00572546	-0.0506898	1.48784e-05	-0.010362
-0.0301346	-0.075935	0.0033397	-0.0483225	-0.00212834	-0.00847052
-0.0318378	-0.074824	0.00154029	-0.0463292	-0.00387861	-0.00690889
-0.0314677	-0.0733498	0.00198479	-0.0432754	-0.00341178	-0.00431265
-0.0310167	-0.0704511	0.00273907	-0.0393662	-0.00265208	-0.000962262
-0.0321166	-0.0670918	0.00250982	-0.03731	-0.00322001	0.000619953
-0.0312849	-0.0669746	0.0033707	-0.034359	-0.00214246	0.00319741
-0.0288204	-0.0637553	0.00646353	-0.0311714	0.000825249	0.00592079
-0.0262845	-0.0592065	0.00927154	-0.0280084	0.00354601	0.00851213
-0.025544	-0.0533575	0.0115184	-0.0252214	0.00603953	0.0109201
-0.024016	-0.0477944	0.0120364	-0.0218264	0.00657023	0.0138654
-0.01971	-0.0418319	0.0138361	-0.0163719	0.00831287	0.0185177
-0.015955	-0.0372928	0.0162526	-0.0128737	0.0106645	0.0216011
-0.0120542	-0.0318431	0.0189055	-0.00964395	0.0132403	0.0242589
-0.00732864	-0.0276671	0.0239277	-0.00632314	0.0185124	0.0269265
-0.0014931	-0.0218518	0.0275457	-0.0023172	0.0217119	0.0303258
0.00279382	-0.0163709	0.0300183	0.00171749	0.0237264	0.0335717
0.00639088	-0.0112313	0.0321024	0.00693094	0.0253431	0.0376547
0.0101476	-0.00610579	0.0340189	0.0118911	0.0268468	0.0415377
0.0137564	-0.0014711	0.0357494	0.0169474	0.0281004	0.0457377
0.0164089	0.00333174	0.0377769	0.0187196	0.030012	0.0473718
0.0193404	0.00732816	0.0397076	0.0214376	0.0315992	0.0495903
0.0232266	0.0110809	0.0412691	0.0239539	0.0326798	0.051649
0.0259534	0.0145295	0.042924	0.0263208	0.0339957	0.053573
0.0286181	0.0173039	0.0433548	0.0285812	0.0341517	0.0554058
0.0303864	0.0185527	0.0436973	0.0288271	0.0341037	0.0552712
0.0299422	0.0210051	0.042415	0.0290261	0.0325944	0.054964
0.0271719	0.0210665	0.0395076	0.0296397	0.0296371	0.0556186
0.0238587	0.0181444	0.0344848	0.0273687	0.0245587	0.0538273
0.0227894	0.0169833	0.030667	0.023901	0.0208026	0.0505729
0.0239502	0.0152491	0.0285903	0.0215813	0.018511	0.0484846
0.0232432	0.0125699	0.0259211	0.0188354	0.0159966	0.046283
0.0217534	0.00972133	0.0231972	0.0149705	0.0134871	0.043319
0.0208354	0.00704526	0.0208751	0.0120012	0.0113043	0.041056
0.0184402	0.00259392	0.0170185	0.00862993	0.00765695	0.0386338
0.0162676	-0.00128964	0.0131091	0.00481061	0.00422113	0.035784
0.0134161	-0.00763159	0.00933522	0.00302415	0.000819297	0.0351818
0.0105712	-0.0135154	0.00524838	-0.00064512	-0.00269244	0.0325146
0.00759654	-0.0191227	0.00118471	-0.00556176	-0.0062763	0.0285922
0.00499565	-0.0244027	-0.00271698	-0.010375	-0.00963379	0.0248143
0.00147829	-0.0298937	-0.00747267	-0.0163134	-0.0137771	0.0197585
0.000250078	-0.0332007	-0.0118245	-0.0223103	-0.0177814	0.0142162
-0.00159551	-0.0378566	-0.015729	-0.02871	-0.0209722	0.00881566
-0.00441973	-0.0434041	-0.0191277	-0.0352578	-0.0234469	0.00338342
-0.00623419	-0.0487772	-0.0226671	-0.0417105	-0.0263431	-0.00182322
-0.00799927	-0.0537033	-0.0253473	-0.0481069	-0.0284772	-0.0068551
-0.00861307	-0.0578219	-0.0280126	-0.0541995	-0.0304836	-0.011442
-0.00963037	-0.0628592	-0.0307481	-0.0599886	-0.0324723	-0.0156653
-0.00829699	-0.0637587	-0.0317569	-0.0651908	-0.0333809	-0.0205924
-0.00634922	-0.0634503	-0.0315477	-0.0673811	-0.0328447	-0.0227916
-0.00774798	-0.0666054	-0.0323785	-0.068478	-0.033573	-0.0231721
-0.0104063	-0.0704087	-0.0345778	-0.0703604	-0.0355547	-0.0245392
-0.0124189	-0.0722483	-0.0359288	-0.0716129	-0.0367138	-0.0256369
-0.0148149	-0.0739615	-0.0368923	-0.0729859	-0.0375289	-0.0268956
-0.0168516	-0.0749791	-0.0382793	-0.0755774	-0.0386511	-0.02868
-0.0177209	-0.0746901	-0.0386235	-0.0765268	-0.0388327	-0.0293851
-0.0195359	-0.0752303	-0.0391357	-0.0757883	-0.0393653	-0.0278851
-0.0217308	-0.0734765	-0.0392463	-0.0785114	-0.0391767	-0.0305356
-0.0231575	-0.0718943	-0.0391274	-0.079151	-0.0391435	-0.0311599
-0.0238034	-0.0697162	-0.0379065	-0.0780053	-0.0379617	-0.0301678
-0.0252356	-0.067456	-0.0364404	-0.0769958	-0.0365584	-0.0293524
-0.0236559	-0.064373	-0.033795	-0.0749818	-0.0339251	-0.0276982
-0.0212307	-0.0627001	-0.0302246	-0.0719658	-0.0303784	-0.0244454
-0.0185596	-0.0603584	-0.0267249	-0.0692723	-0.0270867	-0.0219129
-0.0181258	-0.058645	-0.024636	-0.0668129	-0.0251874	-0.0196765
-0.0179208	-0.0566751	-0.0228863	-0.0641547	-0.0235258	-0.0173783
-0.0175679	-0.0549799	-0.0208787	-0.0614014	-0.0215643	-0.0150934
-0.0193945	-0.0544918	-0.0207292	-0.0591118	-0.0214492	-0.013114
-0.0188915	-0.0533115	-0.018064	-0.056258	-0.0187919	-0.0107592
-0.0187164	-0.0509216	-0.0159609	-0.0547022	-0.0168474	-0.00908931
-0.0192396	-0.0491019	-0.0140292	-0.0524832	-0.0150953	-0.0069537
-0.0187882	-0.0472072	-0.0120925	-0.0499649	-0.0132782	-0.00486958
-0.0173375	-0.0453514	-0.00987656	-0.0478253	-0.0111636	-0.00326867
-0.0157107	-0.0433855	-0.00760714	-0.0463068	-0.00898275	-0.00186454
-0.0139441	-0.0413184	-0.00542986	-0.0448624	-0.00686124	-0.0005056
-0.0121169	-0.0399139	-0.00392005	-0.0423448	-0.00534544	0.00123034
-0.0110391	-0.0390504	-0.00123795	-0.0411906	-0.00295255	0.00205266
-0.0109224	-0.0390867	-0.00091387	-0.0433887	-0.00287164	-0.000815142
-0.0116943	-0.039174	-0.000931369	-0.0449508	-0.00303586	-0.00274026
-0.0122863	-0.039372	-0.000743908	-0.0449886	-0.00288766	-0.00264515
-0.0127831	-0.0394105	9.29802e-05	-0.0450701	-0.00185038	-0.00279904
-0.0123092	-0.0406448	0.000208923	-0.0454818	-0.00192532	-0.00313451
-0.0137264	-0.0432834	-0.000386162	-0.0474842	-0.0027522	-0.00499964
-0.0169549	-0.0468459	-0.00262314	-0.0502971	-0.00512108	-0.00765769
-0.020352	-0.0498194	-0.00454761	-0.052508	-0.00714246	-0.00984683
-0.0215929	-0.0516694	-0.00547021	-0.0548689	-0.00810704	-0.0122177
-0.022495	-0.0536859	-0.00605935	-0.0575075	-0.00880824	-0.0148749
-0.0239479	-0.0559514	-0.00776629	-0.0604413	-0.0104985	-0.017828
-0.0237912	-0.0574413	-0.00739344	-0.0639296	-0.0101395	-0.0215016
-0.0258862	-0.0593352	-0.00944875	-0.0672019	-0.0122438	-0.0247105
-0.0276588	-0.0616041	-0.0111423	-0.0706217	-0.0139276	-0.028015
-0.0294811	-0.0639524	-0.0127654	-0.0740672	-0.0154712	-0.0313212
-0.0317338	-0.0666477	-0.0145495	-0.0761824	-0.0171477	-0.0334208
-0.0337072	-0.0693604	-0.017021	-0.0788922	-0.0196736	-0.0359176
-0.0354121	-0.0716719	-0.0191325	-0.0820864	-0.021734	-0.0388888
-0.0375833	-0.0743439	-0.021522	-0.0843296	-0.0241282	-0.0410573
-0.0405868	-0.0766936	-0.0232869	-0.086861	-0.0260802	-0.0434946
-0.0422265	-0.0782797	-0.0261588	-0.0890256	-0.0288121	-0.0456402
-0.0424782	-0.078361	-0.0267352	-0.0895887	-0.0292002	-0.0463019
-0.0422737	-0.0785514	-0.0271243	-0.0899254	-0.0296091	-0.0466708
-0.0418304	-0.0796815	-0.0274537	-0.0920422	-0.0298291	-0.0488899
-0.0421231	-0.0830104	-0.0305564	-0.0967802	-0.0329922	-0.0535173
-0.0434655	-0.0839045	-0.0324567	-0.0983468	-0.034729	-0.0548028
-0.0454085	-0.0851428	-0.0352326	-0.0997989	-0.0372921	-0.0559164
-0.0472308	-0.0860214	-0.0365662	-0.100343	-0.0384663	-0.056076
-0.0488161	-0.0865582	-0.0380587	-0.0967	-0.0400702	-0.052211
-0.0497278	-0.0874786	-0.0397828	-0.0939413	-0.0418311	-0.0494266
-0.0491032	-0.0873459	-0.0400512	-0.0952563	-0.0419874	-0.050318
-0.0483942	-0.0861702	-0.0407681	-0.0951494	-0.0429036	-0.0502718
-0.0431319	-0.0849231	-0.0403547	-0.0958595	-0.0416776	-0.0505818
-0.0407893	-0.088183	-0.035401	-0.0986489	-0.0353674	-0.0515446

## Sheet: Side slip angle
Side slip angle
wheel_1	wheel_2	wheel_3	wheel_4	wheel_5	wheel_6
1.19049	0	1.31013	1.58119	1.38839	0
0.396831	0	0.789803	0.527064	0.462797	0
0.238098	0	0.675116	0.316238	0.277678	0
0.354031	0.395717	0.648875	0.225885	0.35597	0.168204
0.524454	0.617126	0.781769	0.175688	0.397365	0.25552
0.556378	0.653083	0.763862	0.245554	0.427791	0.312913
0.470782	0.552609	0.646345	0.207777	0.361977	0.264773
0.408011	0.478928	0.707576	0.180073	0.313713	0.22947
0.466822	0.542274	0.683987	0.158888	0.351109	0.272199
0.52824	0.611521	0.611988	0.142163	0.31415	0.243546
0.566333	0.653423	0.608416	0.128624	0.348642	0.280722
0.564339	0.713177	0.600195	0.108515	0.332496	0.280722
0.62014	0.773714	0.65563	0.167023	0.38413	0.280722
0.670909	0.827708	0.605188	0.167023	0.38413	0.280722
0.72423	0.885029	0.557275	0.228217	0.432962	0.280722
0.72423	0.885029	0.557275	0.228217	0.432962	0.280722
0.72423	0.828726	0.557275	0.228217	0.432962	0.280722
0.662909	0.753123	0.501726	0.228217	0.380419	0.224654
0.732865	0.822203	0.489377	0.294473	0.419285	0.265484
0.801576	0.891446	0.431896	0.35668	0.503038	0.350096
0.873349	0.967688	0.431896	0.35668	0.55145	0.350096
0.887493	0.97754	0.366821	0.303351	0.497668	0.295698
1.00259	1.09595	0.29106	0.241483	0.497668	0.295698
1.13782	1.23427	0.29106	0.241483	0.562374	0.363733
1.25662	1.35605	0.234561	0.241483	0.630728	0.437112
1.35834	1.46234	0.185767	0.241483	0.630728	0.437112
1.37626	1.46901	0.137474	0.296061	0.637443	0.45241
1.37626	1.46901	0.137474	0.296061	0.637443	0.45241
1.38969	1.48563	0.137474	0.362319	0.69443	0.511968
1.33914	1.42752	0.137474	0.362319	0.69443	0.511968
1.25074	1.32738	0.0827624	0.362319	0.630019	0.451597
1.34288	1.4403	0.0827624	0.362319	0.630019	0.451597
1.36004	1.47349	0.0285961	0.307133	0.632333	0.451597
1.36726	1.49241	-0.026839	0.248625	0.630425	0.451597
1.31649	1.43841	-0.026839	0.248625	0.630425	0.451597
1.26317	1.38109	-0.026839	0.187431	0.581593	0.451597
1.33019	1.48046	-0.026839	0.187431	0.581593	0.504784
1.33019	1.48046	-0.026839	0.187431	0.581593	0.504784
1.39148	1.54904	-0.026839	0.187431	0.581593	0.504784
1.32185	1.48874	-0.0757614	0.121175	0.491085	0.464393
1.20516	1.35973	-0.0757614	0.0589683	0.407332	0.379781
1.20327	1.36113	-0.0757614	0.0589683	0.413902	0.44867
1.12246	1.27367	-0.0757614	0.0589683	0.413902	0.44867
1.00737	1.15526	-6.34413e-17	0.120837	0.413902	0.44867
0.92754	1.0801	-6.34413e-17	0.176809	0.404358	0.448923
0.808738	0.958329	-6.34413e-17	0.176809	0.336004	0.375544
0.707024	0.852035	-6.34413e-17	0.117716	0.336004	0.375544
0.602632	0.748474	-6.34413e-17	0.0631372	0.323053	0.369274
0.602632	0.748474	0.0467452	0.0631372	0.323053	0.424161
0.539724	0.675665	0.0467452	-0.00312126	0.314535	0.423118
0.539724	0.675665	0.0467452	-0.00312126	0.314535	0.423118
0.539724	0.675665	0.0467452	-0.00312126	0.314535	0.476548
0.495259	0.56274	0.0467452	-0.00312126	0.362366	0.53054
0.505272	0.562137	0.0467452	-0.00312126	0.366377	0.596545
0.442255	0.482681	-0.00140784	-0.0572549	0.316649	0.596545
0.498255	0.548915	-0.00140784	-0.0572549	0.367211	0.65276
0.562797	0.623081	-0.00140784	-0.0572549	0.428709	0.720939
0.559998	0.596902	-0.00140784	-0.0572549	0.491666	0.738144
0.626259	0.67226	-0.00140784	-0.0572549	0.556317	0.810547
0.564964	0.603677	-0.00140784	-0.0572549	0.556317	0.810547
0.505859	0.522093	-0.00140784	-0.0572549	0.556317	0.756667
0.579912	0.606809	-0.00140784	-0.0572549	0.613624	0.819829
0.585053	0.617111	-0.00140784	-0.0572549	0.62125	0.81933
0.655507	0.700637	-0.00140784	-0.0572549	0.686286	0.889986
0.723051	0.781654	-0.00140784	-0.0572549	0.749882	0.958509
0.738349	0.800722	-0.00140784	-0.113227	0.760782	0.960782
0.738349	0.800722	-0.00140784	-0.113227	0.760782	0.960782
0.810209	0.886418	0.0500383	-0.0541336	0.831059	1.03354
0.870978	0.959341	0.105779	-0.0541336	0.846589	1.04427
0.870978	0.959341	0.0590338	-0.0541336	0.846589	0.989384
0.931569	1.03633	0.121964	0.00327404	0.8699	1.00991
0.990019	1.11351	0.17816	0.0558416	0.937645	1.08514
0.990019	1.11351	0.17816	0.0558416	0.937645	1.03171
0.942338	1.17607	0.242386	0.13336	0.953252	1.0495
0.860471	1.08373	0.242386	0.0716525	0.89696	0.983496
0.860471	1.08373	0.290539	0.125786	0.89696	0.983496
0.804471	1.07312	0.290539	0.125786	0.846398	0.92728
0.739929	1.0624	0.290539	0.125786	0.7849	0.859101
0.743999	1.08106	0.343805	0.125786	0.781212	0.852089
0.677738	1.0057	0.343805	0.0652053	0.71656	0.779686
0.73929	1.08753	0.343805	0.0652053	0.773763	0.84275
0.817974	1.19123	0.343805	0.0652053	0.833465	0.907257
0.803208	1.19229	0.343805	0.0652053	0.825204	0.900572
0.728186	1.10434	0.343805	0.0107198	0.762596	0.832183
0.657731	1.02081	0.343805	-0.0465596	0.69756	0.761526
0.590187	0.939795	0.343805	-0.105877	0.633964	0.693003
0.519482	0.857565	0.343805	-0.105877	0.567902	0.622442
0.566914	0.924023	0.396067	-0.0526494	0.567902	0.682698
0.495055	0.838327	0.34462	-0.0526494	0.497625	0.609941
0.484545	0.837348	0.28888	-0.0526494	0.428182	0.589516
0.484545	0.837348	0.28888	-0.0526494	0.428182	0.589516
0.423953	0.760356	0.22595	-0.110057	0.356402	0.510478
0.415896	0.752526	0.169754	-0.162625	0.288656	0.435241
0.47042	0.827706	0.169754	-0.162625	0.288656	0.435241
0.47042	0.826473	0.105528	-0.240143	0.225219	0.363463
0.47042	0.887754	0.105528	-0.178435	0.225219	0.363463
0.408737	0.887754	0.105528	-0.178435	0.225219	0.363463
0.472235	0.928625	0.170275	-0.0967371	0.288994	0.42618
0.472235	0.921518	0.170275	-0.0967371	0.288994	0.42618
0.47783	0.939697	0.117009	-0.0967371	0.277996	0.419416
0.542861	1.04165	0.166095	-0.0361564	0.338351	0.4823
0.534231	1.01874	0.166095	-0.0361564	0.281148	0.419236
0.509875	0.988557	0.166095	-0.0361564	0.221445	0.354729
0.501155	0.974727	0.166095	-0.0361564	0.1724	0.298252
0.553063	1.04917	0.166095	0.0183292	0.1724	0.298252
0.633487	1.16302	0.218291	0.134446	0.236689	0.375192
0.633487	1.22074	0.218291	0.193763	0.236689	0.375192
0.713925	1.34536	0.265558	0.193763	0.299979	0.449766
0.749317	1.39784	0.213296	0.140536	0.299979	0.38951
0.749317	1.49632	0.213296	0.140536	0.348612	0.38951
0.805699	1.54194	0.273186	0.192991	0.422254	0.406434
0.937839	1.66131	0.331849	0.192991	0.4959	0.47968
1.08312	1.77096	0.392307	0.250402	0.562806	0.549603
1.18796	1.79504	0.392307	0.250402	0.562806	0.549603
1.32095	1.82168	0.392307	0.250402	0.562806	0.549603
1.49829	1.83357	0.392307	0.250402	0.562806	0.549603
1.62373	1.86081	0.442823	0.250402	0.613234	0.604492
1.61508	1.86081	0.442823	0.250402	0.613234	0.604492
1.49562	1.76431	0.378076	0.168703	0.549458	0.541775
1.54813	1.87009	0.378076	0.168703	0.619231	0.617657
1.52849	1.83863	0.447521	0.229472	0.634368	0.62334
1.54757	1.84801	0.469214	0.295166	0.649265	0.641153
1.57965	1.89632	0.538332	0.357269	0.720454	0.719771
1.60281	1.92951	0.604721	0.415394	0.789803	0.797806
1.6353	1.95517	0.683563	0.486875	0.861404	0.881111
1.6531	1.98291	0.749055	0.548397	0.925583	0.966602
1.57268	1.86906	0.746264	0.48956	0.861295	0.889662
1.57268	1.81134	0.746264	0.48956	0.861295	0.889662
1.54093	1.68673	0.698998	0.48956	0.798005	0.815087
1.45811	1.56779	0.698998	0.48956	0.798005	0.815087
1.45811	1.4693	0.633961	0.392547	0.749372	0.815087
1.35147	1.35174	0.62026	0.340091	0.67573	0.742384
1.28174	1.29243	0.618584	0.39533	0.655933	0.738313
1.13646	1.18278	0.605292	0.33792	0.589028	0.727755
1.04405	1.15928	0.652102	0.33792	0.639658	0.80195
0.856539	1.05746	0.652102	0.33792	0.639658	0.80195
0.630297	0.984241	0.596733	0.274657	0.639658	0.80195
0.594809	0.966989	0.546217	0.274657	0.63729	0.811627
0.747955	1.04027	0.546217	0.274657	0.63729	0.876585
0.888963	1.10997	0.546217	0.274657	0.68475	0.941214
0.911783	0.947858	0.546217	0.274657	0.668743	0.935547
0.948564	0.94334	0.476772	0.213888	0.661761	0.94388
0.950813	0.911611	0.405992	0.148194	0.640968	0.931291
0.816907	0.734311	0.336875	0.086091	0.523413	0.852673
0.739418	0.627599	0.208049	-0.0635356	0.454064	0.774639
0.727133	0.59691	0.178103	-0.0788854	0.436717	0.760124
0.731302	0.564361	0.112611	-0.0817856	0.424963	0.741454
0.790333	0.618279	0.0632054	-0.0817856	0.424963	0.741454
0.879267	0.686824	0.0632054	-0.0817856	0.480229	0.812817
0.830576	0.767646	0.0632054	-0.0817856	0.480229	0.812817
0.830576	0.767646	0.0074048	-0.144767	0.427814	0.812817
0.88677	0.84693	0.125074	0.0189704	0.427814	0.877714
0.947001	0.933798	0.128258	0.0770246	0.427814	0.941842
0.884587	0.92985	0.0712705	0.021786	0.373964	0.872667
0.884587	0.92985	0.0241052	0.021786	0.373964	0.813303
0.883348	0.942442	0.0500683	0.0899871	0.323334	0.810563
0.883348	1.00256	0.0500683	0.0899871	0.323334	0.810563
1.00121	1.09392	0.191564	0.225876	0.38082	0.891822
0.860157	1.02266	0.243139	0.225876	0.33276	0.827256
0.731192	0.94938	0.289977	0.225876	0.33276	0.762299
0.646146	0.82617	0.357256	0.294102	0.2853	0.697669
0.570819	0.82617	0.357256	0.294102	0.231535	0.627454
0.530695	0.752119	0.357256	0.294102	0.17511	0.556822
0.444334	0.672505	0.357256	0.238582	0.0485077	0.488714
0.493235	0.802545	0.450631	0.238582	0.262611	0.550891
0.493235	0.802545	0.513067	0.330084	0.388307	0.550891
0.422469	0.735626	0.536706	0.273953	0.474213	0.4821
0.415591	0.71964	0.621187	0.294574	0.513504	0.49237
0.35656	0.665722	0.621187	0.294574	0.464721	0.49237
0.337426	0.682144	0.621187	0.294574	0.409455	0.421007
0.457971	0.746051	0.621187	0.294574	0.315634	0.48404
0.558159	0.853606	0.676988	0.357556	0.368049	0.560716
0.580944	0.859019	0.696755	0.352121	0.368049	0.575681
0.592351	0.849186	0.725446	0.359416	0.368049	0.590054
0.653317	0.864203	0.725446	0.359416	0.368049	0.590054
0.653317	0.864203	0.725446	0.359416	0.368049	0.590054
0.657461	0.860883	0.652673	0.291215	0.368049	0.518598
0.737099	0.897478	0.652673	0.291215	0.368049	0.518598
0.668137	0.806116	0.566546	0.218589	0.310562	0.437339
0.663461	0.806116	0.433093	0.110341	0.216395	0.338926
0.709608	0.806116	0.386255	0.110341	0.216395	0.338926
0.79197	0.962534	0.318977	0.0421151	0.216395	0.338926
0.79197	0.962534	0.318977	0.0421151	0.216395	0.338926
0.856419	0.827831	0.318977	0.0421151	0.216395	0.338926
0.984939	0.705969	0.318977	0.0976347	0.288539	0.393529
0.984939	0.395595	0.225601	0.0976347	0.120801	0.331352
1.04031	0.184192	0.225601	0.0976347	-0.0048947	0.331352
1.04031	0.184192	0.153067	0.0976347	-0.0938805	0.404977
1.01967	0.204123	0.0685858	0.0183919	-0.0446361	0.450727
1.10159	0.317239	0.138478	0.0827924	0.194495	0.624167
1.09177	0.316406	0.194877	0.144879	0.36654	0.778966
0.814667	0.29333	0.194877	0.144879	0.511316	0.715933
0.553851	0.30092	0.194877	0.144879	0.558386	0.639257
0.313779	0.331246	0.122477	0.137562	0.615171	0.559395
0.0640894	0.347286	0.0444124	0.0722118	0.615171	0.480894
-0.156723	0.38984	0.0444124	0.0722118	0.671318	0.480894
-0.318172	0.501897	0.0444124	0.0722118	0.726737	0.480894
-0.55055	0.531156	0.0444124	0.0722118	0.778352	0.480894
-0.506956	0.563201	0.0994245	0.144429	0.857699	0.480894
-0.424731	0.64332	0.0994245	0.144429	0.857699	0.480894
-0.283592	0.722347	0.181303	0.252677	0.951866	0.579307
-0.199665	0.798859	0.181303	0.252677	0.951866	0.579307
-0.199037	0.771515	0.181303	0.252677	0.951866	0.579307
-0.118474	0.84424	0.181303	0.316516	1.00134	0.579307
-0.155501	1.04763	0.181303	0.380381	1.04965	0.579307
-0.20274	1.24537	0.181303	0.438239	1.04965	0.524704
-0.20274	1.4958	0.181303	0.438239	1.04965	0.524704
-0.258109	1.7072	0.181303	0.438239	1.04965	0.524704
-0.258109	1.7072	0.235363	0.505106	0.998477	0.451079
-0.304473	1.63361	0.235363	0.562557	0.857516	0.328239
-0.386389	1.5205	0.16547	0.498157	0.667168	0.1548
-0.44637	1.43636	0.109072	0.499199	0.495123	6.97854e-16
-0.195619	1.4256	0.109072	0.562743	0.505815	0.0850351
0.0614756	1.42742	0.109072	0.562743	0.458745	0.145103
0.268919	1.37047	0.109072	0.50877	0.40196	0.145103
0.44697	1.33261	0.109072	0.50877	0.40196	0.145103
0.606817	1.27187	0.109072	0.453245	0.345813	0.145103
0.862321	1.27014	0.242795	0.453245	0.339649	0.145103
1.13813	1.28683	0.387472	0.453245	0.288034	0.200036
1.0149	1.15808	0.459908	0.381028	0.208688	0.200036
1.07977	1.24556	0.550528	0.494831	0.316041	0.316245
1.07303	1.24822	0.682442	0.665853	0.413689	0.427989
1.06891	1.2525	0.738082	0.837724	0.516412	0.544487
1.07981	1.26931	0.816118	0.973046	0.604637	0.647557
1.09892	1.29326	0.890573	1.0378	0.640174	0.748217
1.11747	1.31527	0.958449	1.09107	0.670557	0.848436
1.14485	1.34457	1.0293	1.16833	0.758962	0.948807
1.2472	1.44397	1.0293	1.16833	0.758962	1.00483
1.32362	1.51482	1.0293	1.33724	0.852403	1.12137
1.32362	1.51482	0.975237	1.27038	0.852403	1.12137
1.46448	1.66023	0.975237	1.2892	0.932704	1.22531
1.55615	1.75353	1.02597	1.37149	0.99379	1.30887
1.64993	1.84795	1.07416	1.38928	1.05742	1.3941
1.6483	1.83108	1.12097	1.40505	1.06208	1.39796
1.64205	1.80683	1.16893	1.48398	1.13187	1.43098
1.6934	1.84878	1.16893	1.54057	1.2009	1.52453
1.81342	1.92144	1.21754	1.61526	1.29403	1.64323
1.88252	1.93926	1.21754	1.67079	1.29403	1.70134
1.85168	1.89394	1.08382	1.67079	1.24478	1.75828
1.69182	1.70292	0.862255	1.67079	1.24478	1.70334
1.69182	1.70292	0.734807	1.67079	1.24478	1.70334
1.63778	1.63557	0.644187	1.55699	1.19423	1.65162
1.64537	1.64761	0.512273	1.38596	1.1543	1.60369
1.65647	1.66472	0.456634	1.21409	1.10758	1.54722
1.64936	1.6657	0.378597	1.07877	1.07715	1.5059
1.81414	1.84979	0.378469	1.02882	1.17523	1.3377
2.05482	2.13831	0.439311	1.02507	1.09654	1.23749
2.23228	2.35985	0.524483	1.02988	1.00813	1.13711
2.39318	2.56392	0.657636	1.12153	0.953405	1.08109
2.56504	2.77764	0.791964	1.05063	0.797525	0.913647
2.79882	3.04331	0.883425	1.10314	0.705734	0.83006
2.88665	3.15716	0.978042	1.0813	0.532949	0.641042
3.02058	3.31921	1.02346	1.05441	0.378777	0.471004
3.14976	3.47699	1.07239	1.02977	0.221394	0.297965
3.27583	3.63125	1.12383	1.00797	0.0604962	0.120785
3.44999	3.83683	1.20005	1.01955	-0.0683048	-0.0235404
3.35229	3.7368	1.13686	0.862648	-0.137333	-0.117083
3.23227	3.60893	1.08825	0.787953	-0.230468	-0.235791
3.23285	3.62314	1.08825	0.787953	-0.17207	-0.239101
3.24399	3.65005	1.08825	0.787953	-0.114338	-0.242667
3.37735	3.81833	1.16513	0.787953	-0.0402162	-0.170455
3.4353	3.89541	1.16513	0.787953	0.0149051	-0.170455
3.34224	3.85246	1.16513	0.787953	0.00668178	-0.234943
3.3764	3.90438	1.16513	0.787953	0.0466851	-0.194544
3.3596	3.89529	1.16513	0.787953	0.0372886	-0.254579
3.27282	3.80195	1.07747	0.704015	-0.0205092	-0.31633
3.00836	3.52117	0.918596	0.548694	-0.203602	-0.248789
2.67082	3.14195	0.710449	0.365793	-0.203602	-0.248789
2.48527	2.93286	0.554429	0.225868	-0.133	-0.15582
2.29148	2.7106	0.421277	0.134217	-0.0782715	-0.0975611
2.11282	2.50726	0.286948	0.0362	-0.0158327	0.0159855
1.94722	2.31973	0.195488	-0.0163075	0.0759578	0.162439
1.78239	2.1335	0.100871	-0.0707494	0.168441	0.303468
1.61946	1.95016	0.00472008	-0.126141	0.261528	0.449829
1.4597	1.77345	-0.0923935	-0.18243	0.355283	0.597008
1.30322	1.59997	-0.190653	-0.239936	0.449873	0.744062
1.10168	1.37681	-0.314832	-0.330452	0.508885	0.852771
1.16608	1.45336	-0.25164	-0.230135	0.556137	0.908992
1.25202	1.55221	-0.25164	-0.230135	0.619654	0.981616
1.28456	1.58597	-0.25164	-0.230135	0.63621	1.00988
1.25837	1.5515	-0.25164	-0.230135	0.626906	0.956509
1.17571	1.4491	-0.301362	-0.282714	0.552784	0.884298
1.22012	1.48897	-0.301362	-0.282714	0.565376	0.952362
1.27406	1.50118	-0.301362	-0.282714	0.581244	1.01925
1.2087	1.42428	-0.301362	-0.282714	0.541516	0.977106
1.21754	1.42864	-0.301362	-0.282714	0.563144	1.05068
1.29286	1.5128	-0.2137	-0.198775	0.619272	1.11353
1.37081	1.6064	-0.12915	-0.122105	0.6771	1.17892
1.4495	1.70184	-0.0497218	-0.0525784	0.735091	1.24569
1.42731	1.68054	-0.0497218	-0.0525784	0.722639	1.22116
1.43303	1.69217	-0.0497218	-0.0525784	0.778131	1.22926
1.43528	1.70011	-0.0497218	-0.0525784	0.832183	1.23092
1.43575	1.70765	-0.0497218	-0.0525784	0.886139	1.23229
1.44595	1.72616	-0.0497218	-0.0525784	0.940546	1.24014
1.45835	1.74849	-0.0497218	-0.0525784	0.99537	1.24428
1.47316	1.7728	-0.0497218	-0.0525784	1.0499	1.2489
1.48479	1.79809	-0.0497218	-0.0525784	1.10446	1.2536
1.49341	1.82219	-0.0497218	-0.0525784	1.1585	1.25801
1.48995	1.83703	-0.0497218	-0.0525784	1.16591	1.2643
1.45912	1.82447	-0.0497218	-0.0525784	1.15681	1.25345
1.40855	1.79294	-0.0497218	-0.0525784	1.13776	1.2335
1.41825	1.82795	-0.0497218	-0.0525784	1.13792	1.28789
1.4762	1.9224	3.17207e-16	-3.91221e-16	1.19029	1.34592
1.37384	1.80545	-0.08372	-0.0941042	1.12258	1.27785
1.3199	1.78972	-0.08372	-0.0941042	1.05812	1.21097
1.2649	1.72098	-0.167102	-0.190053	1.00013	1.1489
1.18194	1.62779	-0.167102	-0.190053	0.931899	1.07533
1.18564	1.66634	-0.113789	-0.130634	0.94866	1.10468
1.10769	1.64911	-0.113789	-0.130634	0.938158	1.10031
1.10689	1.67662	-0.113789	-0.130634	0.944835	1.1148
1.02851	1.65352	-0.0661739	-0.130634	0.933607	1.10569
0.953323	1.6369	-0.0168695	-0.0776876	0.926841	1.10036
0.881466	1.63512	-0.0168695	-0.0776876	0.923259	1.09817
0.876077	1.66115	-0.0168695	-0.0776876	0.924637	1.10121
0.876585	1.69508	0.0346803	-0.0776876	0.936721	1.12191
0.8015	1.60074	-0.0447726	0.122155	0.989525	1.18545
0.723507	1.58097	-0.139278	0.316666	1.04979	1.25845
0.649712	1.54269	-0.237322	0.511815	1.1038	1.32262
0.666546	1.59013	-0.237322	0.565136	1.24806	1.49447
0.742971	1.7005	-0.176354	0.392435	1.30074	1.56286
0.778019	1.76533	-0.100014	0.206368	1.33374	1.60701
0.726366	1.75941	-0.00690005	0.0358808	1.34049	1.62199
0.731825	1.77395	0.0798921	-0.138195	1.36895	1.65363
0.777138	1.82748	0.183207	-0.293414	1.41903	1.71097
0.982628	2.02935	0.421413	-0.0985733	1.56984	1.87545
0.982628	1.97556	0.564118	0.0185447	1.64551	1.93737
0.982628	2.03284	0.871763	0.308753	1.76163	2.04372
1.04158	2.15787	1.06926	0.480605	1.89675	2.17087
0.962564	2.11106	1.22474	0.605832	1.94248	2.18607
0.962564	2.03469	1.43246	0.791743	1.99151	2.21192
0.884669	1.91175	1.6888	1.02877	2.03658	2.23107
0.963821	1.90774	1.90514	1.27772	2.1475	2.31644
0.963821	1.83153	2.07175	1.42874	2.20628	2.35355
1.05334	1.79286	2.28769	1.6301	2.28361	2.40895
1.08834	1.68115	2.48247	1.8105	2.34533	2.45014
1.12986	1.61124	2.62389	1.98711	2.40108	2.47817
1.24855	1.67536	2.88085	1.94809	2.41331	2.46163
1.36521	1.65745	3.14468	1.90475	2.41438	2.43203
1.36521	1.59564	3.39249	1.84006	2.30581	2.35443
1.27692	1.44897	3.53036	1.90367	2.10752	2.12069
1.27284	1.31141	3.61949	2.20433	2.11279	2.09509
1.18268	1.16028	3.67418	2.5008	2.02537	1.98917
1.29815	1.12764	3.72504	2.80009	2.06598	2.00448
1.37376	1.09483	3.73086	3.05431	2.0808	2.00133
1.34302	0.946854	3.69932	3.27375	1.97836	1.88596
0.970672	0.797751	3.62078	3.23998	1.89833	1.78688
0.792242	0.797751	3.58384	3.21737	1.90517	1.79959
0.593508	0.740466	3.35958	3.02311	1.78905	1.69324
0.534556	0.615441	3.16208	2.90104	1.82673	1.71335
0.534556	0.539538	2.95329	2.76682	1.87936	1.75008
0.828393	0.481691	2.74556	2.62975	1.93903	1.80119
1.12195	0.422881	2.48923	2.44522	1.98654	1.84136
1.33184	0.293417	2.22527	2.25079	1.98431	1.83782
1.40386	0.293417	2.11538	2.14567	1.94312	1.81102
1.31433	0.244675	1.89945	1.94431	1.81532	1.69352
1.21607	0.244675	1.8141	1.85874	1.69826	1.64339
1.18052	0.23924	1.62113	1.68213	1.57602	1.58293
1.06183	0.175123	1.50259	1.5213	1.45616	1.47191
1.00647	0.113006	1.38984	1.37013	1.34029	1.42068
1.00647	0.113006	1.35358	1.3346	1.34029	1.37066
1.06923	0.165672	1.36517	1.35734	1.43082	1.47135
0.997951	0.151291	1.27858	1.28952	1.3182	1.42764
0.997951	0.151291	1.21453	1.24341	1.3182	1.48136
0.939059	0.10266	1.13815	1.17901	1.21494	1.44967
0.800119	0.0284678	1.11399	1.16384	1.12306	1.42776
0.727602	0.0284678	1.10646	1.16182	1.12306	1.47833
0.950248	-0.0243016	1.10587	1.16303	1.05228	1.47354
1.18753	0.0272755	1.06977	1.13189	0.969767	1.46138
1.38627	0.0272755	1.14419	1.1975	0.969767	1.5134
1.38627	0.0272755	1.2109	1.20378	0.796971	1.36615
1.38627	0.0272755	1.28605	1.21859	0.625727	1.27849
1.09243	0.0851224	1.36389	1.23855	0.469692	1.20689
0.79887	0.192806	1.44501	1.25984	0.31245	1.13717
0.509831	0.253054	1.51179	1.26546	0.156829	1.04433
0.437813	0.253054	1.49604	1.24268	0.0905246	1.0341
0.437813	0.253054	1.58303	1.31338	0.0905246	1.0341
0.437813	0.253054	1.56306	1.28973	0.0905246	1.02791
0.357277	0.202933	1.6542	1.3599	0.0905246	1.03574
0.357277	0.202933	1.69041	1.43402	0.0905246	1.12044
0.295979	0.202933	1.72169	1.49838	0.0905246	1.1254
0.295979	0.202933	1.69564	1.46626	0.0905246	1.18848
0.233227	0.150268	1.63355	1.38821	-4.54663e-16	1.15262
0.23076	0.10045	1.66328	1.3963	-4.54663e-16	1.19226
0.23076	0.10045	1.69402	1.40413	-4.54663e-16	1.20594
0.174185	0.10045	1.69474	1.33973	-4.54663e-16	1.14422
0.174185	0.10045	1.69858	1.32579	-4.54663e-16	1.08326
0.228629	0.153501	1.72519	1.32877	0.0610173	1.09214
0.233808	0.211367	1.73476	1.31883	0.12754	1.08602
0.174954	0.15979	1.76082	1.32212	0.198036	1.02355
0.23763	0.2175	1.77245	1.31403	0.280255	0.971526
0.23763	0.2175	1.78298	1.25797	0.280255	0.971526
0.23763	0.2175	1.77691	1.19275	0.280255	0.915049
0.311318	0.282651	1.82705	1.21486	0.413847	0.90834
0.311318	0.233778	1.82177	1.14108	0.500566	0.837479
0.311318	0.233778	1.87712	1.15475	0.603996	0.789162
0.311318	0.233778	1.89369	1.14622	0.69864	0.728057
0.311318	0.233778	1.86934	1.07552	0.759415	0.728057
0.366038	0.282356	1.893	1.08288	0.872699	0.675899
0.366038	0.282356	1.9172	1.09329	0.985689	0.616001
0.427407	0.338217	1.9361	1.09894	1.10187	0.531304
0.529743	0.428657	1.94691	1.1008	1.22829	0.521643
0.529743	0.428657	1.94837	1.0958	1.31457	0.458563
0.529743	0.428657	1.92369	1.03418	1.38454	0.114982
0.563242	0.51026	1.93618	1.04413	1.50968	-0.196254
0.563242	0.51026	1.77618	0.902714	1.50968	-0.61116
0.650725	0.58505	1.76182	0.902714	1.60098	-0.845735
0.787432	0.704902	1.78665	0.936347	1.48157	-1.03305
0.817354	0.724568	1.7603	0.922006	1.24038	-1.31638
0.840696	0.73824	1.73845	0.91616	0.992147	-1.59262
0.925038	0.808959	1.70429	0.90326	0.738524	-1.81206
0.966337	0.841075	1.68977	0.917158	0.507652	-1.73836
1.05166	0.922918	1.76882	1.06717	0.371225	-1.63219
1.11236	0.922918	1.60349	0.993924	0.371225	-1.63219
1.09539	0.857767	1.3904	0.840488	0.237633	-1.69187
1.15271	0.857767	1.23255	0.782336	0.150914	-1.69187
1.20949	0.857767	1.02768	0.650591	0.0474846	-1.69187
1.20949	0.857767	0.839083	0.526436	-0.0471599	-1.69187
1.20949	0.857767	0.695282	0.470611	-0.107934	-1.69187
1.15477	0.809188	0.501308	0.33676	-0.221219	-1.69187
1.15477	0.809188	0.30501	0.20089	-0.334209	-1.69187
1.0934	0.753328	0.278692	0.206892	-0.450394	-1.69187
1.07407	0.739893	0.272641	0.234864	-0.485014	-1.66481
1.07407	0.739893	0.119612	0.177055	-0.571299	-1.71425
1.12909	0.793154	0.111397	0.244702	-0.579288	-1.38196
1.09036	0.765297	0.0632491	0.239824	-0.64156	-1.11514
1.09036	0.765297	0.125541	0.309124	-0.64156	-0.767632
1.00288	0.690507	0.0715843	0.309124	-0.732859	-0.533058
0.866173	0.624134	0.0382627	0.313902	-0.550288	-0.281751
0.781806	0.551417	-0.0262551	0.263069	-0.370114	-0.057866
0.548528	0.345777	-0.177876	0.210674	-0.303534	0.0684712
0.464186	0.275058	-0.239447	0.257558	-0.120406	0.287911
0.36021	0.185232	-0.367277	0.186135	0.0282468	0.214218
0.361684	0.190822	-0.523569	0.156123	0.242814	0.193742
0.381699	0.279794	-0.427317	0.347491	0.323233	0.277816
0.324979	0.279794	-0.266213	0.552757	0.323233	0.331538
0.267661	0.279794	-0.092309	0.769916	0.323233	0.389336
0.210887	0.279794	0.0911385	0.996033	0.323233	0.44844
0.210887	0.279794	0.258873	1.1749	0.323233	0.500596
0.264016	0.344964	0.416971	1.33232	0.396539	0.579326
0.264016	0.344964	0.49781	1.44546	0.396539	0.579326
0.264016	0.397766	0.686103	1.62113	0.477105	0.658127
0.264016	0.397766	0.598353	1.58914	0.477105	0.658127
0.181003	0.320761	0.61856	1.61922	0.455447	0.653202
0.181003	0.320761	0.682676	1.61922	0.455447	0.702643
0.125985	0.2675	0.727127	1.64035	0.447851	0.700864
0.071677	0.213754	0.817545	1.6894	0.459302	0.718115
0.071677	0.213754	0.938639	1.78027	0.514052	0.769368
-0.0470071	0.118968	0.819038	1.65791	0.415007	0.669651
0.0268799	0.151457	0.894455	1.64872	0.444738	0.683667
0.0268799	0.151457	1.02039	1.70097	0.504399	0.740174
0.175846	0.285559	1.23346	1.75271	0.681271	0.893012
0.175846	0.285559	1.35467	1.70799	0.735389	0.942265
0.175846	0.285559	1.53113	1.76423	0.793222	0.993981
0.0890486	0.198126	1.6497	1.69792	0.770503	0.957033
0.00833244	0.109154	1.76646	1.63161	0.744092	0.872959
0.00833244	0.109154	1.80869	1.5418	0.800528	0.86903
0.00833244	0.109154	1.83523	1.43478	0.855464	0.860634
0.00833244	0.109154	1.8535	1.318	0.911707	0.852417
0.00833244	0.109154	1.88334	1.25701	0.966045	0.848837
-0.0447971	0.0439841	1.91202	1.21152	0.892739	0.818844
-0.0447971	0.0439841	2.01364	1.21494	0.948021	0.869873
-0.0447971	0.041433	2.26069	1.09455	1.06039	0.970629
-0.0447971	0.041433	2.5302	0.992278	1.17749	1.08139
-0.0447971	0.041433	2.67049	0.805306	1.2176	1.11084
-0.0447971	0.041433	2.94503	0.805306	1.34847	1.23306
-0.0447971	0.041433	3.19374	0.71653	1.46884	1.34925
-0.0447971	0.041433	3.29325	0.532264	1.5166	1.388
-0.0447971	0.041433	3.45342	0.441399	1.5791	1.44998
0.073887	0.136219	3.85477	0.563763	1.79575	1.66271
-0.152445	-0.0933894	3.64978	0.379317	1.70286	1.5847
-0.237196	-0.169328	3.52385	0.327069	1.73366	1.61869
-0.237196	-0.169328	3.30012	0.143002	1.75858	1.63584
-0.237196	-0.169328	3.24843	0.0870732	1.87716	1.75441
-0.237196	-0.169328	3.04739	-0.0839083	1.89571	1.76908
-0.237196	-0.169328	2.81078	-0.286124	1.92932	1.79743
-0.156393	-0.100243	2.69402	-0.41525	2.03345	1.93555
-0.156393	-0.0517163	2.46585	-0.328796	2.08518	1.9845
-0.233401	-0.118567	2.18708	-0.283178	2.03025	1.9351
-0.233401	-0.118567	1.89371	-0.24943	2.03979	1.94329
-0.233401	-0.0645423	1.77789	-0.108428	2.12568	2.02499
-0.316087	-0.131698	1.5156	-0.0585154	2.12568	1.97625
-0.258873	-0.0681438	1.49139	-0.0526466	2.14133	1.99196
-0.258873	-0.118395	1.21966	0.0211831	1.94839	1.86189
-0.258873	-0.118395	1.0218	0.131573	1.8313	1.75113
-0.258873	-0.118395	0.834237	0.260027	1.72105	1.64808
-0.258873	-0.118395	0.431399	0.164442	1.51745	1.46061
-0.258873	-0.118395	0.0837582	0.164442	1.3427	1.29264
-0.258873	-0.118395	-0.163749	0.226343	1.22063	1.17982
-0.184454	-0.045441	-0.358112	0.313512	1.1934	1.15055
-0.128007	0.00897907	-0.639866	0.313512	1.07579	1.09139
0.0801432	0.211162	-0.464974	0.52293	1.16217	1.17741
0.164895	0.287101	-0.464974	0.52293	1.07171	1.08691
0.164895	0.287101	-0.294525	0.718958	1.03873	1.06626
0.164895	0.287101	-0.297351	0.778617	0.866037	0.946343
0.164895	0.287101	-0.147267	0.955388	0.789659	0.879951
0.164895	0.287101	0.039927	1.16454	0.700629	0.802858
0.0840911	0.218016	0.109776	1.30106	0.54249	0.664743
0.0840911	0.169489	0.290566	1.21943	0.434316	0.565998
0.161099	0.23634	0.524352	1.17994	0.434316	0.565998
0.161099	0.23634	0.772945	1.15062	0.368532	0.506915
0.161099	0.182315	0.839446	1.00517	0.228305	0.376643
0.243785	0.249471	1.07388	0.958258	0.228305	0.376643
0.186571	0.185917	1.07143	0.948057	0.15737	0.309905
0.186571	0.185917	0.988781	0.874227	0.15737	0.260418
0.186571	0.250312	1.03886	0.913469	0.227789	0.336542
0.186571	0.250312	1.05155	0.907104	0.227789	0.336542
0.126495	0.250312	1.26134	1.06587	0.300514	0.401793
0.126495	0.250312	1.39633	1.17881	0.300514	0.401793
0.126495	0.250312	1.52618	1.28445	0.300514	0.458822
0.0520764	0.177358	1.52824	1.2723	0.210491	0.374862
-0.00437085	0.122938	1.52824	1.2723	0.210491	0.321006
-0.060076	0.064395	1.53038	1.2589	0.124114	0.293223
-0.060076	0.064395	1.59701	1.3124	0.124114	0.293223
-0.060076	0.064395	1.58774	1.29936	0.0704192	0.239286
-0.060076	0.064395	1.58314	1.29039	0.0704192	0.191382
-0.060076	0.064395	1.64103	1.3364	0.13482	0.254104
-0.060076	0.064395	1.69689	1.38251	0.202131	0.316737
-0.060076	0.064395	1.62704	1.3233	0.202131	0.316737
-0.060076	0.064395	1.5562	1.26552	0.202131	0.316737
-0.060076	0.064395	1.48275	1.20742	0.202131	0.316737
-0.060076	0.064395	1.4715	1.20883	0.202131	0.316737
-0.060076	0.064395	1.53253	1.26644	0.279623	0.384005
-0.00323312	0.122062	1.58692	1.32595	0.364565	0.460131
-0.121568	0.0188094	1.62639	1.36884	0.364565	0.460131
-0.0641604	0.0733577	1.77153	1.49581	0.462309	0.538138
-0.195619	-0.104701	1.64979	1.39468	0.327983	0.399095
-0.195619	-0.054431	1.68347	1.43155	0.393259	0.456718
-0.135543	-0.054431	1.65896	1.41724	0.393259	0.456718
-0.135543	-0.054431	1.60459	1.37316	0.393259	0.456718
-0.0711695	0.000788499	1.63197	1.40529	0.489066	0.481956
-0.0711695	0.000788499	1.67565	1.44478	0.566033	0.548514
-0.0711695	0.000788499	1.7336	1.44478	0.566033	0.548514
-0.0711695	0.000788499	1.67981	1.35294	0.566033	0.490285
-0.0711695	0.000788499	1.70855	1.38385	0.566033	0.490285
-0.0711695	0.000788499	1.64659	1.33319	0.566033	0.490285
0.000425626	0.0567474	1.68498	1.37204	0.644588	0.560503
-0.118859	-0.0589655	1.55789	1.26399	0.522554	0.442888
-0.118859	-0.0589655	1.51259	1.2273	0.455242	0.380256
-0.118859	-0.0589655	1.63085	1.33302	0.514865	0.433186
-0.118859	-0.0589655	1.7548	1.44375	0.59111	0.499712
-0.118859	-0.0589655	1.84025	1.51858	0.59111	0.499712
-0.118859	-0.0589655	1.7773	1.46132	0.59111	0.499712
-0.0603734	-0.0589655	1.74981	1.43383	0.577842	0.498913
-0.117216	-0.116632	1.67586	1.31522	0.492899	0.422786
0.00111863	-0.0133799	1.64685	1.28775	0.492899	0.422786
-0.056289	-0.0679282	1.564	1.2108	0.395155	0.344779
0.0751693	0.0457357	1.44469	1.1148	0.383969	0.345521
0.0751693	-0.00453455	1.33276	1.01854	0.318693	0.287898
0.0751693	-0.00453455	1.38331	1.06318	0.391074	0.358822
0.0751693	-0.00453455	1.42446	1.10208	0.474835	0.442356
0.0107962	-0.059754	1.32041	0.964304	0.379028	0.36009
0.0107962	-0.059754	1.25376	0.90619	0.302061	0.293532
0.0107962	-0.059754	1.07111	0.803541	0.221544	0.238249
0.0107962	-0.059754	1.01366	0.803541	0.221544	0.238249
0.0107962	-0.059754	0.842152	0.651958	0.221544	0.238249
0.0107962	-0.059754	0.724262	0.554367	0.154158	0.238249
-0.060799	-0.115713	0.623774	0.515714	0.0756031	0.168032
0.0584854	-7.82443e-16	0.694594	0.573143	0.133237	0.278703
0.0584854	-7.82443e-16	0.686919	0.56358	0.133237	0.333486
0.0584854	-7.82443e-16	0.450255	0.365023	0.0121303	0.280556
0.0584854	-7.82443e-16	0.24578	0.196088	-0.064114	0.21403
0.00405709	-7.82443e-16	0.252271	0.179611	-0.064114	0.21403
0.00405709	-7.82443e-16	0.305837	0.243008	-0.064114	0.21403
-0.0544283	-7.82443e-16	0.205798	0.156074	-0.128337	0.147561
-0.0544283	-7.82443e-16	0.147602	0.156074	-0.128337	0.20188
-0.0544283	-7.82443e-16	0.00240369	0.0837501	-0.128337	0.20188
-0.0544283	-7.82443e-16	-0.0598877	0.0337254	-0.128337	0.20188
-0.0544283	-7.82443e-16	0.162324	0.227448	0.0311662	0.345368
-0.0544283	-7.82443e-16	0.234915	0.303354	0.0985569	0.408909
-0.0544283	0.0641685	0.232321	0.300432	0.113473	0.421129
-0.0544283	0.0641685	0.165397	0.24285	0.029712	0.337595
-0.0544283	0.0641685	0.0435857	0.182984	0.029712	0.337595
-0.0544283	0.0641685	-0.0981368	0.0531568	0.029712	0.337595
-0.136871	0.0641685	-0.0833408	0.0542782	0.030806	0.326646
-0.136871	0.0641685	-0.147747	-0.00566683	0.030806	0.326646
-0.136871	0.0641685	-0.135736	-0.000291936	0.030806	0.326646
-0.136871	0.0641685	-0.0820612	0.0344702	0.0981913	0.326646
-0.136871	0.0641685	-0.149365	-0.0831116	0.0392176	0.277568
-0.273279	-0.0536643	-0.357245	-0.270881	-0.0965543	0.107012
-0.410595	-0.174166	-0.567436	-0.463223	-0.232231	-0.0637156
-0.410595	-0.174166	-0.357196	-0.295412	-0.118297	-0.013058
-0.326673	-0.122266	-0.18082	-0.162998	-0.0362491	0.0554159
-0.196244	-0.0717752	-0.16947	-0.142707	0.0469771	0.126967
-0.121306	-0.0232703	-0.119044	-0.123841	0.127892	0.197619
-0.041875	0.0249973	-0.01353	-0.0374824	0.209686	0.268545
0.0357962	0.0733741	0.0912694	0.0504776	0.29127	0.284433
0.112202	0.12294	0.256169	0.141188	0.374016	0.354928
0.112202	0.12294	0.388659	0.251343	0.451875	0.419331
0.112202	0.12294	0.394424	0.252426	0.445153	0.401016
0.112202	0.12294	0.374646	0.17652	0.377762	0.337475
0.112202	0.0587718	0.352115	0.162221	0.35268	0.30265
0.112202	0.0587718	0.375432	0.186239	0.35268	0.30265
0.180932	0.0587718	0.548716	0.345316	0.449338	0.363989
0.180932	0.0587718	0.702195	0.488487	0.50811	0.363989
0.317195	0.0587718	0.890093	0.660975	0.656561	0.43022
0.317195	0.0587718	1.03419	0.78651	0.717616	0.43022
0.317195	0.0587718	1.09831	0.848305	0.717616	0.43022
0.317195	0.0587718	1.16253	0.911134	0.717616	0.43022
0.317195	0.0587718	1.22983	0.977834	0.77659	0.479298
0.453603	0.176605	1.36689	1.10817	0.912362	0.594075
0.521836	0.213296	1.41311	1.15869	0.959461	0.622281
0.580289	0.213296	1.32128	1.08371	0.907011	0.571624
0.432324	0.0841757	1.14008	0.943072	0.738545	0.420401
0.356322	0.0336845	1.03679	0.864427	0.655319	0.348849
0.281385	-0.0148205	1.02488	0.881498	0.631626	0.329666
0.269118	-0.0136528	1.02147	0.906198	0.619351	0.32383
0.191447	-0.0620295	0.984423	0.898993	0.537767	0.253624
0.115042	-0.111596	0.879291	0.868318	0.455021	0.183128
0.115042	-0.111596	0.862239	0.887588	0.377162	0.118725
0.172591	-0.0571184	0.875651	0.917447	0.366052	0.127644
0.172591	-0.0571184	0.932336	1.02907	0.366052	0.183325
0.172591	-0.0571184	0.960801	1.06593	0.303837	0.192227
0.172591	-0.0571184	0.99308	1.10184	0.303837	0.192227
0.103861	-0.0571184	1.00164	1.11561	0.207179	0.130888
0.103861	-0.0571184	1.04217	1.16319	0.148407	0.130888
0.205943	0.0881727	1.07003	1.19626	0.185052	0.244222
0.205943	0.141488	1.07765	1.21748	0.123996	0.300792
0.259438	0.19728	1.2084	1.35191	0.187308	0.378534
0.153787	0.104617	1.31799	1.46832	0.187308	0.378534
0.282946	0.231257	1.41734	1.57316	0.273907	0.477187
0.338261	0.296467	1.539	1.69373	0.328957	0.552612
0.407343	0.432698	1.75897	1.90069	0.417533	0.713914
0.34889	0.432698	1.90699	2.04161	0.417533	0.76972
0.522287	0.612345	2.12089	2.23467	0.601944	0.96258
0.522287	0.612345	2.12089	2.23467	0.601944	0.96258
0.522287	0.612345	2.13511	2.23021	0.544722	0.911112
0.455122	0.562909	2.11469	2.19682	0.475203	0.895042
0.455122	0.562909	2.04694	2.11606	0.475203	0.948496
0.455122	0.562909	2.04694	2.05603	0.475203	0.948496
0.455122	0.562909	1.9315	1.9266	0.475203	0.948496
0.261836	0.393079	1.80943	1.79794	0.288637	0.821919
0.261836	0.393079	1.78395	1.75978	0.288637	0.766238
0.261836	0.393079	1.67309	1.64663	0.288637	0.709016
0.261836	0.393079	1.63435	1.60705	0.288637	0.709016
0.261836	0.393079	1.52113	1.49406	0.288637	0.709016
0.204088	0.393079	1.47607	1.43733	0.369089	0.709016
0.0481858	0.247788	1.4508	1.40366	0.263416	0.595682
0.0481858	0.194473	1.46478	1.40569	0.263416	0.539112
-0.00530941	0.13868	1.45731	1.38033	0.200104	0.46137
0.100341	0.231344	1.43615	1.33869	0.200104	0.46137
-0.028817	0.104704	1.4329	1.31425	0.113506	0.362718
-0.084132	0.0394932	1.41019	1.27381	0.0584553	0.287292
-0.084132	-0.012927	1.37705	1.22034	0.0584553	0.21373
-0.084132	-0.012927	1.3287	1.15435	0.0584553	0.157924
-0.193485	-0.115353	1.28183	1.09454	-0.0395368	0.047812
-0.193485	-0.115353	1.35214	1.15049	-0.0395368	0.047812
-0.193485	-0.115353	1.38012	1.16597	0.0242716	0.108008
-0.193485	-0.115353	1.43221	1.19796	0.0924263	0.122951
-0.193485	-0.115353	1.55727	1.30058	0.163266	0.127622
-0.193485	-0.115353	1.55727	1.30058	0.163266	0.127622
-0.193485	-0.115353	1.62865	1.30058	0.163266	0.127622
-0.0577487	-8.45884e-16	1.69002	1.30058	0.283254	0.182285
-0.0577487	-8.45884e-16	1.6722	1.22712	0.283254	0.182285
-0.0577487	-8.45884e-16	1.73731	1.22712	0.283254	0.182285
-0.0577487	-8.45884e-16	1.7798	1.23843	0.365517	0.182285
-0.0577487	-8.45884e-16	1.88013	1.3087	0.43953	0.182285
-1.88209e-15	-8.45884e-16	1.91277	1.32512	0.43213	0.182285
-1.88209e-15	-8.45884e-16	1.94172	1.33654	0.43213	0.182285
-1.88209e-15	-8.45884e-16	1.94557	1.32719	0.500683	0.182285
-1.88209e-15	-8.45884e-16	1.92501	1.29568	0.557783	0.182285
-1.88209e-15	-8.45884e-16	1.94314	1.29974	0.557783	0.182285
-1.88209e-15	-8.45884e-16	1.94583	1.29971	0.610372	0.182285
-1.88209e-15	-8.45884e-16	1.94392	1.30294	0.610372	0.182285
-1.88209e-15	-8.45884e-16	1.84901	1.23081	0.610372	0.182285
-1.88209e-15	-8.45884e-16	1.74934	1.15588	0.610372	0.182285
-1.88209e-15	-8.45884e-16	1.66766	1.08906	0.610372	0.182285
-1.88209e-15	-8.45884e-16	1.59735	1.03311	0.610372	0.182285
-0.0585754	-8.45884e-16	1.3319	0.812517	0.468587	0.0518472
-0.0585754	-8.45884e-16	1.26652	0.765286	0.452729	-0.0121167
-0.0585754	-8.45884e-16	1.21008	0.725853	0.38189	-0.0702419
-0.0585754	-8.45884e-16	1.28313	0.795506	0.461539	0.00240369
-0.0585754	-8.45884e-16	1.21175	0.795506	0.461539	0.00240369
-0.0585754	-8.45884e-16	1.15038	0.795506	0.461539	0.00240369
-0.0585754	-8.45884e-16	1.1586	0.870787	0.539756	0.0766481
-0.0585754	-8.45884e-16	1.15833	0.942941	0.603938	0.150216
-0.0585754	-8.45884e-16	1.04413	0.861109	0.521675	0.203807
-0.0585754	-8.45884e-16	0.785451	0.659002	0.391188	0.203807
-0.0585754	0.0540954	0.679607	0.582002	0.375391	0.264499
-0.0585754	0.0540954	0.508568	0.500217	0.375391	0.264499
-0.0585754	0.0540954	0.330646	0.420734	0.306838	0.264499
0.000974028	0.122024	0.22792	0.406033	0.317386	0.33282
0.000974028	0.122024	0.121363	0.3272	0.317386	0.33282
0.000974028	0.122024	0.0225718	0.246833	0.264797	0.33282
0.0920934	0.122024	0.0136364	0.267809	0.359869	0.416306
0.0920934	0.122024	0.087035	0.357556	0.435833	0.486078
0.0920934	0.122024	0.087035	0.357556	0.435833	0.486078
0.0920934	0.122024	0.087035	0.357556	0.435833	0.486078
0.164663	0.17505	0.087035	0.406243	0.435833	0.541041
0.223238	0.17505	0.218199	0.516483	0.513809	0.611283
0.223238	0.245913	0.149807	0.454058	0.516581	0.660639
0.295875	0.3111	0.0811745	0.390864	0.569998	0.716325
0.365577	0.372851	0.00812782	0.321211	0.551715	0.701134
0.365577	0.372851	0.0934603	0.372521	0.551715	0.701134
0.365577	0.372851	0.0934603	0.372521	0.551715	0.701134
0.365577	0.372851	0.087316	0.29724	0.473498	0.62689
0.365577	0.372851	0.0224763	0.225085	0.409316	0.553322
0.365577	0.372851	0.0224763	0.225085	0.409316	0.499731
0.365577	0.372851	0.238915	0.406966	0.46579	0.499731
0.365577	0.318756	0.238915	0.406966	0.408535	0.439038
0.365577	0.318756	0.300407	0.406966	0.408535	0.439038
0.365577	0.318756	0.442921	0.406966	0.408535	0.439038
0.306028	0.250827	0.532769	0.410925	0.340888	0.370717
0.306028	0.250827	0.532769	0.480251	0.340888	0.370717
0.306028	0.250827	0.532769	0.480251	0.340888	0.370717
0.214908	0.250827	0.444667	0.375923	0.245815	0.287232
0.214908	0.250827	0.371268	0.286176	0.169852	0.217459
0.214908	0.250827	0.499382	0.400937	0.169852	0.268794
0.214908	0.250827	0.678688	0.538619	0.169852	0.323085
0.142339	0.197801	0.776453	0.569646	0.169852	0.32646
0.142339	0.197801	0.776453	0.569646	0.169852	0.32646
0.142339	0.126937	0.873185	0.645148	0.114783	0.277104
0.0697017	0.0617512	1.00567	0.753573	0.128138	0.292855
-1.90324e-15	-8.24737e-16	1.19238	0.907789	0.1362	0.306707
-0.0905219	-0.0630254	1.26202	0.856479	0.1362	0.306707
-0.00285933	-0.0630254	1.37404	0.952589	0.198011	0.374903
-0.00285933	-0.0630254	1.40139	1.00255	0.198011	0.374903
-0.0567501	-0.0630254	1.40139	1.00255	0.198011	0.374903
-0.0567501	-0.0630254	1.54298	1.11823	0.198011	0.374903
-0.0567501	-0.0630254	1.64449	1.20336	0.198011	0.429789
-0.0567501	-0.0630254	1.80131	1.33694	0.269571	0.499335
-0.0567501	-0.0630254	1.94097	1.45547	0.343174	0.569487
-0.0567501	-0.0630254	2.02607	1.58552	0.41495	0.634218
-0.0567501	-0.0630254	2.09669	1.6549	0.48747	0.70166
-0.0567501	-0.0630254	2.22041	1.68909	0.48747	0.70166
-0.0567501	-0.0630254	2.34881	1.79893	0.48747	0.70166
-0.0567501	-0.0630254	2.47937	1.91244	0.540989	0.70166
-0.0567501	-0.0630254	2.6019	2.01815	0.612857	0.761289
-0.0567501	-0.0630254	2.47378	1.90339	0.612857	0.709955
-0.0567501	-0.0630254	2.42638	1.88656	0.68406	0.718677
-0.109664	-0.0630254	2.40295	1.88455	0.68406	0.660339
-0.109664	-0.0630254	2.49057	1.96937	0.68406	0.660339
-0.166529	-0.0630254	2.48947	1.98577	0.68406	0.660339
-0.166529	-0.012586	2.44445	1.96603	0.676617	0.638158
-0.219686	-0.012586	2.35387	1.90378	0.607188	0.566852
-0.129164	0.142205	2.29214	1.99321	0.669307	0.636054
-0.216826	0.142205	2.37574	2.0763	0.70939	0.671174
-0.216826	0.142205	2.50493	2.23306	0.842766	0.799121
-0.162936	0.142205	2.68296	2.40017	0.963715	0.898793
-0.162936	0.142205	2.70181	2.43265	1.07336	0.979174
-0.162936	0.142205	2.65523	2.39958	1.16033	0.975095
-0.162936	0.142205	2.49841	2.266	1.17594	0.905549
-0.0696471	0.22679	2.35874	2.14747	1.17085	0.886109
-0.00533942	0.300445	2.26674	2.01741	1.19138	0.874781
-0.00533942	0.300445	2.18839	1.94138	1.20573	0.807338
-0.00533942	0.300445	2.1518	1.90364	1.28943	0.807338
-0.00533942	0.300445	2.08072	1.79379	1.28943	0.807338
-0.00533942	0.300445	2.03656	1.74858	1.31694	0.807338
-0.00533942	0.300445	1.91403	1.64287	1.24508	0.74771
-0.00533942	0.300445	2.02124	1.73869	1.24508	0.74771
-0.00533942	0.300445	1.97686	1.69275	1.17387	0.738657
0.0475746	0.300445	1.98356	1.68521	1.17387	0.738657
0.0475746	0.300445	1.97907	1.67084	1.2294	0.787784
0.104439	0.300445	1.95345	1.63902	1.28662	0.787784
0.104439	0.250006	1.94716	1.61887	1.22729	0.738529
0.157596	0.250006	1.93691	1.60093	1.22729	0.738529
0.157596	0.15824	1.84367	1.5115	1.16517	0.669327
0.157596	0.15824	1.64804	1.3323	1.06328	0.566011
0.157596	0.15824	1.51481	1.20676	0.989695	0.499131
0.157596	0.15824	1.41325	1.10992	0.926606	0.461307
0.157596	0.15824	1.32614	1.02838	0.870795	0.440092
0.157596	0.15824	1.31602	1.01831	0.849287	0.460011
0.157596	0.15824	1.31602	1.01831	0.76211	0.460011
0.0643077	0.0736551	1.31602	1.01831	0.693598	0.409299
-1.94553e-15	-7.71869e-16	1.2532	1.01831	0.6013	0.355897
-1.94553e-15	-7.71869e-16	1.17108	0.95816	0.514423	0.355897
-1.94553e-15	-7.71869e-16	1.08395	0.892393	0.430728	0.355897
-1.94553e-15	-7.71869e-16	1.02664	0.892393	0.430728	0.355897
-1.94553e-15	-7.71869e-16	0.940229	0.824093	0.349693	0.355897
-1.94553e-15	-7.71869e-16	0.940229	0.824093	0.349693	0.355897
-1.94553e-15	-7.71869e-16	0.833023	0.728276	0.349693	0.355897
-1.94553e-15	-7.71869e-16	0.745492	0.653357	0.349693	0.301935
-0.0661357	-0.0513179	0.664462	0.5832	0.349693	0.301935
-0.129941	-0.10773	0.581328	0.512748	0.29417	0.252808
-0.190765	-0.159473	0.511318	0.452669	0.236945	0.252808
-0.246958	-0.159473	0.430147	0.38413	0.236945	0.252808
-0.246958	-0.159473	0.400462	0.360366	0.236945	0.310715
-0.246958	-0.159473	0.400462	0.360366	0.236945	0.310715
-0.246958	-0.159473	0.485816	0.424253	0.236945	0.310715
-0.246958	-0.159473	0.458238	0.395829	0.177153	0.249649
-0.246958	-0.159473	0.38177	0.325549	0.119293	0.187799
-0.246958	-0.159473	0.308442	0.258941	0.0654563	0.128634
-0.246958	-0.159473	0.205553	0.166905	-1.26883e-16	0.0579069
-0.246958	-0.159473	0.205553	0.166905	-1.26883e-16	0.0579069
-0.246958	-0.159473	0.205553	0.166905	-1.26883e-16	0.0579069
-0.246958	-0.159473	0.315741	0.263569	0.0537325	0.119936
-0.246958	-0.159473	0.490165	0.417228	0.157487	0.242238
-0.246958	-0.159473	0.709281	0.609684	0.273031	0.388403
-0.246958	-0.159473	0.866413	0.753399	0.365959	0.496304
-0.246958	-0.159473	1.01444	0.885411	0.458688	0.602331
-0.246958	-0.159473	1.13246	0.991604	0.521896	0.686278
-0.246958	-0.159473	1.19855	1.06184	0.521896	0.686278
-0.175268	-0.159473	1.27603	1.14448	0.5932	0.742758
-0.109132	-0.108155	1.27603	1.14448	0.5932	0.742758
-0.0453264	-0.0517435	1.27603	1.14448	0.5932	0.742758
0.0154971	-7.71869e-16	1.35078	1.2198	0.648168	0.802575
0.0716907	-7.71869e-16	1.4122	1.2198	0.648168	0.802575
0.0716907	-7.71869e-16	1.45428	1.2334	0.648168	0.744668
0.0716907	-7.71869e-16	1.54457	1.29781	0.648168	0.79867
0.0716907	-7.71869e-16	1.45921	1.23392	0.648168	0.79867
0.0716907	-7.71869e-16	1.46727	1.23895	0.648168	0.857079
0.0716907	-7.71869e-16	1.55659	1.29556	0.648168	0.912905
0.134929	-7.71869e-16	1.64026	1.35242	0.648168	0.975611
0.198934	-7.71869e-16	1.74296	1.4079	0.717332	1.03439
0.198934	-7.71869e-16	1.82069	1.4079	0.717332	1.03439
0.198934	-7.71869e-16	1.82069	1.4079	0.717332	1.03439
0.198934	-7.71869e-16	1.80882	1.37015	0.6636	1.02571
0.259326	-7.71869e-16	1.6344	1.26767	0.559845	0.964411
0.259326	-7.71869e-16	1.41528	1.07522	0.444301	0.818246
0.259326	-7.71869e-16	1.25815	0.931504	0.351373	0.710345
0.259326	-7.71869e-16	1.17524	0.854414	0.258644	0.604318
0.259326	-7.71869e-16	1.05722	0.74822	0.195436	0.520371
0.322065	-7.71869e-16	0.991127	0.677981	0.195436	0.520371
0.250374	-7.71869e-16	0.913649	0.595347	0.124133	0.463891
0.250374	-7.71869e-16	0.979515	0.66775	0.124133	0.463891
0.30821	0.0479948	1.08697	0.759049	0.191862	0.533301
0.30821	0.0479948	1.10397	0.778407	0.201419	0.536662
0.30821	0.0479948	1.04255	0.778407	0.201419	0.536662
0.30821	0.0479948	1.02371	0.795934	0.258278	0.593412
0.36979	0.100486	1.003	0.791991	0.31791	0.53941
0.425656	0.100486	1.12233	0.905292	0.397215	0.612203
0.425656	0.100486	1.17178	0.961865	0.46334	0.614751
0.425656	0.100486	1.18801	1.00501	0.517711	0.558926
0.362418	0.100486	1.21461	1.05398	0.589404	0.559551
0.298413	0.100486	1.20842	1.09195	0.586982	0.55787
0.298413	0.100486	1.22897	1.18662	0.641604	0.55787
0.298413	0.100486	1.31946	1.27291	0.697748	0.55787
0.298413	0.100486	1.28644	1.28845	0.697748	0.504514
0.296536	0.100486	1.28644	1.28795	0.697748	0.443516
0.296536	0.100486	1.37605	1.36884	0.752935	0.443516
0.296536	0.100486	1.47325	1.45854	0.752935	0.443516
0.296536	0.100486	1.50997	1.50018	0.752935	0.443516
0.352173	0.100486	1.62779	1.60742	0.826148	0.507098
0.358273	0.151913	1.71676	1.68715	0.894742	0.56283
0.358273	0.151913	1.8213	1.77812	0.894742	0.56283
0.358273	0.151913	1.87986	1.81206	0.964353	0.622328
0.300437	0.103918	1.89124	1.82393	0.968342	0.612754
0.300437	0.103918	1.94443	1.85875	0.974301	0.611242
0.300437	0.103918	2.0762	1.98042	1.06363	0.686076
0.300437	0.103918	2.11005	2.0104	1.00677	0.629326
0.238858	0.0514271	2.04048	2.00931	0.947143	0.629326
0.182992	0.0514271	1.92115	1.896	0.867837	0.556533
0.24408	0.0514271	1.79964	1.83233	0.801713	0.495576
0.24408	0.0514271	1.69409	1.78619	0.747342	0.495576
0.24408	0.0514271	1.65747	1.77973	0.744048	0.491167
0.24408	0.0514271	1.56097	1.68629	0.677307	0.43407
0.313738	0.102944	1.5668	1.66787	0.708692	0.505101
0.374466	0.156578	1.56417	1.6616	0.734772	0.573585
0.374466	0.156578	1.58643	1.66841	0.794095	0.573585
0.389592	0.156578	1.68578	1.70773	0.887484	0.650176
0.443529	0.156578	1.70939	1.73194	0.925619	0.719531
0.443529	0.156578	1.75641	1.78279	0.993959	0.835692
0.443529	0.156578	1.77611	1.80092	1.07867	0.908706
0.311326	0.0922735	1.4969	1.55712	0.884036	0.733779
0.242487	0.0408464	1.40793	1.52612	0.815442	0.678046
0.307255	0.101926	1.39917	1.53393	0.906981	0.745628
0.307255	0.101926	1.35542	1.50671	0.83737	0.686131
0.307255	0.101926	1.23658	1.46111	0.765652	0.626295
0.363345	0.159192	1.18156	1.42294	0.778079	0.634092
0.363345	0.159192	1.0498	1.35205	0.688747	0.559259
0.363345	0.159192	1.01513	1.31701	0.75419	0.615649
0.363345	0.159192	1.01513	1.25765	0.75419	0.615649
0.363345	0.159192	1.08763	1.32796	0.75419	0.615649
0.302257	0.159192	1.24566	1.39093	0.81906	0.615649
0.302257	0.159192	1.24566	1.33732	0.81906	0.615649
0.302257	0.159192	1.17201	1.23795	0.750659	0.556727
0.302257	0.159192	1.24975	1.31584	0.811914	0.619722
0.232599	0.107675	1.14564	1.23959	0.725908	0.548692
0.245662	0.112191	1.13254	1.21708	0.721223	0.557854
0.245662	0.112191	1.13106	1.19807	0.724069	0.618475
0.172021	0.112191	0.956807	1.03752	0.630679	0.541884
0.118084	0.112191	0.923425	1.00752	0.537358	0.524357
0.118084	0.112191	0.857355	0.938374	0.469018	0.463062
0.118084	0.112191	0.816105	0.892775	0.384307	0.390048
0.19465	0.176496	1.0545	1.09745	0.505728	0.501393
0.19465	0.176496	1.12808	1.11366	0.505728	0.501393
0.129881	0.115416	1.10755	1.08224	0.414188	0.433811
0.129881	0.115416	1.09916	1.06615	0.414188	0.433811
0.129881	0.115416	1.09916	1.00859	0.414188	0.433811
0.0737915	0.0581498	1.00923	0.917254	0.331276	0.364347
0.0737915	0.0581498	1.08674	0.929861	0.331276	0.364347
0.0737915	0.0581498	1.07492	0.918773	0.320455	0.371571
0.0737915	0.0581498	1.13115	0.974187	0.376507	0.430834
0.0737915	0.0581498	1.11658	0.955192	0.376507	0.430834
0.081559	0.0642708	1.05945	0.930116	0.344441	0.476185
0.0911542	0.0718321	1.08805	0.943328	0.309296	0.454389
-2.63493e-15	-1.06581e-15	1.12846	0.988578	0.241979	0.406269
-3.0403e-15	-1.22979e-15	1.28401	1.15406	0.17878	0.370845
-3.59309e-15	-1.45338e-15	1.21585	1.0842	0.211286	0.234585
-4.39155e-15	-1.77636e-15	1.11903	1.00497	0.258238	0.286714
-5.64628e-15	-2.28389e-15	0.992265	0.895214	0.332021	0.368633
-7.90479e-15	-3.19744e-15	1.08562	0.988547	0.464829	0.516086
-1.31746e-14	-5.32907e-15	1.26681	1.20384	0.774715	0.860143
-3.95239e-14	-1.59872e-14	1.21656	1.07773	-6.21725e-15	-3.04201e-14
