# Supplementary material for: Lunar rock investigation and tri-aspect characterization of lunar farside regolith by a digital twin
Source: Nat Commun. 2024 Mar 8;15:2098. doi: 10.1038/s41467-024-46233-8 (PMC11258293; doi:10.1038/s41467-024-46233-8)
Supplement: Supplementary file 3 — Source Data [file 41467_2024_46233_MOESM3_ESM.zip › Source Data Supplementary Fig. 6.xlsx]

## Sheet: wheel slip ratios
phi=25°	phi=30°	phi=35°	phi=40°	phi=45°	phi=50°	phi=55°
-0.113703	-0.0793347	-0.0668366	-0.0618457	-0.0591872	-0.0473644	-0.0588732
-0.113487	-0.0787026	-0.0664713	-0.0616942	-0.0590862	-0.0472651	-0.0586305
-0.113218	-0.0784824	-0.0662765	-0.0616235	-0.0588564	-0.0469555	-0.0582365
-0.11287	-0.0781155	-0.0660344	-0.0614963	-0.0587264	-0.0468111	-0.0580632
-0.112645	-0.0780912	-0.0658666	-0.0607504	-0.0582747	-0.0467257	-0.0575206
-0.112587	-0.0780731	-0.0658387	-0.0604771	-0.0578973	-0.0466615	-0.0572078
-0.112169	-0.0779715	-0.0656856	-0.0604275	-0.0576757	-0.0464122	-0.0568757
-0.111953	-0.0779661	-0.0655422	-0.0598211	-0.0571896	-0.0462495	-0.0568058
-0.111725	-0.0779508	-0.0653871	-0.0592242	-0.0564116	-0.0460856	-0.0564521
-0.111694	-0.0778325	-0.0648436	-0.0585929	-0.0560267	-0.0460516	-0.0559512
-0.111692	-0.0777924	-0.064663	-0.0582134	-0.0541686	-0.04603	-0.0557848
-0.111638	-0.0777386	-0.0643151	-0.0580289	-0.0539922	-0.0459144	-0.0555873
-0.111616	-0.0777206	-0.0641958	-0.0579473	-0.0521566	-0.0458951	-0.0554277
-0.111487	-0.077696	-0.0641303	-0.0578993	-0.0518172	-0.0458757	-0.0553535
-0.111407	-0.0776704	-0.0639375	-0.0578232	-0.0509	-0.0457478	-0.0553051
-0.111072	-0.0775507	-0.063899	-0.0575688	-0.050087	-0.0457138	-0.0551791
-0.110782	-0.0775375	-0.0637989	-0.0574588	-0.0495689	-0.045619	-0.055115
-0.110738	-0.0775304	-0.0634554	-0.0574547	-0.0491736	-0.045391	-0.0551005
-0.110359	-0.0774938	-0.0631933	-0.0572556	-0.0488427	-0.0450633	-0.05496
-0.109924	-0.0774805	-0.0628919	-0.056742	-0.0487997	-0.0447482	-0.054767
-0.109764	-0.0773268	-0.0628457	-0.0565443	-0.0482915	-0.0447469	-0.0547645
-0.10943	-0.0772717	-0.0627384	-0.0558892	-0.0480144	-0.0445972	-0.0546314
-0.109342	-0.0772519	-0.0624008	-0.0557548	-0.0479065	-0.0444912	-0.0546201
-0.109277	-0.0771895	-0.0622971	-0.0555353	-0.0477271	-0.0442884	-0.0544604
-0.108732	-0.0771679	-0.0622679	-0.0554358	-0.0476825	-0.0433326	-0.0543337
-0.108711	-0.0771487	-0.0622598	-0.0549754	-0.0475655	-0.0433203	-0.0542904
-0.107881	-0.0770458	-0.061863	-0.0549732	-0.047556	-0.0431475	-0.0541295
-0.107473	-0.0770161	-0.0617242	-0.0540934	-0.0474392	-0.0429779	-0.0540946
-0.107408	-0.0769114	-0.0615898	-0.0540622	-0.0473484	-0.0426762	-0.0540668
-0.107396	-0.0768023	-0.0615191	-0.0535187	-0.0472658	-0.0426504	-0.0538651
-0.107298	-0.0767693	-0.0615189	-0.0527717	-0.047229	-0.0424614	-0.053853
-0.107214	-0.0766912	-0.0614837	-0.0527032	-0.0466328	-0.042166	-0.0538065
-0.106987	-0.0766572	-0.0614734	-0.0526333	-0.0464211	-0.0421369	-0.0537746
-0.106906	-0.0765576	-0.0612829	-0.0515162	-0.0463831	-0.0417805	-0.0537395
-0.106823	-0.0764177	-0.0609736	-0.0513336	-0.0463785	-0.041724	-0.0536268
-0.106725	-0.0763248	-0.0608987	-0.0510964	-0.0462162	-0.0414442	-0.053551
-0.106522	-0.0763143	-0.0608633	-0.0505343	-0.04596	-0.0412694	-0.0534893
-0.106197	-0.0759874	-0.0608539	-0.0498607	-0.0457349	-0.0410352	-0.0532709
-0.106133	-0.0759295	-0.0608445	-0.0494833	-0.0453804	-0.0408001	-0.0531159
-0.106128	-0.0757515	-0.0607969	-0.0489998	-0.0453068	-0.0407856	-0.0529808
-0.105809	-0.0757401	-0.0607958	-0.0487016	-0.0447733	-0.0407466	-0.052936
-0.105675	-0.0757283	-0.060782	-0.0483355	-0.0443012	-0.0407371	-0.0528136
-0.105534	-0.07564	-0.06077	-0.0480248	-0.044187	-0.0405312	-0.0527717
-0.105452	-0.0756115	-0.0607033	-0.0478959	-0.0440552	-0.040461	-0.0527115
-0.105022	-0.0755468	-0.0605877	-0.0477576	-0.0438781	-0.0403164	-0.0526743
-0.104989	-0.0755441	-0.0604322	-0.0476838	-0.043175	-0.0402842	-0.0526321
-0.104673	-0.0752762	-0.0604033	-0.0475538	-0.0431266	-0.0402105	-0.052367
-0.104364	-0.0752302	-0.0601694	-0.0475267	-0.0429772	-0.0401846	-0.0520849
-0.104096	-0.0750812	-0.0601619	-0.0474206	-0.042858	-0.0401288	-0.0520408
-0.103899	-0.0748755	-0.060122	-0.0473745	-0.0426534	-0.0401139	-0.0520298
-0.103876	-0.0748443	-0.0600732	-0.0472309	-0.0425005	-0.0401001	-0.0519986
-0.103852	-0.0747956	-0.0600124	-0.0470555	-0.0419421	-0.0400404	-0.0519244
-0.10384	-0.0747496	-0.0598677	-0.0466428	-0.0417434	-0.0398756	-0.0518649
-0.103828	-0.0747139	-0.059762	-0.0464256	-0.0417295	-0.0398598	-0.0518423
-0.103739	-0.07471	-0.059717	-0.0464241	-0.0415336	-0.0397434	-0.0517867
-0.103621	-0.0746696	-0.0594092	-0.0463177	-0.0412257	-0.0396894	-0.0516373
-0.103434	-0.0746674	-0.0593093	-0.0463104	-0.0410793	-0.039629	-0.0516073
-0.103314	-0.0745943	-0.0592451	-0.0461751	-0.041016	-0.039582	-0.0515047
-0.103302	-0.0745461	-0.0590731	-0.0459849	-0.0409822	-0.0395069	-0.0514015
-0.103253	-0.0745356	-0.0590612	-0.0457576	-0.0408976	-0.03938	-0.051389
-0.103152	-0.0745258	-0.0590402	-0.0454558	-0.0408967	-0.0393673	-0.0511385
-0.103135	-0.0744909	-0.0589468	-0.045408	-0.0407422	-0.0393269	-0.0510573
-0.102992	-0.074382	-0.0588116	-0.0450373	-0.0406935	-0.0393127	-0.0509804
-0.102889	-0.0741643	-0.0587036	-0.0449888	-0.0401991	-0.0393062	-0.0508965
-0.102819	-0.0741258	-0.0585349	-0.0448568	-0.0400386	-0.039303	-0.0508278
-0.102734	-0.0740849	-0.0581337	-0.0448262	-0.0400151	-0.0392418	-0.0507296
-0.10272	-0.0740716	-0.0580538	-0.0448143	-0.0399778	-0.0391984	-0.0506624
-0.102459	-0.0740043	-0.0580448	-0.0447382	-0.039968	-0.0391882	-0.0505144
-0.102276	-0.0738842	-0.0580205	-0.0445024	-0.039922	-0.039108	-0.0502254
-0.102252	-0.0738802	-0.0579109	-0.0444799	-0.0399087	-0.0391052	-0.0499711
-0.102051	-0.0738032	-0.0578504	-0.0444536	-0.0398877	-0.039041	-0.0498876
-0.101909	-0.0737089	-0.0576909	-0.0444187	-0.0398243	-0.0389876	-0.0498295
-0.101883	-0.0736863	-0.0575778	-0.0444127	-0.039767	-0.0389822	-0.0497537
-0.101376	-0.073632	-0.0574241	-0.044319	-0.0397319	-0.0389561	-0.0496244
-0.101205	-0.0736138	-0.0572734	-0.0442255	-0.0397174	-0.0389157	-0.0496047
-0.101199	-0.0733668	-0.0572324	-0.044076	-0.0397166	-0.0388689	-0.0496036
-0.101171	-0.0733497	-0.0572283	-0.0440697	-0.0393265	-0.0388589	-0.0492445
-0.101016	-0.0731994	-0.0571851	-0.0440628	-0.0392444	-0.0388444	-0.0492431
-0.100878	-0.0730931	-0.0568058	-0.0440075	-0.03916	-0.0388085	-0.0489492
-0.100798	-0.0729919	-0.0567505	-0.0439843	-0.0391272	-0.0387759	-0.048808
-0.100531	-0.0728859	-0.0567134	-0.0439661	-0.0390688	-0.038643	-0.0483285
-0.100343	-0.07277	-0.0567095	-0.0439317	-0.039055	-0.0386255	-0.048293
-0.10027	-0.072668	-0.0565989	-0.0439171	-0.0386793	-0.0385885	-0.0482165
-0.100245	-0.0726391	-0.0565191	-0.0438878	-0.0385859	-0.0385453	-0.0481957
-0.10024	-0.0724068	-0.0564746	-0.0438684	-0.038563	-0.0383836	-0.0480349
-0.100222	-0.0723766	-0.0564059	-0.043868	-0.0384847	-0.038286	-0.0480162
-0.100191	-0.0722408	-0.0563724	-0.0438543	-0.0384846	-0.0382218	-0.0476212
-0.100093	-0.0722198	-0.0563433	-0.0437554	-0.0384566	-0.0381141	-0.0475322
-0.0999516	-0.0721689	-0.0562462	-0.0437548	-0.0384295	-0.0379898	-0.0471198
-0.0998768	-0.0721489	-0.0561922	-0.0436169	-0.038418	-0.0379597	-0.046938
-0.0997989	-0.0721194	-0.0561749	-0.0436068	-0.0383704	-0.0378124	-0.0467854
-0.0997974	-0.0720079	-0.0561634	-0.0435963	-0.0383612	-0.0377887	-0.0467142
-0.0997779	-0.0719428	-0.0560864	-0.0435856	-0.0381838	-0.0377689	-0.0466887
-0.0994999	-0.071799	-0.0560628	-0.0435128	-0.0381794	-0.0375581	-0.0465505
-0.0994771	-0.0717147	-0.0559809	-0.0434438	-0.0381472	-0.0374638	-0.0464457
-0.0993725	-0.0717025	-0.055953	-0.0434047	-0.038122	-0.0373634	-0.0464321
-0.0993424	-0.0717001	-0.0559177	-0.0434042	-0.0381057	-0.037355	-0.0463018
-0.0993372	-0.0716218	-0.055856	-0.0433562	-0.0380937	-0.0370028	-0.0461468
-0.0992732	-0.0715796	-0.055854	-0.0433161	-0.0380589	-0.0369908	-0.0461439
-0.0989986	-0.0715531	-0.0557585	-0.0432593	-0.0380585	-0.0369837	-0.0460956
-0.0988614	-0.071548	-0.0556425	-0.043183	-0.0379708	-0.0369369	-0.0460736
-0.0986489	-0.0714555	-0.0555628	-0.0431613	-0.0378661	-0.036927	-0.046028
-0.098594	-0.0713391	-0.0552914	-0.043132	-0.0378616	-0.0369083	-0.0459787
-0.0984248	-0.0712652	-0.0552738	-0.0429749	-0.0378474	-0.0368317	-0.045737
-0.0983468	-0.0712412	-0.0552572	-0.0429703	-0.0377951	-0.0367495	-0.045632
-0.0983343	-0.0712209	-0.0552463	-0.042918	-0.0377796	-0.0366909	-0.0454811
-0.0983079	-0.0710697	-0.0550973	-0.0429168	-0.0377638	-0.03669	-0.0454177
-0.0982822	-0.0710586	-0.0550957	-0.0429015	-0.0377405	-0.0366746	-0.0454021
-0.0981798	-0.0708996	-0.0550346	-0.0428759	-0.0377309	-0.0366666	-0.0451497
-0.0981464	-0.0708547	-0.0549816	-0.0428594	-0.0377281	-0.0366119	-0.0450589
-0.0980296	-0.0708187	-0.0549356	-0.0427876	-0.0376956	-0.0365702	-0.0450289
-0.0979204	-0.0705411	-0.0548118	-0.0427573	-0.0376701	-0.0365511	-0.0443191
-0.0977083	-0.0705138	-0.0547902	-0.0427186	-0.0375421	-0.0364979	-0.0441826
-0.0976985	-0.0704617	-0.0547689	-0.0426712	-0.0374909	-0.0364749	-0.0441345
-0.0976185	-0.0704536	-0.0547606	-0.0426627	-0.0374301	-0.0364629	-0.0441049
-0.0975733	-0.0704146	-0.054681	-0.0425544	-0.0374166	-0.0364151	-0.0441033
-0.0975386	-0.0703681	-0.054643	-0.0425065	-0.0373522	-0.0363411	-0.0440983
-0.097474	-0.0703154	-0.0546287	-0.0424149	-0.0373444	-0.0363299	-0.043895
-0.097111	-0.0702252	-0.0545836	-0.0424003	-0.0373372	-0.0363265	-0.0436322
-0.097073	-0.0701105	-0.0545159	-0.0423264	-0.0373215	-0.036323	-0.0435977
-0.0969591	-0.070099	-0.0544877	-0.0423105	-0.0372814	-0.0362825	-0.0433304
-0.096926	-0.0700619	-0.0544077	-0.0422815	-0.0372813	-0.0362811	-0.0432794
-0.0969128	-0.0700574	-0.0543619	-0.0422611	-0.0372536	-0.0362111	-0.0431621
-0.0968747	-0.0700547	-0.0542373	-0.0422548	-0.0372419	-0.0362066	-0.0430841
-0.0967802	-0.070054	-0.0541083	-0.0422407	-0.0372235	-0.0362001	-0.0429969
-0.0967786	-0.0700182	-0.054041	-0.0421988	-0.0371129	-0.0361754	-0.0429576
-0.0967303	-0.0699367	-0.0540128	-0.0420721	-0.0371087	-0.0361568	-0.0429025
-0.0967	-0.0697573	-0.0538591	-0.0420437	-0.0370132	-0.0361443	-0.04278
-0.0966363	-0.0697236	-0.0538299	-0.0418946	-0.0369816	-0.0361197	-0.0427633
-0.0966062	-0.0695189	-0.0535302	-0.041883	-0.0369768	-0.0361071	-0.0427263
-0.0965561	-0.0694207	-0.0533689	-0.0418609	-0.0369616	-0.0360672	-0.0426462
-0.0964692	-0.069396	-0.0532999	-0.041858	-0.0368616	-0.0360202	-0.0424923
-0.0963874	-0.0693571	-0.0532088	-0.0417977	-0.0368254	-0.0360112	-0.0424489
-0.0962614	-0.0693412	-0.0529965	-0.0416837	-0.0367927	-0.0359976	-0.0423913
-0.0961964	-0.0693402	-0.0528939	-0.0416794	-0.0367567	-0.035943	-0.0421699
-0.0959767	-0.0691902	-0.0528144	-0.0415982	-0.0366692	-0.035927	-0.0420208
-0.0959007	-0.0691256	-0.0527577	-0.0415968	-0.0366162	-0.0358868	-0.0420176
-0.0958595	-0.0689194	-0.0526649	-0.0415831	-0.0365677	-0.0358799	-0.0418845
-0.095846	-0.0687977	-0.0525829	-0.0415678	-0.0364716	-0.0358692	-0.0417097
-0.0958321	-0.0686496	-0.0525616	-0.0415596	-0.0364219	-0.035802	-0.0416439
-0.095776	-0.0686298	-0.0523151	-0.0414379	-0.0364033	-0.0357483	-0.0416432
-0.095567	-0.0685058	-0.0522604	-0.0412685	-0.0363405	-0.0357473	-0.0415805
-0.0954365	-0.0684355	-0.0520673	-0.0412235	-0.0362582	-0.0356207	-0.0415782
-0.0952598	-0.0681585	-0.0519561	-0.0411958	-0.0362572	-0.0355311	-0.0415608
-0.0952563	-0.0681334	-0.0518481	-0.0411558	-0.0362276	-0.0355193	-0.041541
-0.0951494	-0.0680698	-0.0517948	-0.0411374	-0.0361755	-0.035482	-0.0414609
-0.0948527	-0.068029	-0.0517641	-0.0411128	-0.0361239	-0.0354703	-0.0414029
-0.0947676	-0.0679384	-0.0516751	-0.0409764	-0.0360725	-0.0354164	-0.0412433
-0.094766	-0.067914	-0.0515885	-0.0409625	-0.0360518	-0.0353931	-0.0412263
-0.0944768	-0.0679133	-0.0515837	-0.0409593	-0.0360168	-0.0353701	-0.0412016
-0.0942721	-0.0679003	-0.0515149	-0.0409387	-0.036004	-0.0353406	-0.0411213
-0.0942688	-0.0678598	-0.051493	-0.0408882	-0.0359818	-0.0353378	-0.0410466
-0.0942635	-0.0678371	-0.0512771	-0.0408768	-0.0359375	-0.0353329	-0.0410293
-0.0942185	-0.0678367	-0.0512621	-0.0408406	-0.0359264	-0.0352311	-0.041016
-0.0940863	-0.0677979	-0.0511207	-0.0408318	-0.0358824	-0.0352221	-0.040984
-0.0940806	-0.0677692	-0.0510294	-0.0408116	-0.0358726	-0.035206	-0.0408295
-0.0939831	-0.0675897	-0.0509653	-0.0408077	-0.0358366	-0.0351973	-0.040805
-0.0939413	-0.0675699	-0.0509625	-0.0407812	-0.0358309	-0.035168	-0.0406903
-0.0937164	-0.0675352	-0.050957	-0.0407734	-0.0358023	-0.0351678	-0.0405118
-0.0934525	-0.0674821	-0.0505328	-0.0407316	-0.0357658	-0.0351285	-0.0404527
-0.0934489	-0.0674581	-0.0504516	-0.0405496	-0.0357547	-0.0350974	-0.0404478
-0.0932402	-0.0674528	-0.0502172	-0.0405083	-0.0356874	-0.0350689	-0.0403077
-0.0931693	-0.0673424	-0.0498221	-0.0405037	-0.0356755	-0.0350552	-0.0401445
-0.0931068	-0.0671092	-0.0498051	-0.040489	-0.0356475	-0.0350442	-0.0401319
-0.0928793	-0.067009	-0.0497767	-0.0404665	-0.0356239	-0.0350432	-0.0399554
-0.0928437	-0.066922	-0.0497205	-0.0404547	-0.0355903	-0.0350324	-0.0397855
-0.092678	-0.0668832	-0.049688	-0.0404495	-0.0355752	-0.0350228	-0.0397747
-0.0926331	-0.0668021	-0.0496573	-0.0404197	-0.0355709	-0.0349924	-0.0396478
-0.0926021	-0.0666934	-0.0495826	-0.0403075	-0.0355533	-0.0349859	-0.0396367
-0.0922556	-0.0666113	-0.0495793	-0.0403073	-0.0355124	-0.0349693	-0.0395056
-0.0922528	-0.0666008	-0.0495657	-0.0402684	-0.0354795	-0.0349416	-0.0394316
-0.0920422	-0.066587	-0.0493577	-0.0402641	-0.0354592	-0.0349372	-0.0394037
-0.0920322	-0.0665737	-0.0492548	-0.0402577	-0.0354443	-0.034924	-0.0393621
-0.0919414	-0.0665672	-0.0491911	-0.0401984	-0.0354278	-0.0349211	-0.0393374
-0.0919368	-0.0664849	-0.0491268	-0.0401568	-0.0354202	-0.0349136	-0.0393255
-0.0915602	-0.0664828	-0.0490431	-0.0400979	-0.0353833	-0.0348717	-0.0392682
-0.0915202	-0.0664342	-0.0489553	-0.0400925	-0.0353581	-0.0348499	-0.0391657
-0.0914597	-0.0664106	-0.0489335	-0.040054	-0.0353275	-0.0348074	-0.0391004
-0.091288	-0.0663797	-0.0489134	-0.0400386	-0.0352786	-0.0347841	-0.0390614
-0.0912781	-0.0663684	-0.0488728	-0.0400236	-0.0352575	-0.0347675	-0.038974
-0.0912565	-0.0663647	-0.048828	-0.0399926	-0.0351969	-0.0347588	-0.0388687
-0.0911993	-0.0663222	-0.0487387	-0.0398757	-0.0351727	-0.0347343	-0.0388388
-0.0911642	-0.0663139	-0.0486868	-0.0398575	-0.0351653	-0.0347274	-0.0387886
-0.0910037	-0.0663106	-0.0485988	-0.0398078	-0.0350993	-0.0347175	-0.0387352
-0.0909062	-0.0662463	-0.0485681	-0.0397953	-0.0350985	-0.0347095	-0.0387097
-0.0903627	-0.0661559	-0.0485288	-0.0397588	-0.035091	-0.0347092	-0.0386888
-0.090319	-0.0661383	-0.0484113	-0.0397019	-0.0350308	-0.034698	-0.0385921
-0.0901928	-0.0661349	-0.0484082	-0.0396991	-0.0349353	-0.0346826	-0.0385917
-0.0901333	-0.0661303	-0.0484071	-0.039687	-0.0349181	-0.0346575	-0.0385839
-0.0900885	-0.0660148	-0.0483677	-0.0396826	-0.0349068	-0.0346513	-0.0385748
-0.0899254	-0.0659322	-0.048316	-0.0395714	-0.0348655	-0.0346343	-0.0385724
-0.0899129	-0.0659066	-0.0482157	-0.0395692	-0.0348498	-0.0346173	-0.038572
-0.0898723	-0.0659013	-0.0479276	-0.0395517	-0.03482	-0.0346111	-0.0385677
-0.0897612	-0.0658459	-0.0479031	-0.0395273	-0.0347947	-0.0345997	-0.0384669
-0.0895887	-0.0657857	-0.0478438	-0.039518	-0.0347838	-0.0345775	-0.0384659
-0.089511	-0.0657122	-0.0477345	-0.0394988	-0.0347831	-0.0345647	-0.0384138
-0.0892443	-0.0656902	-0.0477252	-0.0394849	-0.0347681	-0.0345554	-0.0383595
-0.0890256	-0.0656821	-0.0476775	-0.039438	-0.0347529	-0.0345281	-0.0383424
-0.0889802	-0.0656698	-0.0476086	-0.0394058	-0.0347481	-0.034518	-0.0383292
-0.0887595	-0.0656044	-0.0475147	-0.0394038	-0.0347476	-0.0345138	-0.0383265
-0.0886871	-0.0655356	-0.0474682	-0.0393957	-0.034747	-0.0345073	-0.0383093
-0.0886693	-0.0655238	-0.0474017	-0.0393195	-0.0347453	-0.0344856	-0.0383076
-0.0886102	-0.0654966	-0.047397	-0.0392443	-0.0346915	-0.034458	-0.0381374
-0.0885147	-0.0654314	-0.0472992	-0.0391862	-0.0346896	-0.0344365	-0.0380235
-0.0884954	-0.0651478	-0.0472888	-0.039164	-0.0346839	-0.0344306	-0.0379182
-0.0884558	-0.065137	-0.0472709	-0.0391222	-0.034661	-0.0344258	-0.0378902
-0.088435	-0.0651019	-0.0471603	-0.0390959	-0.0346425	-0.0344182	-0.0378629
-0.0882709	-0.0650302	-0.0471516	-0.0390882	-0.034635	-0.0343773	-0.0378474
-0.0882111	-0.0649928	-0.0471409	-0.0390853	-0.0346007	-0.0343652	-0.0378092
-0.088183	-0.0649106	-0.0470893	-0.0390506	-0.0345642	-0.0343501	-0.03778
-0.0881782	-0.0648715	-0.0470609	-0.0390189	-0.0345469	-0.0343011	-0.0377311
-0.0879857	-0.0648614	-0.0470386	-0.0390086	-0.0345156	-0.0342945	-0.0377186
-0.0878699	-0.064775	-0.0469633	-0.0389895	-0.0344776	-0.0342692	-0.037703
-0.0878218	-0.0645187	-0.0469381	-0.0389753	-0.0344686	-0.0342355	-0.0376623
-0.0878017	-0.0644829	-0.0467931	-0.0388994	-0.0344659	-0.0342336	-0.037615
-0.0877883	-0.0644268	-0.0467413	-0.0388432	-0.0344527	-0.034223	-0.0376069
-0.0877188	-0.0641819	-0.0467143	-0.0388403	-0.0344477	-0.0342205	-0.037602
-0.0874864	-0.0641579	-0.0466907	-0.038769	-0.0344436	-0.0341831	-0.0375999
-0.0874786	-0.0641507	-0.0466437	-0.0387598	-0.0344224	-0.0341368	-0.0375911
-0.0873578	-0.0641199	-0.0466379	-0.0387349	-0.0343961	-0.0341351	-0.0375677
-0.0873459	-0.0640819	-0.0466286	-0.038693	-0.0343633	-0.0340852	-0.0375452
-0.0871419	-0.0640288	-0.046575	-0.0386864	-0.0343035	-0.0340783	-0.0374953
-0.0871297	-0.0639166	-0.0465382	-0.0386593	-0.0342937	-0.0340673	-0.037485
-0.087117	-0.0638703	-0.0465237	-0.0386529	-0.0342712	-0.0340521	-0.0374187
-0.0871008	-0.0638445	-0.0465228	-0.0386294	-0.0342462	-0.0340292	-0.0373863
-0.0869206	-0.0638387	-0.0465116	-0.0386114	-0.0342238	-0.0340241	-0.0373763
-0.086861	-0.0635919	-0.0464576	-0.0386055	-0.0341977	-0.0339917	-0.0373681
-0.086852	-0.0634372	-0.0464561	-0.0385967	-0.0341863	-0.0339722	-0.0373231
-0.0868401	-0.0634296	-0.046425	-0.03858	-0.0341602	-0.0339657	-0.0372569
-0.0866836	-0.0634248	-0.0464126	-0.0385703	-0.0341398	-0.0339638	-0.0372218
-0.0866656	-0.063223	-0.0463955	-0.0385274	-0.0341269	-0.0339319	-0.0372032
-0.0865582	-0.0631643	-0.0462994	-0.0385046	-0.0341106	-0.0339303	-0.0371622
-0.0863977	-0.063046	-0.0462773	-0.0385033	-0.0340932	-0.0339132	-0.0371318
-0.0863603	-0.0629245	-0.0462752	-0.0384131	-0.0340573	-0.0339126	-0.0371191
-0.0863506	-0.0628911	-0.046268	-0.0384082	-0.0340447	-0.0339125	-0.0370598
-0.0862796	-0.0627401	-0.0462441	-0.0384027	-0.0340419	-0.0338858	-0.036978
-0.0861702	-0.0627368	-0.0462081	-0.038376	-0.0339934	-0.0338842	-0.0369549
-0.0861605	-0.062566	-0.0461987	-0.0383354	-0.0339911	-0.0338468	-0.0369447
-0.0860911	-0.0625272	-0.0461826	-0.0383288	-0.0339779	-0.0338357	-0.0369327
-0.0860214	-0.0623467	-0.0461629	-0.038314	-0.0339774	-0.0338327	-0.036903
-0.0858247	-0.0623236	-0.0461042	-0.0383119	-0.0339129	-0.0337868	-0.0368524
-0.085767	-0.0623057	-0.0460999	-0.0383024	-0.0339113	-0.0337839	-0.0368384
-0.0855672	-0.0622813	-0.0460445	-0.0383006	-0.0338676	-0.0337558	-0.0367798
-0.0854451	-0.0620017	-0.0459762	-0.0382811	-0.0338652	-0.033751	-0.0367739
-0.0852419	-0.0619903	-0.0459689	-0.0382564	-0.0338637	-0.0337122	-0.0367712
-0.0852279	-0.0619374	-0.0459262	-0.0381956	-0.0338345	-0.0337103	-0.0367547
-0.0851428	-0.0619258	-0.0459091	-0.038185	-0.0337827	-0.0337078	-0.0367521
-0.0850827	-0.061904	-0.0459063	-0.0381802	-0.0337768	-0.0336892	-0.0367486
-0.0850018	-0.0614006	-0.0459017	-0.0381741	-0.0337419	-0.0336826	-0.0367452
-0.0849879	-0.0613125	-0.0458913	-0.0381701	-0.033739	-0.0336565	-0.0367412
-0.0849231	-0.0610964	-0.0458095	-0.0381668	-0.0337161	-0.0336556	-0.0367293
-0.0846312	-0.0610402	-0.0457922	-0.0381556	-0.033715	-0.0336528	-0.0367217
-0.0845916	-0.0610019	-0.0457861	-0.0380959	-0.0336932	-0.0336506	-0.0366785
-0.0845891	-0.0609553	-0.0457658	-0.0380821	-0.0336645	-0.0336473	-0.0366778
-0.0844936	-0.0608758	-0.0457594	-0.0380532	-0.0336568	-0.0336262	-0.0366737
-0.0844607	-0.0608565	-0.0457461	-0.0380252	-0.0336502	-0.0336158	-0.0366614
-0.0844256	-0.0608478	-0.0457099	-0.0379856	-0.0336413	-0.0335934	-0.036659
-0.0843889	-0.0608025	-0.0456931	-0.0379638	-0.0336387	-0.0335925	-0.0366488
-0.0843296	-0.0607985	-0.0456699	-0.0379586	-0.0336324	-0.0335328	-0.0366378
-0.0839045	-0.0607659	-0.0456397	-0.0379199	-0.0336187	-0.0335291	-0.036636
-0.0837918	-0.0607449	-0.0456375	-0.0379027	-0.0335979	-0.0334734	-0.0366236
-0.083573	-0.0607412	-0.0455782	-0.0378834	-0.0335966	-0.0334604	-0.0366204
-0.0834092	-0.0606867	-0.0455454	-0.0378742	-0.0335894	-0.0334481	-0.0366191
-0.0834065	-0.0605674	-0.0455288	-0.0378624	-0.0335832	-0.033437	-0.0365971
-0.0831001	-0.0605201	-0.0455095	-0.0378438	-0.0335084	-0.0334085	-0.0365925
-0.0830937	-0.0604746	-0.0455022	-0.0378285	-0.0335038	-0.0334065	-0.0365794
-0.0830104	-0.0604578	-0.0454981	-0.0378231	-0.0335002	-0.0334018	-0.0365598
-0.0830062	-0.060429	-0.0454836	-0.0378217	-0.0334908	-0.0333935	-0.0365536
-0.0829441	-0.0603655	-0.045474	-0.037779	-0.0334873	-0.0333804	-0.0365444
-0.0824906	-0.060356	-0.0454585	-0.0377716	-0.0334791	-0.0333629	-0.0365337
-0.0823913	-0.0602038	-0.0454493	-0.0377695	-0.033441	-0.0333516	-0.0365205
-0.0823524	-0.0601948	-0.0454308	-0.0377619	-0.0334324	-0.0333387	-0.036516
-0.0822316	-0.0601939	-0.045428	-0.0377267	-0.033426	-0.033331	-0.0365135
-0.0821769	-0.0601353	-0.0454127	-0.0376981	-0.0334207	-0.0333272	-0.0365073
-0.0821009	-0.0600764	-0.0453978	-0.0376977	-0.0334122	-0.0333199	-0.0364228
-0.0820885	-0.0599918	-0.0453866	-0.0376947	-0.0333328	-0.0333101	-0.0364115
-0.0820864	-0.05998	-0.0453474	-0.0376758	-0.0333128	-0.0332931	-0.0363815
-0.0819799	-0.0597902	-0.0453023	-0.0376649	-0.0333087	-0.0332899	-0.036377
-0.0819708	-0.0597552	-0.0452986	-0.0376545	-0.0333062	-0.0332886	-0.0363739
-0.0818499	-0.0597491	-0.045289	-0.037652	-0.0332882	-0.0332764	-0.0363514
-0.0817608	-0.0597243	-0.04528	-0.0376404	-0.0332324	-0.0332718	-0.0363089
-0.0815987	-0.0596073	-0.045273	-0.037637	-0.0332107	-0.0332433	-0.0363067
-0.0815124	-0.0595532	-0.0452627	-0.0376328	-0.0331865	-0.0332186	-0.0362807
-0.0813308	-0.0595083	-0.045188	-0.0376194	-0.0331767	-0.0331922	-0.0362506
-0.0812999	-0.0593947	-0.0451661	-0.0376139	-0.0331455	-0.0331503	-0.0362442
-0.0812835	-0.0593853	-0.045116	-0.0375677	-0.0331392	-0.0331106	-0.0362252
-0.0812787	-0.0593675	-0.0451141	-0.0375546	-0.0331264	-0.0331104	-0.0361929
-0.0811146	-0.0593263	-0.0450735	-0.0375207	-0.0330751	-0.0330654	-0.0361622
-0.0810544	-0.0593146	-0.0450212	-0.0375153	-0.0330629	-0.0330636	-0.0361557
-0.0809109	-0.0592739	-0.0449917	-0.037484	-0.033038	-0.0330423	-0.0361293
-0.0808527	-0.0592527	-0.0449807	-0.0374689	-0.0330186	-0.0330308	-0.0360728
-0.08084	-0.0592069	-0.0449772	-0.037453	-0.0330107	-0.033016	-0.0360574
-0.0808207	-0.0592048	-0.0449713	-0.0374518	-0.0330015	-0.0330101	-0.0360571
-0.080708	-0.0590898	-0.0449678	-0.0374396	-0.032935	-0.0329845	-0.0360214
-0.0805575	-0.0590826	-0.0449408	-0.0374337	-0.0329008	-0.032955	-0.0360021
-0.0805338	-0.058992	-0.0449118	-0.0374165	-0.0328916	-0.0329524	-0.0359917
-0.080448	-0.0589712	-0.0448647	-0.0374035	-0.0328649	-0.0329335	-0.0359228
-0.0803106	-0.0588428	-0.0448625	-0.0373813	-0.0328633	-0.0329235	-0.0358281
-0.0802918	-0.0588409	-0.0448499	-0.0373723	-0.0328392	-0.0329233	-0.0358038
-0.0800952	-0.0588307	-0.0448462	-0.0373681	-0.0328339	-0.0328976	-0.0357836
-0.0800918	-0.0587909	-0.0448338	-0.037363	-0.0328132	-0.0328923	-0.0357794
-0.0800784	-0.0587751	-0.0447956	-0.0373553	-0.0328035	-0.032875	-0.0357724
-0.0800585	-0.0587179	-0.0447698	-0.0373508	-0.0327902	-0.0328197	-0.0357696
-0.0800506	-0.0585926	-0.0447511	-0.0373474	-0.0327796	-0.032806	-0.0357575
-0.0800297	-0.0585001	-0.0447386	-0.0373387	-0.0327642	-0.0327667	-0.0357499
-0.0798919	-0.0583748	-0.0447052	-0.0373222	-0.0327511	-0.0327588	-0.0356813
-0.0798751	-0.0583436	-0.0446694	-0.0372963	-0.032713	-0.0327458	-0.0356025
-0.0797894	-0.0582857	-0.0446544	-0.0372706	-0.032694	-0.0327425	-0.0356018
-0.0796815	-0.0582087	-0.0446028	-0.0372703	-0.0326923	-0.032729	-0.0355833
-0.0796534	-0.0582049	-0.0445974	-0.0372527	-0.0326918	-0.0327035	-0.0355471
-0.0796305	-0.0582024	-0.044591	-0.0372476	-0.0326828	-0.0326925	-0.0355267
-0.0796181	-0.0581723	-0.0445845	-0.0372171	-0.0326704	-0.0326658	-0.0355215
-0.0795464	-0.0580784	-0.044568	-0.037194	-0.0326561	-0.0326446	-0.0354934
-0.0795387	-0.0580729	-0.0445305	-0.0371938	-0.0326558	-0.0326352	-0.0354507
-0.0795274	-0.0580488	-0.0445239	-0.037162	-0.0326364	-0.0326243	-0.0354367
-0.0794835	-0.057845	-0.0444864	-0.0371438	-0.0326339	-0.0326165	-0.0354354
-0.0794649	-0.0577781	-0.0444711	-0.0371334	-0.0326106	-0.0325439	-0.0354257
-0.0793998	-0.0577106	-0.0444656	-0.0371234	-0.0326038	-0.0325151	-0.0353954
-0.0793888	-0.0575845	-0.0444412	-0.0371208	-0.0325941	-0.0324796	-0.0353734
-0.0793695	-0.0575404	-0.044432	-0.0371149	-0.0325787	-0.0324707	-0.0353706
-0.0793563	-0.0574914	-0.0443425	-0.0370849	-0.0325448	-0.0324659	-0.0353339
-0.0793256	-0.0573473	-0.0443388	-0.0370834	-0.0325411	-0.0324588	-0.0353277
-0.0792858	-0.057334	-0.0443317	-0.037044	-0.0325396	-0.0324562	-0.0353134
-0.0792225	-0.0572945	-0.044321	-0.0370435	-0.0325298	-0.0324534	-0.0352821
-0.0792142	-0.0572643	-0.0442396	-0.0370412	-0.0325093	-0.0324089	-0.0352593
-0.0791711	-0.0572313	-0.0441608	-0.0370048	-0.032509	-0.0323959	-0.0351999
-0.079151	-0.0572168	-0.0441525	-0.0369747	-0.0324845	-0.0323842	-0.0351971
-0.07912	-0.0571841	-0.0441169	-0.0369734	-0.0324774	-0.0323823	-0.0351893
-0.0789686	-0.0571158	-0.044103	-0.0369447	-0.0324738	-0.0323748	-0.0351791
-0.0789207	-0.0569277	-0.0440191	-0.0369165	-0.0324706	-0.0323597	-0.0351489
-0.0788922	-0.0569008	-0.043974	-0.0369017	-0.0324595	-0.0323577	-0.0351307
-0.0788565	-0.0568141	-0.0439442	-0.0368901	-0.0324594	-0.0323455	-0.0351195
-0.0787346	-0.0568024	-0.0438878	-0.0368716	-0.0324488	-0.0323448	-0.0351192
-0.0787268	-0.0567538	-0.0438588	-0.0368429	-0.0324448	-0.0323431	-0.0351172
-0.0786634	-0.0566923	-0.0438495	-0.0368411	-0.0324421	-0.032342	-0.0350446
-0.0786444	-0.0566858	-0.043821	-0.0368291	-0.0324351	-0.032342	-0.0349998
-0.0786306	-0.0566846	-0.043806	-0.0368091	-0.0324294	-0.0323355	-0.0349689
-0.0785514	-0.0566519	-0.0437791	-0.0368074	-0.0324214	-0.0323347	-0.0349529
-0.0785114	-0.0566036	-0.0437104	-0.0368058	-0.0324198	-0.0323294	-0.0349078
-0.0785084	-0.0565171	-0.0436788	-0.036796	-0.0324117	-0.0323172	-0.0348555
-0.0783759	-0.0563857	-0.043676	-0.0367935	-0.0324018	-0.0322993	-0.0348532
-0.078361	-0.05634	-0.0435669	-0.036792	-0.0323953	-0.0322885	-0.0348337
-0.0783332	-0.0562933	-0.0435405	-0.036791	-0.0323719	-0.0322825	-0.0348047
-0.0782797	-0.0562785	-0.0434735	-0.0367799	-0.0323608	-0.0322814	-0.0347954
-0.0782742	-0.0561724	-0.0434729	-0.0367769	-0.0323433	-0.0322685	-0.0347804
-0.0782615	-0.0561411	-0.0434566	-0.0367634	-0.0323384	-0.0322668	-0.0347594
-0.0782379	-0.0561009	-0.0434347	-0.0367596	-0.0323255	-0.0322515	-0.034741
-0.0781104	-0.0560721	-0.0434049	-0.0367263	-0.0323182	-0.0322317	-0.0347405
-0.078053	-0.0559872	-0.0434014	-0.0367155	-0.0323113	-0.0322299	-0.0347115
-0.0780053	-0.0559545	-0.0433538	-0.036713	-0.0323027	-0.0322253	-0.0346491
-0.0779335	-0.0558965	-0.0433447	-0.0367107	-0.0323023	-0.0322106	-0.0346143
-0.0778799	-0.055879	-0.0433397	-0.0366815	-0.0322849	-0.0322096	-0.0346123
-0.0778718	-0.0558144	-0.0433355	-0.0366687	-0.0322778	-0.0321977	-0.0346107
-0.0778483	-0.0557421	-0.0432982	-0.0366685	-0.0322671	-0.0321874	-0.0345944
-0.0777927	-0.0557376	-0.0432875	-0.0366674	-0.0322666	-0.0321855	-0.0345526
-0.0776881	-0.0557214	-0.0432738	-0.0366252	-0.0322584	-0.0321705	-0.03455
-0.0776582	-0.0557102	-0.0432655	-0.0366094	-0.0322583	-0.032165	-0.0345436
-0.0776119	-0.0557028	-0.0432153	-0.0365878	-0.0322485	-0.0321472	-0.0344798
-0.0776063	-0.0556872	-0.0432019	-0.0365115	-0.0322279	-0.032112	-0.0344656
-0.0776051	-0.0556725	-0.043159	-0.0364724	-0.032199	-0.0320989	-0.0344502
-0.0775994	-0.0555546	-0.0431567	-0.0364679	-0.0321957	-0.0320958	-0.0344408
-0.0775665	-0.055514	-0.0431463	-0.0364658	-0.0321933	-0.0320782	-0.0344338
-0.0775636	-0.0555051	-0.0431426	-0.0364486	-0.0321894	-0.0320661	-0.0344228
-0.0774674	-0.0553952	-0.0431215	-0.0364068	-0.032173	-0.0320645	-0.0343339
-0.0774476	-0.0553826	-0.0431122	-0.0363787	-0.0321565	-0.032061	-0.0342757
-0.0774067	-0.0553034	-0.0430988	-0.0363666	-0.0321452	-0.0320496	-0.03426
-0.0773658	-0.05526	-0.043046	-0.036331	-0.0321403	-0.0320358	-0.0342598
-0.0773489	-0.0551993	-0.043044	-0.0363093	-0.0321372	-0.0320331	-0.0342541
-0.0773431	-0.0551762	-0.043042	-0.0362777	-0.0321247	-0.0320327	-0.0342511
-0.0773291	-0.0551513	-0.0429729	-0.0362717	-0.0321189	-0.0320296	-0.0342229
-0.077329	-0.0550891	-0.0429485	-0.0362459	-0.0321118	-0.0320231	-0.0342032
-0.0772841	-0.0550191	-0.0429123	-0.0362119	-0.0321064	-0.0319851	-0.0341275
-0.0772577	-0.0550074	-0.042908	-0.0362097	-0.0321028	-0.0319728	-0.0341274
-0.0772111	-0.0549423	-0.0428532	-0.0361989	-0.0320933	-0.031919	-0.0340998
-0.0772017	-0.0548148	-0.0428494	-0.0361976	-0.0320908	-0.0318936	-0.0340977
-0.0771443	-0.0548067	-0.042776	-0.0361855	-0.0320836	-0.0318841	-0.0340876
-0.0770607	-0.0547498	-0.0427391	-0.0361853	-0.0320769	-0.0318588	-0.0340687
-0.0770475	-0.0547466	-0.0426864	-0.0361822	-0.0320595	-0.0318555	-0.0339041
-0.0769999	-0.0547105	-0.0426789	-0.0361779	-0.0320459	-0.0318335	-0.0339
-0.0769989	-0.0546547	-0.0426476	-0.0361725	-0.0320354	-0.0318299	-0.0338724
-0.0769958	-0.0546457	-0.0425926	-0.0361441	-0.0320321	-0.0317978	-0.0338624
-0.0769898	-0.0546092	-0.0425351	-0.0361329	-0.032028	-0.0317352	-0.0338535
-0.0768904	-0.054548	-0.0424693	-0.0361052	-0.0320246	-0.0317217	-0.033852
-0.0768509	-0.0545283	-0.0424398	-0.0360962	-0.0320198	-0.0317082	-0.0338281
-0.0768474	-0.0544677	-0.04243	-0.0360806	-0.0320174	-0.0317079	-0.0338088
-0.0767905	-0.054391	-0.0424253	-0.0360599	-0.0320172	-0.0316215	-0.0337588
-0.076779	-0.0543485	-0.0424235	-0.0360591	-0.032017	-0.0315644	-0.0337514
-0.0767715	-0.0543236	-0.0423934	-0.036022	-0.0320146	-0.031564	-0.0336968
-0.0767209	-0.054305	-0.042388	-0.0359709	-0.0319946	-0.0315608	-0.0336901
-0.0766936	-0.0542418	-0.0423288	-0.0359626	-0.0319916	-0.0315487	-0.0336752
-0.0766137	-0.0542353	-0.0423021	-0.0359494	-0.0319878	-0.0315427	-0.0336733
-0.0765665	-0.0542193	-0.0422285	-0.0359444	-0.0319816	-0.0314931	-0.033652
-0.0765273	-0.0541604	-0.0421459	-0.0359332	-0.0319796	-0.031474	-0.0336483
-0.0765268	-0.0541492	-0.0421041	-0.0359211	-0.0319608	-0.0314222	-0.0336444
-0.0765186	-0.0541211	-0.0420713	-0.0358946	-0.0319553	-0.0313906	-0.0336308
-0.0764872	-0.054079	-0.0419328	-0.0358355	-0.031914	-0.0313554	-0.033625
-0.076398	-0.05407	-0.041911	-0.0358061	-0.0318941	-0.0312963	-0.0335971
-0.0763363	-0.053999	-0.0417751	-0.0357741	-0.031892	-0.0312955	-0.0335965
-0.0763121	-0.0539951	-0.0417694	-0.0357702	-0.0318834	-0.0312925	-0.0335873
-0.0761824	-0.0539927	-0.0417081	-0.0357419	-0.0318774	-0.0312353	-0.0335561
-0.0761468	-0.053862	-0.041708	-0.0357197	-0.0318618	-0.0312182	-0.0334672
-0.0761166	-0.0538564	-0.0416786	-0.0357164	-0.0318599	-0.0311941	-0.0334531
-0.0760984	-0.0538123	-0.0416733	-0.0357006	-0.0318565	-0.0311609	-0.0334484
-0.0760292	-0.053792	-0.0416732	-0.0356717	-0.0318481	-0.0311575	-0.033439
-0.0760036	-0.0537425	-0.0416446	-0.0356377	-0.0318481	-0.0311511	-0.0334244
-0.0759829	-0.0536739	-0.041625	-0.0356089	-0.0318293	-0.0311339	-0.033412
-0.075935	-0.0535495	-0.0415946	-0.0355864	-0.0318219	-0.0311215	-0.0334029
-0.0759312	-0.0535371	-0.0414855	-0.0355395	-0.0318202	-0.03111	-0.0334015
-0.0758889	-0.0535248	-0.041469	-0.0355285	-0.0318108	-0.0311051	-0.0333896
-0.0758109	-0.0535176	-0.0414547	-0.0355236	-0.0318043	-0.0310999	-0.0333169
-0.0758012	-0.0534968	-0.0414453	-0.0355066	-0.0317873	-0.0310578	-0.0332738
-0.0757883	-0.0534703	-0.0414244	-0.03548	-0.0317721	-0.0310549	-0.0332633
-0.0757876	-0.0534092	-0.041336	-0.0354072	-0.0317677	-0.0310382	-0.0332468
-0.0756911	-0.053369	-0.0413135	-0.0354036	-0.0317607	-0.0310108	-0.0332087
-0.0756699	-0.0532939	-0.0413049	-0.0353859	-0.0317311	-0.0310065	-0.0331477
-0.0756503	-0.0532767	-0.041276	-0.0353657	-0.0317153	-0.0310038	-0.0331222
-0.0755774	-0.0532551	-0.0412355	-0.0353643	-0.0317135	-0.0309897	-0.0330764
-0.0754458	-0.053249	-0.0412142	-0.0353641	-0.0316701	-0.0309409	-0.0330465
-0.0754025	-0.0531997	-0.0412114	-0.0353498	-0.031605	-0.0309117	-0.0330242
-0.0753139	-0.0531447	-0.0412054	-0.0353253	-0.031587	-0.0309089	-0.032999
-0.0752303	-0.0531102	-0.0411728	-0.0353206	-0.0315811	-0.0308901	-0.0329601
-0.0752242	-0.0530813	-0.041171	-0.0353133	-0.0315754	-0.0308675	-0.0329209
-0.0751475	-0.0530718	-0.0411404	-0.0353085	-0.0315679	-0.0308618	-0.0329088
-0.0751299	-0.0530195	-0.0411172	-0.0352607	-0.0315323	-0.0308603	-0.0328947
-0.075101	-0.0529439	-0.0410761	-0.0352549	-0.0315301	-0.0308445	-0.0328657
-0.0750443	-0.0529352	-0.0410474	-0.0352494	-0.0315265	-0.0308438	-0.0328623
-0.0750279	-0.052852	-0.0410442	-0.0352288	-0.0314882	-0.0308388	-0.0328363
-0.0749962	-0.0527546	-0.0410277	-0.0352212	-0.0314855	-0.0308356	-0.0328091
-0.0749818	-0.052728	-0.0410228	-0.0351901	-0.0314633	-0.0308298	-0.0328035
-0.0749814	-0.0527204	-0.0409756	-0.0351781	-0.031458	-0.0308237	-0.0327567
-0.0749791	-0.0527193	-0.0409677	-0.0351697	-0.0314565	-0.0308187	-0.0327465
-0.0749501	-0.0526912	-0.0409491	-0.0351546	-0.0314376	-0.0308061	-0.0327355
-0.0749319	-0.0526854	-0.0408549	-0.0351347	-0.0314246	-0.0307922	-0.0327018
-0.0749233	-0.0526305	-0.0408464	-0.0351257	-0.0314186	-0.0307912	-0.0326974
-0.0748626	-0.0526047	-0.0408456	-0.035097	-0.0314065	-0.0307895	-0.0326795
-0.074856	-0.0525372	-0.0408447	-0.0350902	-0.0314014	-0.0307871	-0.0326659
-0.0748298	-0.0524965	-0.0408175	-0.035076	-0.0313928	-0.0307817	-0.0326273
-0.074824	-0.0524369	-0.0407801	-0.0350738	-0.0313841	-0.030756	-0.0325791
-0.0747888	-0.0524329	-0.0407769	-0.0350587	-0.031361	-0.0307453	-0.0325533
-0.0747612	-0.0524324	-0.0407758	-0.035051	-0.0313549	-0.0306912	-0.0325017
-0.0747387	-0.0523564	-0.0407735	-0.0350399	-0.031308	-0.0306889	-0.032489
-0.0747363	-0.0523475	-0.0407578	-0.0350106	-0.0312704	-0.0306803	-0.0324511
-0.0746901	-0.0523098	-0.0407536	-0.0350025	-0.0312577	-0.0306534	-0.032403
-0.0746703	-0.0522995	-0.0406294	-0.0349663	-0.0312392	-0.0306525	-0.032403
-0.074662	-0.0522164	-0.0406188	-0.034956	-0.031238	-0.030606	-0.0323653
-0.0745599	-0.0521552	-0.0406167	-0.0349191	-0.0312274	-0.0305966	-0.0323351
-0.0744886	-0.052151	-0.0406091	-0.0348923	-0.0311955	-0.0305956	-0.0322713
-0.0744678	-0.0521325	-0.0405602	-0.0348866	-0.0311528	-0.0305868	-0.0322673
-0.0744447	-0.0521086	-0.0405472	-0.0348775	-0.0311528	-0.0305796	-0.0322636
-0.0744261	-0.0520888	-0.040525	-0.0348681	-0.0311286	-0.0305629	-0.0322586
-0.0744017	-0.0520866	-0.0404101	-0.0348642	-0.0311139	-0.0305518	-0.0322533
-0.0743952	-0.0520697	-0.0403793	-0.0348615	-0.0311047	-0.0305479	-0.0322215
-0.0743453	-0.0520224	-0.0403762	-0.034813	-0.0310794	-0.0305352	-0.0322211
-0.0743439	-0.0520082	-0.0403347	-0.0348101	-0.0310742	-0.0305163	-0.0321891
-0.0743259	-0.0519987	-0.0402938	-0.0348078	-0.0310582	-0.0305144	-0.0321497
-0.07432	-0.0519918	-0.0402282	-0.0347972	-0.030989	-0.0305018	-0.0321295
-0.0742999	-0.0519393	-0.0402131	-0.034771	-0.0309878	-0.0305001	-0.0321124
-0.0742126	-0.0519353	-0.0402106	-0.034766	-0.0309853	-0.0304963	-0.0321093
-0.0741995	-0.0519203	-0.0401868	-0.0347525	-0.0309615	-0.0304883	-0.0320616
-0.0741727	-0.0515731	-0.0401778	-0.0347278	-0.030955	-0.0304824	-0.0320562
-0.0741535	-0.0515649	-0.0401457	-0.0347205	-0.0309466	-0.0304816	-0.0320159
-0.0741254	-0.0515437	-0.0401003	-0.0347035	-0.0309267	-0.0304731	-0.0320137
-0.0741084	-0.0515413	-0.0400873	-0.0346973	-0.0309116	-0.0304421	-0.0320069
-0.0740672	-0.0515	-0.0400068	-0.034684	-0.0308872	-0.0304038	-0.0319752
-0.0740625	-0.0514383	-0.0400036	-0.0346785	-0.0308769	-0.0303943	-0.0319028
-0.0740608	-0.0513961	-0.0399716	-0.034676	-0.0308668	-0.0303943	-0.0319026
-0.0739787	-0.0513856	-0.0399562	-0.0346707	-0.0308616	-0.0303476	-0.0318934
-0.0739692	-0.0513736	-0.0399268	-0.034668	-0.0308586	-0.0303449	-0.0318639
-0.0739615	-0.0513393	-0.0398714	-0.0346405	-0.0308509	-0.030316	-0.0318628
-0.0739137	-0.0513208	-0.0398229	-0.0345155	-0.0308355	-0.0302896	-0.0318341
-0.0738636	-0.0512953	-0.0398095	-0.0345147	-0.0308221	-0.0302857	-0.0318186
-0.073765	-0.0512891	-0.0397727	-0.0345053	-0.0308054	-0.0302765	-0.0318175
-0.0736978	-0.0512575	-0.0397639	-0.0344957	-0.0307972	-0.0302487	-0.0318031
-0.073677	-0.051216	-0.0397193	-0.0344925	-0.0307574	-0.0302321	-0.0317547
-0.0736456	-0.0512097	-0.039694	-0.0344774	-0.0307347	-0.0302267	-0.0317364
-0.0736055	-0.0511878	-0.0396884	-0.0344531	-0.0307259	-0.0301763	-0.0317297
-0.0734871	-0.0510766	-0.0396429	-0.0344511	-0.0307122	-0.0301221	-0.031716
-0.0734817	-0.0510348	-0.0396327	-0.0344392	-0.0306984	-0.030122	-0.0316582
-0.0734765	-0.051032	-0.0395945	-0.0344382	-0.030694	-0.0300949	-0.0316444
-0.0734313	-0.0510264	-0.0395726	-0.0344018	-0.0306784	-0.0300868	-0.0316292
-0.0733894	-0.0509919	-0.0395433	-0.0343938	-0.030677	-0.0300681	-0.031563
-0.0733634	-0.0509903	-0.039531	-0.0343821	-0.0306541	-0.0300586	-0.0315605
-0.0733616	-0.0508752	-0.0395186	-0.0343588	-0.0306311	-0.0300557	-0.031549
-0.0733498	-0.0508001	-0.0395052	-0.0343567	-0.0305892	-0.0300468	-0.0315452
-0.0733423	-0.050782	-0.0394959	-0.0343278	-0.0305686	-0.0300235	-0.0314567
-0.073307	-0.0507033	-0.0394763	-0.0343131	-0.03056	-0.0300179	-0.0314369
-0.0732917	-0.0506318	-0.039466	-0.0343097	-0.0305459	-0.0299879	-0.0313995
-0.0732539	-0.0505731	-0.0394551	-0.034288	-0.0305202	-0.0299738	-0.0313922
-0.0732273	-0.0505574	-0.0394527	-0.0342828	-0.0305163	-0.0299711	-0.0313883
-0.0732073	-0.0505508	-0.0394456	-0.0342762	-0.0305152	-0.0299537	-0.0313737
-0.0731817	-0.0505189	-0.039442	-0.0342667	-0.0305054	-0.0299447	-0.0313315
-0.073141	-0.0504822	-0.03941	-0.0342622	-0.0304971	-0.0299165	-0.0312932
-0.0730708	-0.0504697	-0.0394017	-0.0342616	-0.0304542	-0.0298992	-0.0312742
-0.0730623	-0.0504606	-0.0393999	-0.0342352	-0.0304495	-0.0298936	-0.0311952
-0.0730623	-0.0504415	-0.0393842	-0.034231	-0.0304268	-0.029892	-0.0311863
-0.0730271	-0.0504241	-0.0393812	-0.0342264	-0.0304179	-0.0298913	-0.0311712
-0.0729859	-0.0503231	-0.0393464	-0.0341897	-0.0304096	-0.0298858	-0.0311646
-0.072981	-0.0503208	-0.0393153	-0.0341804	-0.0304093	-0.0298721	-0.0311579
-0.0729182	-0.0503033	-0.0392824	-0.0341608	-0.0304048	-0.029866	-0.031155
-0.0729179	-0.0502779	-0.0392629	-0.034157	-0.0304032	-0.0298591	-0.0311472
-0.0728249	-0.0501686	-0.0392077	-0.034078	-0.0304017	-0.029853	-0.0311232
-0.0727979	-0.0501587	-0.0391457	-0.0340681	-0.0303882	-0.0298436	-0.0311175
-0.0727652	-0.0501506	-0.0391186	-0.0340565	-0.0303864	-0.0298087	-0.0311149
-0.072752	-0.0501311	-0.0390629	-0.0340112	-0.0303836	-0.0297998	-0.0311075
-0.0727386	-0.0501302	-0.0389421	-0.0339921	-0.0303748	-0.0297622	-0.0311034
-0.0727382	-0.050019	-0.0388937	-0.0339617	-0.0303716	-0.0297617	-0.0310789
-0.0727284	-0.0500186	-0.0388668	-0.0339566	-0.0303645	-0.0297544	-0.031066
-0.0726568	-0.0500176	-0.0388346	-0.0339358	-0.0303624	-0.0297466	-0.0310318
-0.0726039	-0.0499868	-0.0388101	-0.0339204	-0.0303457	-0.0296917	-0.0310164
-0.0725755	-0.049972	-0.0387689	-0.0339009	-0.0303397	-0.0296792	-0.0310046
-0.0725679	-0.0499545	-0.0387679	-0.0339004	-0.0303253	-0.0296662	-0.0309882
-0.0725347	-0.0498417	-0.0387438	-0.0338404	-0.0303206	-0.0296642	-0.0309694
-0.072462	-0.04983	-0.0387424	-0.0338359	-0.0302995	-0.0296388	-0.0309638
-0.0723875	-0.0498277	-0.0386483	-0.0338226	-0.030298	-0.029636	-0.0309502
-0.0723269	-0.0498176	-0.0386167	-0.0337966	-0.0302941	-0.0296356	-0.0309225
-0.0722659	-0.0497084	-0.0385547	-0.0337677	-0.0302938	-0.0296301	-0.0308593
-0.0722595	-0.0497032	-0.0385176	-0.0337631	-0.0302751	-0.0296288	-0.0308247
-0.0722483	-0.0496419	-0.0384139	-0.0337558	-0.0302725	-0.0296186	-0.0308203
-0.0722252	-0.0496109	-0.0383855	-0.0337435	-0.0302722	-0.0296168	-0.0308076
-0.0722048	-0.0495978	-0.0383637	-0.0337269	-0.0302644	-0.0296144	-0.0308003
-0.0721334	-0.049574	-0.0383251	-0.0337258	-0.030261	-0.0296088	-0.0307831
-0.0721305	-0.0495658	-0.0382845	-0.0337066	-0.0302066	-0.0295987	-0.0307777
-0.0720859	-0.0495271	-0.0382765	-0.0336697	-0.0302015	-0.0295894	-0.0307616
-0.0720723	-0.0495136	-0.038253	-0.0336489	-0.0301901	-0.0295892	-0.0307608
-0.0719804	-0.0495015	-0.0382087	-0.0336419	-0.0301718	-0.0295724	-0.0307352
-0.0719658	-0.049485	-0.0382063	-0.0336075	-0.0301591	-0.0295623	-0.03073
-0.0719394	-0.0494564	-0.0382019	-0.0336036	-0.0301565	-0.029547	-0.0307027
-0.0719103	-0.0494435	-0.0381268	-0.0335966	-0.0301519	-0.029527	-0.0306956
-0.0719008	-0.0494385	-0.0380277	-0.0335957	-0.0301427	-0.029518	-0.0305945
-0.0718943	-0.0494279	-0.0380146	-0.033564	-0.0301311	-0.0294897	-0.0305531
-0.0717713	-0.0493643	-0.038009	-0.0335534	-0.0301301	-0.029476	-0.0305504
-0.0717596	-0.0493543	-0.0380055	-0.0335428	-0.0301279	-0.0294342	-0.0305469
-0.0716852	-0.0493404	-0.037944	-0.0335417	-0.030107	-0.0294216	-0.0305467
-0.0716724	-0.0492941	-0.0379329	-0.0335398	-0.0300925	-0.0294205	-0.0305392
-0.0716719	-0.0492765	-0.0379179	-0.0335238	-0.03009	-0.0294178	-0.0305204
-0.0716522	-0.0492192	-0.037881	-0.0335142	-0.0300809	-0.0293927	-0.0305126
-0.0716129	-0.0491979	-0.0378504	-0.0334925	-0.0300797	-0.0293839	-0.0304693
-0.0715446	-0.0491659	-0.0378285	-0.0334575	-0.0300766	-0.0293788	-0.0304444
-0.0715206	-0.0491522	-0.0377495	-0.0334162	-0.0300666	-0.0293705	-0.0303947
-0.0714853	-0.0491188	-0.0377407	-0.0333262	-0.0300096	-0.0293506	-0.0303835
-0.0714793	-0.0491147	-0.0377398	-0.033274	-0.0299816	-0.0293257	-0.0303793
-0.0714741	-0.0490643	-0.0377323	-0.0332691	-0.0299548	-0.0293159	-0.0303596
-0.0714611	-0.049017	-0.0376514	-0.0332195	-0.0299136	-0.0293014	-0.0303374
-0.0714576	-0.0490166	-0.0376431	-0.0332085	-0.0298913	-0.0292648	-0.0303298
-0.0714187	-0.0489997	-0.0375829	-0.0331946	-0.0298839	-0.0292636	-0.0303269
-0.0713966	-0.0489882	-0.037572	-0.0331846	-0.029883	-0.0292573	-0.0302782
-0.0713684	-0.0489707	-0.0374116	-0.0331803	-0.0298828	-0.0292484	-0.0302704
-0.0713397	-0.0489697	-0.0373854	-0.0331667	-0.0298733	-0.0292236	-0.0302641
-0.0713341	-0.0489548	-0.0373726	-0.0331505	-0.0298706	-0.0292127	-0.0302398
-0.0713253	-0.0489135	-0.0373566	-0.0331401	-0.0298314	-0.0291802	-0.0302191
-0.0713159	-0.048895	-0.0373523	-0.0331366	-0.0298301	-0.0291635	-0.0301841
-0.0712507	-0.0488797	-0.0373357	-0.0331332	-0.0298154	-0.0291239	-0.0301647
-0.0711953	-0.0488597	-0.0373184	-0.0330794	-0.0298135	-0.0291134	-0.0301435
-0.0711646	-0.0488532	-0.03729	-0.0330767	-0.0298108	-0.0291097	-0.0301352
-0.0711459	-0.0488351	-0.0372325	-0.0330228	-0.0298058	-0.0291082	-0.0301342
-0.0711443	-0.0488146	-0.0372295	-0.0330119	-0.0298046	-0.0291081	-0.0300988
-0.0711441	-0.0487866	-0.0371961	-0.0330025	-0.0298014	-0.0291001	-0.0300925
-0.0711439	-0.0487441	-0.0371912	-0.0329964	-0.029801	-0.0290975	-0.0300748
-0.0710352	-0.0486861	-0.0371873	-0.0329321	-0.0297895	-0.0290962	-0.0300679
-0.0710316	-0.0486841	-0.0371679	-0.0329312	-0.0297663	-0.029075	-0.0300663
-0.0710267	-0.0486287	-0.0371627	-0.0329016	-0.0297515	-0.0290707	-0.030062
-0.0710161	-0.0486235	-0.037158	-0.032899	-0.0297246	-0.0290684	-0.0300361
-0.0710029	-0.0486098	-0.0371505	-0.0328786	-0.0297156	-0.0290593	-0.0300228
-0.0709885	-0.0485909	-0.0371306	-0.0328774	-0.0297047	-0.0290525	-0.0300062
-0.070988	-0.0485794	-0.0371262	-0.0328612	-0.0296911	-0.0290519	-0.0300008
-0.0709792	-0.0485716	-0.0371103	-0.0328539	-0.0296815	-0.0290437	-0.0299917
-0.0709562	-0.0485495	-0.0371101	-0.0328498	-0.0296775	-0.0290372	-0.0299643
-0.0709542	-0.0484739	-0.0371032	-0.0328294	-0.0296448	-0.0290272	-0.029951
-0.0709528	-0.0484733	-0.0370766	-0.0328182	-0.0296374	-0.0290234	-0.0299504
-0.0709228	-0.0484718	-0.0370722	-0.0328019	-0.0296341	-0.0290213	-0.0299481
-0.0709196	-0.048449	-0.0370547	-0.0327941	-0.0296175	-0.0290123	-0.029937
-0.0709128	-0.0483967	-0.0370525	-0.0327796	-0.0295982	-0.028994	-0.029908
-0.0707987	-0.0483795	-0.0370515	-0.0327607	-0.0295907	-0.0289916	-0.0298888
-0.0707266	-0.048379	-0.0370419	-0.0327563	-0.0295799	-0.0289828	-0.0298654
-0.0706612	-0.0483483	-0.0370395	-0.0327307	-0.0295725	-0.0289728	-0.029826
-0.070629	-0.0483318	-0.0370266	-0.0327246	-0.0295694	-0.0289678	-0.0298249
-0.0706227	-0.0483067	-0.0370126	-0.0327141	-0.0295644	-0.0289313	-0.0298209
-0.0706217	-0.048295	-0.0369974	-0.032712	-0.0295637	-0.02893	-0.0298196
-0.0706022	-0.0482465	-0.036988	-0.0326829	-0.0295437	-0.0289276	-0.029811
-0.0705986	-0.0482402	-0.0369875	-0.0326805	-0.0295025	-0.0289084	-0.0298065
-0.0705967	-0.0482234	-0.036977	-0.0326662	-0.0294989	-0.0289021	-0.0298018
-0.0705736	-0.0482175	-0.03697	-0.0326505	-0.0294978	-0.0288883	-0.0297677
-0.0705695	-0.0482095	-0.0369267	-0.0326476	-0.0294784	-0.0288876	-0.0297561
-0.0705491	-0.0481724	-0.0369169	-0.0326294	-0.0294752	-0.0288797	-0.02974
-0.0705487	-0.0481615	-0.0369089	-0.0326174	-0.0294668	-0.0288195	-0.0297285
-0.0705112	-0.0481565	-0.0368831	-0.0326089	-0.0294296	-0.0288098	-0.0297157
-0.0704511	-0.0481088	-0.0368718	-0.0325312	-0.0294071	-0.0287913	-0.029699
-0.0704129	-0.0480129	-0.0368575	-0.0325218	-0.0293765	-0.0287824	-0.0296961
-0.0704087	-0.0479867	-0.0368557	-0.0324864	-0.0293558	-0.0287707	-0.0296711
-0.0703604	-0.0479698	-0.0368548	-0.0324749	-0.0293461	-0.0287625	-0.0296651
-0.0703506	-0.0479523	-0.0368454	-0.0324654	-0.0293451	-0.0287591	-0.0296573
-0.0703247	-0.0479403	-0.03676	-0.0324606	-0.0293442	-0.0287502	-0.0296337
-0.0703213	-0.047923	-0.036754	-0.0324544	-0.0293388	-0.0287374	-0.0296298
-0.0703085	-0.0479205	-0.0367278	-0.0324534	-0.0293141	-0.0287328	-0.0296013
-0.0702951	-0.0479189	-0.0367255	-0.0324518	-0.0293132	-0.0287323	-0.0295783
-0.0702848	-0.0479037	-0.0367152	-0.0323783	-0.029304	-0.0287274	-0.0295733
-0.0702681	-0.0478956	-0.036715	-0.0323614	-0.0292927	-0.0287125	-0.0295652
-0.070232	-0.047893	-0.0367012	-0.0323417	-0.0292625	-0.0286919	-0.0295628
-0.0702252	-0.0478795	-0.0366878	-0.0323297	-0.029258	-0.0286547	-0.0295621
-0.0702173	-0.0478595	-0.0366839	-0.0323212	-0.0292524	-0.0286518	-0.0295428
-0.0702146	-0.0477659	-0.0366652	-0.0323075	-0.0292401	-0.0286496	-0.0295419
-0.0701879	-0.047765	-0.0366559	-0.032285	-0.0292372	-0.0286333	-0.0294942
-0.0701866	-0.0477441	-0.0366245	-0.032284	-0.0292085	-0.0286238	-0.0294925
-0.0701787	-0.0477294	-0.0366199	-0.0322604	-0.0292084	-0.0286151	-0.02949
-0.0701735	-0.0477038	-0.0366015	-0.0322589	-0.0292018	-0.0286138	-0.0294664
-0.0701432	-0.0476497	-0.0365814	-0.0322533	-0.0291975	-0.0285988	-0.0294638
-0.0701304	-0.047636	-0.0365761	-0.0322424	-0.0291924	-0.0285954	-0.0294607
-0.0701283	-0.047613	-0.0365724	-0.0322371	-0.0291852	-0.0285943	-0.0294444
-0.0701142	-0.0476095	-0.0365272	-0.0322331	-0.029178	-0.0285915	-0.029437
-0.0701031	-0.0475906	-0.0365234	-0.0322299	-0.0291642	-0.0285899	-0.029421
-0.0700702	-0.0475824	-0.0364954	-0.0322218	-0.0291554	-0.0285875	-0.0293929
-0.0700657	-0.0475807	-0.0364847	-0.0322157	-0.0291496	-0.0285787	-0.0293837
-0.0700432	-0.0475793	-0.0364752	-0.0321896	-0.0291458	-0.0285748	-0.0293794
-0.0700267	-0.0475225	-0.0364743	-0.0321591	-0.0291169	-0.0285738	-0.0293764
-0.0700154	-0.0474774	-0.0364674	-0.0321547	-0.0291132	-0.0285735	-0.0293605
-0.0699889	-0.0474441	-0.0364575	-0.0321491	-0.0290879	-0.0285632	-0.0293514
-0.069979	-0.0474294	-0.0364482	-0.0321146	-0.0290718	-0.0285545	-0.0293356
-0.06997	-0.0473879	-0.0364477	-0.0320893	-0.02907	-0.0285517	-0.0293133
-0.0699117	-0.0473686	-0.0364264	-0.0320877	-0.0290639	-0.0285475	-0.0292991
-0.0698968	-0.0473214	-0.0364178	-0.032067	-0.0290593	-0.0285308	-0.0292896
-0.0698359	-0.0473022	-0.036416	-0.0320371	-0.0290453	-0.0285202	-0.0292855
-0.0697824	-0.0472628	-0.0364145	-0.0320149	-0.0290382	-0.0285185	-0.0292745
-0.0697204	-0.0472353	-0.0364115	-0.0320076	-0.029034	-0.0285145	-0.0292517
-0.0697162	-0.0472066	-0.0364031	-0.0319891	-0.0290328	-0.0285114	-0.0292435
-0.0697155	-0.047176	-0.036375	-0.0319762	-0.0290209	-0.0284926	-0.0292424
-0.0697007	-0.0471037	-0.0363747	-0.0319078	-0.0290038	-0.0284751	-0.0292267
-0.0696764	-0.0471026	-0.036374	-0.0319003	-0.0289976	-0.0284722	-0.0292236
-0.0696447	-0.0471016	-0.0363582	-0.0318961	-0.0289914	-0.0284719	-0.0291962
-0.069642	-0.0471013	-0.0363288	-0.0318924	-0.0289835	-0.0284615	-0.029195
-0.0696171	-0.047088	-0.0362991	-0.031888	-0.0289276	-0.0284571	-0.029193
-0.0696056	-0.0470749	-0.0362958	-0.031887	-0.0289205	-0.028448	-0.0291708
-0.0696004	-0.0470513	-0.0362915	-0.0318832	-0.0289096	-0.0284424	-0.0291524
-0.0695904	-0.0469837	-0.0362876	-0.0318741	-0.0288731	-0.028437	-0.0291393
-0.0695746	-0.0469599	-0.0362721	-0.0318588	-0.0288634	-0.0284259	-0.0291362
-0.0695681	-0.0469551	-0.0362045	-0.0318541	-0.0288627	-0.0284214	-0.0291315
-0.0694829	-0.0469352	-0.0362035	-0.0318482	-0.0288611	-0.028414	-0.0291124
-0.0694801	-0.046918	-0.0361964	-0.0318413	-0.028844	-0.0284064	-0.0290915
-0.0694689	-0.0469146	-0.036174	-0.0318097	-0.028843	-0.0283996	-0.0290867
-0.0694663	-0.0468528	-0.0361383	-0.0317965	-0.028839	-0.0283878	-0.029077
-0.0694454	-0.0468453	-0.0361329	-0.0317928	-0.0288127	-0.0283785	-0.0290657
-0.0694157	-0.0468228	-0.0361266	-0.0317862	-0.0288109	-0.028344	-0.0290529
-0.0693977	-0.0468107	-0.036126	-0.0317607	-0.0288063	-0.0283424	-0.029049
-0.0693967	-0.0468011	-0.0361244	-0.031759	-0.0287936	-0.0282936	-0.0290427
-0.0693897	-0.0467773	-0.0361089	-0.0317551	-0.0287931	-0.0282757	-0.0290413
-0.0693879	-0.0467468	-0.0360868	-0.0317372	-0.028791	-0.0282756	-0.0290236
-0.0693663	-0.0467317	-0.0360758	-0.0317344	-0.0287872	-0.0282522	-0.0290171
-0.0693604	-0.0467195	-0.0360554	-0.0317184	-0.0287832	-0.0282021	-0.0290113
-0.0692723	-0.0466542	-0.0360533	-0.031695	-0.0287771	-0.0281981	-0.0290108
-0.0692531	-0.0466447	-0.0360339	-0.0316844	-0.0287718	-0.0281974	-0.0290081
-0.0692159	-0.0466108	-0.0360323	-0.0316583	-0.0287586	-0.0281905	-0.0289934
-0.0691733	-0.0465966	-0.0360208	-0.0316266	-0.0287538	-0.0281772	-0.0289896
-0.0691513	-0.0465534	-0.0359976	-0.0316146	-0.0287512	-0.0281668	-0.0289876
-0.0691425	-0.0465357	-0.0359877	-0.0316137	-0.0287499	-0.0281626	-0.0289814
-0.069132	-0.0464337	-0.035972	-0.0315988	-0.0287427	-0.0281325	-0.028981
-0.0691172	-0.0464167	-0.0359299	-0.0315788	-0.0287365	-0.0281056	-0.0289663
-0.0691143	-0.046399	-0.0359274	-0.0315331	-0.0287252	-0.0281022	-0.0289367
-0.0691084	-0.0463768	-0.035919	-0.0315323	-0.0287235	-0.028089	-0.0289305
-0.0690872	-0.0463273	-0.0359166	-0.0315294	-0.0287118	-0.0280852	-0.0289285
-0.069015	-0.0463121	-0.035915	-0.0315101	-0.0287039	-0.0280268	-0.0289003
-0.068953	-0.0463036	-0.0358956	-0.0315041	-0.0286994	-0.0279993	-0.0288563
-0.0689324	-0.046294	-0.0358915	-0.0315024	-0.0286845	-0.0279897	-0.0288406
-0.0689202	-0.0462737	-0.0358789	-0.0315006	-0.0286755	-0.0279839	-0.0288334
-0.0689168	-0.0462508	-0.0358731	-0.0314921	-0.0286687	-0.0279798	-0.0288001
-0.0689111	-0.0462392	-0.0358675	-0.0314898	-0.0286418	-0.0279593	-0.0287925
-0.0688484	-0.0462248	-0.0358633	-0.0314889	-0.0286089	-0.0279573	-0.0287873
-0.06883	-0.0462245	-0.0358498	-0.0314754	-0.0285876	-0.0279321	-0.0287847
-0.0688253	-0.0461425	-0.035814	-0.0314568	-0.0285751	-0.0279285	-0.028779
-0.0688219	-0.0461405	-0.0357914	-0.0314467	-0.0285692	-0.0279255	-0.0287506
-0.0687963	-0.0461107	-0.0357736	-0.0314442	-0.0285656	-0.0279193	-0.0286838
-0.0687851	-0.0460835	-0.0357562	-0.0314234	-0.0285617	-0.0279186	-0.0286729
-0.0687848	-0.0460513	-0.0357381	-0.0314158	-0.028551	-0.0279168	-0.0286508
-0.0687512	-0.0460459	-0.0357125	-0.0314008	-0.0285375	-0.0279023	-0.0286389
-0.0687504	-0.0460426	-0.0357123	-0.031399	-0.0285322	-0.0279015	-0.0286266
-0.0687381	-0.0460277	-0.0357115	-0.0313913	-0.0285288	-0.0278916	-0.0286221
-0.0687044	-0.0460249	-0.0356997	-0.0313848	-0.0285239	-0.0278466	-0.0286197
-0.0687002	-0.0460202	-0.0356915	-0.0313772	-0.0285172	-0.0278443	-0.0286171
-0.0686789	-0.0460054	-0.0356881	-0.0313487	-0.0284581	-0.0278348	-0.0285866
-0.068668	-0.0459974	-0.0356867	-0.0313408	-0.0284552	-0.0278319	-0.0284999
-0.0686496	-0.0459719	-0.0356847	-0.0313348	-0.028448	-0.0278222	-0.0284731
-0.0686412	-0.0459	-0.035641	-0.0313234	-0.0284112	-0.0278213	-0.0284709
-0.0686045	-0.0458744	-0.0356353	-0.0313171	-0.0284019	-0.0278211	-0.0284062
-0.0685895	-0.0458079	-0.0356232	-0.0313094	-0.0283877	-0.0278139	-0.0283951
-0.0685749	-0.0457959	-0.0355871	-0.0313024	-0.0283844	-0.0278086	-0.028374
-0.0685671	-0.0457956	-0.0355615	-0.0312718	-0.0283779	-0.0278012	-0.0283658
-0.0685627	-0.0457865	-0.0355444	-0.0312617	-0.0283757	-0.0277926	-0.028332
-0.0685621	-0.0457753	-0.035529	-0.031225	-0.0283652	-0.0277924	-0.0283003
-0.068536	-0.045773	-0.0355282	-0.0311854	-0.0283637	-0.0277842	-0.0282882
-0.0685296	-0.0457642	-0.0355201	-0.0311794	-0.0283637	-0.0277701	-0.0282402
-0.068527	-0.045737	-0.035518	-0.0311759	-0.028358	-0.0277662	-0.0282256
-0.0685085	-0.0456266	-0.03549	-0.0311653	-0.0283445	-0.0277526	-0.0282173
-0.0685063	-0.0455933	-0.0354819	-0.0311652	-0.0283418	-0.0277503	-0.0281892
-0.068478	-0.0455802	-0.0354706	-0.031165	-0.0283417	-0.0277247	-0.0281692
-0.0684757	-0.0455611	-0.0354685	-0.0311395	-0.0283251	-0.0277234	-0.0281691
-0.0684505	-0.0455389	-0.035464	-0.0311316	-0.0283201	-0.0277225	-0.0281177
-0.0684194	-0.0455377	-0.0354593	-0.0311173	-0.028313	-0.0277168	-0.0280747
-0.0684191	-0.0454743	-0.0354472	-0.0311101	-0.0283111	-0.0277164	-0.0280516
-0.0684116	-0.0454646	-0.03544	-0.0311059	-0.0282766	-0.0276918	-0.0280162
-0.0683896	-0.045461	-0.0354331	-0.0310958	-0.0282626	-0.0276731	-0.0280095
-0.0683495	-0.0454573	-0.0354244	-0.0310949	-0.0282625	-0.0276629	-0.0279825
-0.0683476	-0.0454375	-0.035411	-0.0310942	-0.0282566	-0.0276624	-0.0279752
-0.0683469	-0.0454321	-0.0354061	-0.0310735	-0.0282467	-0.0276593	-0.0279277
-0.0683415	-0.0453679	-0.0353869	-0.031055	-0.0282418	-0.0276529	-0.02792
-0.0683217	-0.0453567	-0.035386	-0.0310485	-0.028237	-0.0276508	-0.0279049
-0.0683013	-0.0453438	-0.0353693	-0.0310315	-0.0282321	-0.0276258	-0.0278916
-0.0682877	-0.0453432	-0.035351	-0.0310216	-0.0281999	-0.0276184	-0.0278854
-0.0682873	-0.0453289	-0.0353506	-0.0310071	-0.0281929	-0.0276183	-0.027878
-0.0682759	-0.0453271	-0.0352958	-0.0310066	-0.0281923	-0.0276	-0.0278758
-0.0682682	-0.0453089	-0.0352907	-0.0309882	-0.0281898	-0.027598	-0.027859
-0.0682587	-0.0453012	-0.0352903	-0.0309867	-0.0281864	-0.0275666	-0.0278587
-0.0681626	-0.0452648	-0.0352791	-0.0309662	-0.0281676	-0.0275574	-0.0278253
-0.0681535	-0.0452296	-0.035265	-0.0309625	-0.028166	-0.0275325	-0.027817
-0.0681447	-0.0451898	-0.0352641	-0.0309506	-0.0281481	-0.027528	-0.0278159
-0.0681433	-0.0451856	-0.0352414	-0.0309463	-0.0281372	-0.0275253	-0.0277739
-0.0681357	-0.0451832	-0.0352317	-0.0309439	-0.0281183	-0.0275178	-0.0277623
-0.0681314	-0.045161	-0.0352304	-0.0309224	-0.0281151	-0.0274993	-0.0277569
-0.0681302	-0.0451098	-0.0352297	-0.0309107	-0.0281089	-0.027464	-0.0277239
-0.0681144	-0.0451091	-0.0352139	-0.0309027	-0.028091	-0.0274589	-0.0276771
-0.0681079	-0.0450868	-0.0352036	-0.0308928	-0.0280612	-0.0274312	-0.0276731
-0.068104	-0.0450599	-0.0351984	-0.0308606	-0.028057	-0.0274026	-0.0276668
-0.068057	-0.0450501	-0.0351882	-0.0308485	-0.0280563	-0.0273858	-0.0276597
-0.0680536	-0.0450444	-0.035186	-0.0308298	-0.0280554	-0.027365	-0.0276555
-0.0680065	-0.0450416	-0.0351848	-0.0308183	-0.0280526	-0.0273635	-0.027655
-0.068003	-0.0450191	-0.0351801	-0.0308007	-0.0280414	-0.0273491	-0.0276534
-0.0679859	-0.0450051	-0.03516	-0.0307895	-0.0280347	-0.0273463	-0.0276196
-0.0679646	-0.0449971	-0.0351208	-0.0307865	-0.0280312	-0.027291	-0.0276177
-0.067933	-0.044976	-0.0351097	-0.0307747	-0.0279981	-0.0272908	-0.0276023
-0.0679326	-0.044943	-0.0350576	-0.0307447	-0.0279882	-0.0272807	-0.0275588
-0.0678985	-0.0449338	-0.0350517	-0.0307282	-0.0279772	-0.0272487	-0.0275441
-0.0678871	-0.0449315	-0.0350292	-0.0307102	-0.0279745	-0.0272426	-0.0275429
-0.067862	-0.0449156	-0.0350238	-0.0307069	-0.0279688	-0.0272126	-0.0275367
-0.0678589	-0.044887	-0.0349947	-0.0307043	-0.0279455	-0.0272093	-0.0275304
-0.0678507	-0.0448288	-0.0349944	-0.030704	-0.0279331	-0.0271594	-0.0275225
-0.0678299	-0.0448235	-0.0349823	-0.0306618	-0.0279265	-0.0271573	-0.027506
-0.0678138	-0.0448186	-0.0349588	-0.0306469	-0.0279076	-0.0271525	-0.0274943
-0.0677999	-0.0447987	-0.0349455	-0.0305708	-0.0279006	-0.0271372	-0.0274707
-0.0677668	-0.0447946	-0.0348903	-0.0305488	-0.0278983	-0.0271266	-0.0274578
-0.0677544	-0.0447773	-0.0348445	-0.0305023	-0.0278961	-0.0271207	-0.0274567
-0.0677491	-0.0447738	-0.0348245	-0.0305009	-0.0278902	-0.0270672	-0.0274421
-0.067727	-0.0447551	-0.0348028	-0.0305008	-0.0278667	-0.0270575	-0.0274337
-0.067722	-0.0447176	-0.0347991	-0.0304962	-0.0278648	-0.0270314	-0.0274303
-0.0676988	-0.0446439	-0.0347876	-0.0304858	-0.0278401	-0.0270182	-0.0274267
-0.0676936	-0.0446346	-0.0347807	-0.0304141	-0.0278398	-0.0270115	-0.0274203
-0.0676923	-0.0446181	-0.0347736	-0.0303893	-0.0278329	-0.0270054	-0.0274181
-0.0676918	-0.0445976	-0.0347649	-0.0303769	-0.0278326	-0.0270029	-0.0274121
-0.0676524	-0.0445941	-0.0347496	-0.0303583	-0.0278137	-0.0269659	-0.0273677
-0.0676472	-0.0445887	-0.0347296	-0.0303561	-0.0278002	-0.0269608	-0.0273639
-0.0676142	-0.0445844	-0.034727	-0.030356	-0.0277955	-0.0269506	-0.0273567
-0.0675961	-0.0445423	-0.034727	-0.0303461	-0.0277612	-0.0269411	-0.0273428
-0.0675892	-0.044536	-0.0346811	-0.0303316	-0.0277501	-0.0269403	-0.0273427
-0.0675765	-0.0445138	-0.0346806	-0.0303251	-0.0277446	-0.0269397	-0.0273284
-0.0675513	-0.0445029	-0.034673	-0.0303233	-0.027737	-0.0269212	-0.0273182
-0.0675507	-0.0444855	-0.0346608	-0.0303114	-0.0277298	-0.0269116	-0.0273153
-0.0675004	-0.0444749	-0.0346329	-0.0303094	-0.0277263	-0.0269076	-0.027312
-0.067456	-0.0444572	-0.0346278	-0.030309	-0.0277232	-0.0268455	-0.0273089
-0.0674498	-0.0443949	-0.0346264	-0.0303033	-0.0277206	-0.0268382	-0.0272668
-0.0674365	-0.0443467	-0.034612	-0.0302956	-0.0277058	-0.0268089	-0.027264
-0.0674107	-0.0443429	-0.0345818	-0.0302909	-0.0277044	-0.0267564	-0.0272519
-0.0674022	-0.044329	-0.0345765	-0.0302854	-0.0276995	-0.0267234	-0.0272438
-0.0673889	-0.0442857	-0.0345681	-0.0302622	-0.0276897	-0.0267155	-0.0272339
-0.0673811	-0.0442715	-0.0345596	-0.0302478	-0.0276893	-0.0267146	-0.027232
-0.0673606	-0.0442689	-0.0345555	-0.0302438	-0.0276781	-0.0267087	-0.0272216
-0.0673523	-0.044261	-0.0345412	-0.0302392	-0.0276679	-0.0267035	-0.0271905
-0.067349	-0.044237	-0.0344626	-0.0302246	-0.027648	-0.0267005	-0.0271707
-0.0673454	-0.0442257	-0.0344544	-0.0301987	-0.0276446	-0.0266701	-0.0271628
-0.0673365	-0.0441218	-0.0344539	-0.0301778	-0.0276373	-0.0266531	-0.0271461
-0.0673229	-0.0441196	-0.0344512	-0.0301754	-0.0276292	-0.0266287	-0.0270607
-0.0672911	-0.044073	-0.0344391	-0.0301621	-0.0276271	-0.0266106	-0.0270329
-0.0672856	-0.0440707	-0.0344379	-0.030148	-0.0276203	-0.0265778	-0.0270101
-0.0672829	-0.0440205	-0.0344226	-0.0301298	-0.0275956	-0.02655	-0.0270014
-0.0672819	-0.0440109	-0.0343988	-0.0301156	-0.027587	-0.026546	-0.0269549
-0.0672549	-0.0440034	-0.0343986	-0.0300834	-0.0275753	-0.0265455	-0.0269546
-0.0672407	-0.0440004	-0.0343934	-0.0300746	-0.0275697	-0.0265349	-0.0269287
-0.0672283	-0.043996	-0.0343861	-0.0300456	-0.0275577	-0.0265246	-0.0269215
-0.0672023	-0.0439959	-0.034385	-0.0300389	-0.0275486	-0.026494	-0.0269127
-0.0672019	-0.0439952	-0.0343759	-0.0299998	-0.0275458	-0.0264936	-0.0269027
-0.0671782	-0.0439646	-0.0343691	-0.0299569	-0.0275429	-0.0264761	-0.0268917
-0.0671685	-0.0439645	-0.0343479	-0.0299565	-0.0275301	-0.0264474	-0.0268907
-0.0671456	-0.0439489	-0.0343457	-0.0299285	-0.027509	-0.0264471	-0.0268653
-0.0671447	-0.0439315	-0.034324	-0.0299228	-0.0275086	-0.0264439	-0.0268431
-0.0671251	-0.0439164	-0.0342821	-0.0298963	-0.0275049	-0.0264377	-0.0268244
-0.0671246	-0.0439127	-0.0342732	-0.0298736	-0.0274939	-0.0264334	-0.0268227
-0.0671246	-0.0438928	-0.0342717	-0.0298363	-0.0274909	-0.0263694	-0.0268216
-0.0671039	-0.0438852	-0.0342412	-0.0298026	-0.027486	-0.026343	-0.026808
-0.0670965	-0.0438793	-0.034233	-0.0297612	-0.0274751	-0.0263346	-0.0268005
-0.0670918	-0.0438784	-0.0342035	-0.0297443	-0.0274659	-0.0263324	-0.0267927
-0.0670569	-0.0438698	-0.0342019	-0.0297423	-0.0274624	-0.0263301	-0.0267859
-0.0670566	-0.0438387	-0.0341976	-0.0297213	-0.0274551	-0.0263205	-0.0267565
-0.0670481	-0.0438155	-0.0341731	-0.0296963	-0.0274369	-0.0262935	-0.0267304
-0.0670423	-0.0438135	-0.0341702	-0.0296793	-0.0274104	-0.0262868	-0.0266954
-0.0670221	-0.0438031	-0.034163	-0.0296705	-0.0274087	-0.0262812	-0.0266935
-0.0669855	-0.0438001	-0.0341534	-0.0296669	-0.0274024	-0.0262811	-0.0266854
-0.0669746	-0.0437983	-0.0341401	-0.029644	-0.0273935	-0.0262739	-0.026654
-0.0669666	-0.0437944	-0.034134	-0.0296434	-0.0273934	-0.0262711	-0.0266484
-0.0669635	-0.0437918	-0.0341295	-0.0296379	-0.0273789	-0.0262433	-0.0265978
-0.0669481	-0.0437573	-0.0341247	-0.0296161	-0.0273584	-0.0262425	-0.0265967
-0.0669347	-0.0437499	-0.0341111	-0.0295296	-0.0273487	-0.0262286	-0.0265834
-0.0669325	-0.0437441	-0.0340703	-0.0295237	-0.0273213	-0.0262254	-0.0265704
-0.0669048	-0.0437382	-0.0340604	-0.0295206	-0.0273126	-0.026217	-0.0265412
-0.0668807	-0.0437299	-0.0340546	-0.0294955	-0.0273112	-0.0262126	-0.0265363
-0.0668708	-0.0437172	-0.0340535	-0.0294239	-0.0272892	-0.0262071	-0.0265133
-0.0668546	-0.0437052	-0.0340422	-0.029413	-0.0272884	-0.0262062	-0.026504
-0.0668521	-0.0436998	-0.0340412	-0.0294017	-0.027286	-0.0261974	-0.0264751
-0.0668492	-0.0436773	-0.0340277	-0.0293992	-0.0272776	-0.0261942	-0.0264744
-0.0668188	-0.0436771	-0.0339529	-0.0293979	-0.0272365	-0.0261785	-0.0264715
-0.066815	-0.0436725	-0.033923	-0.0293956	-0.0272323	-0.0261768	-0.0264513
-0.0668129	-0.0436693	-0.0339173	-0.0293838	-0.027223	-0.0261557	-0.0264282
-0.0667936	-0.0436589	-0.0339049	-0.029382	-0.0272202	-0.0261154	-0.0264225
-0.0667907	-0.0436579	-0.033899	-0.0293666	-0.0272143	-0.0261151	-0.0264175
-0.0667883	-0.0436382	-0.0338947	-0.0293624	-0.0272053	-0.0261105	-0.0263747
-0.0667775	-0.0436337	-0.0338877	-0.0293311	-0.027199	-0.0261044	-0.0263608
-0.0667317	-0.0436329	-0.033882	-0.0293233	-0.0271618	-0.0260789	-0.0263432
-0.0667028	-0.0436165	-0.0338485	-0.0293182	-0.0271523	-0.0260457	-0.0263395
-0.066696	-0.0436156	-0.0338284	-0.0292958	-0.0271488	-0.0260315	-0.026333
-0.0666798	-0.0435967	-0.0338221	-0.0292931	-0.0271486	-0.0260221	-0.0263185
-0.0666606	-0.0435948	-0.033796	-0.0292874	-0.0271414	-0.0260151	-0.0262696
-0.0666477	-0.0435876	-0.0337491	-0.0292819	-0.0271376	-0.0260123	-0.0262636
-0.0666444	-0.0435871	-0.0337071	-0.0292536	-0.027134	-0.0260122	-0.0262604
-0.0666288	-0.0435745	-0.0337042	-0.0292512	-0.027118	-0.0260103	-0.0262444
-0.0666067	-0.0434845	-0.0336953	-0.0292451	-0.0271117	-0.026006	-0.0262161
-0.0666054	-0.0434546	-0.0336947	-0.02923	-0.0271093	-0.0259994	-0.0262141
-0.066605	-0.0434511	-0.033687	-0.0292129	-0.0271015	-0.0259923	-0.026201
-0.0665972	-0.0434497	-0.0336665	-0.0292106	-0.0271014	-0.0259714	-0.0261684
-0.0665626	-0.0434416	-0.0336584	-0.029182	-0.0270996	-0.0259697	-0.0261597
-0.0665581	-0.043426	-0.0336517	-0.0291817	-0.0270855	-0.0259688	-0.0261502
-0.0665317	-0.0434192	-0.0336337	-0.0291274	-0.0270628	-0.0259416	-0.0261439
-0.0664915	-0.0433979	-0.0336146	-0.0291253	-0.0270565	-0.0259317	-0.0261297
-0.0664694	-0.0433715	-0.0336138	-0.0291162	-0.0270243	-0.0259232	-0.0261273
-0.066411	-0.0433569	-0.0336044	-0.029114	-0.0270103	-0.0259051	-0.0261104
-0.0663961	-0.0433161	-0.0335871	-0.0291117	-0.0269994	-0.0258766	-0.0260994
-0.066368	-0.0432999	-0.0335784	-0.0291083	-0.0269933	-0.0258763	-0.0260335
-0.066326	-0.0432956	-0.033572	-0.0291045	-0.0269866	-0.0258645	-0.0260298
-0.0663088	-0.0432786	-0.0335697	-0.0290865	-0.0269726	-0.0258475	-0.0260266
-0.0662666	-0.0432608	-0.0335591	-0.0290734	-0.0269619	-0.0258473	-0.026013
-0.0662662	-0.0432424	-0.0335293	-0.0290702	-0.0269449	-0.0258464	-0.0260107
-0.0662534	-0.0432268	-0.0335286	-0.0290688	-0.0269444	-0.0258391	-0.0260105
-0.0661746	-0.0432226	-0.0335249	-0.0290628	-0.026941	-0.0258379	-0.0259894
-0.0661612	-0.0432168	-0.0335132	-0.0290582	-0.0269382	-0.025836	-0.0259879
-0.0661265	-0.0432118	-0.0334878	-0.0290548	-0.0269326	-0.0258349	-0.0259617
-0.0660665	-0.0431897	-0.0334523	-0.0290444	-0.026915	-0.0258097	-0.0259502
-0.0660597	-0.0431868	-0.0334519	-0.029038	-0.0269121	-0.0257932	-0.0259298
-0.0660497	-0.043182	-0.0334516	-0.0290253	-0.0269108	-0.0257886	-0.0259092
-0.0660409	-0.0431759	-0.0334486	-0.0289894	-0.0269094	-0.0257659	-0.0258912
-0.0659751	-0.0431625	-0.0334334	-0.0289428	-0.026868	-0.0257625	-0.0258831
-0.0659491	-0.0431554	-0.0334185	-0.0289381	-0.0268653	-0.0257607	-0.0258718
-0.0659361	-0.0431394	-0.0333863	-0.0289261	-0.0268582	-0.0257487	-0.0258588
-0.0659231	-0.0431356	-0.033379	-0.0289168	-0.0268523	-0.0257434	-0.0258428
-0.0659202	-0.0430872	-0.0333756	-0.0289085	-0.0268384	-0.02574	-0.0258049
-0.065917	-0.0430695	-0.0333427	-0.0289054	-0.0268378	-0.0257398	-0.0258011
-0.0658907	-0.0430654	-0.0333364	-0.028901	-0.0268325	-0.0257192	-0.0257907
-0.0658776	-0.0430619	-0.0333203	-0.0288981	-0.0268114	-0.0257182	-0.0257895
-0.0658776	-0.0430509	-0.0332724	-0.0288922	-0.0268004	-0.0257099	-0.0257788
-0.0658642	-0.0430405	-0.0332679	-0.0288831	-0.0267964	-0.0256858	-0.0257746
-0.0658536	-0.0430227	-0.0332496	-0.0288309	-0.0267937	-0.0256805	-0.0257683
-0.0658129	-0.0429978	-0.0332203	-0.0288307	-0.0267722	-0.0256786	-0.0257631
-0.0657972	-0.0429936	-0.0331892	-0.0288274	-0.0267652	-0.0256775	-0.0257626
-0.0657406	-0.0429789	-0.0331565	-0.0288262	-0.0267538	-0.0256687	-0.0257476
-0.0657359	-0.042978	-0.0331555	-0.0288114	-0.0267477	-0.0256121	-0.0257405
-0.0656829	-0.0429779	-0.0331518	-0.0288068	-0.0267193	-0.0255734	-0.0257101
-0.0656648	-0.0429775	-0.0331251	-0.0287912	-0.0267191	-0.0255666	-0.0256923
-0.0656424	-0.0429621	-0.0331165	-0.0287835	-0.026717	-0.0255648	-0.0256799
-0.0656023	-0.0429581	-0.0331105	-0.0287804	-0.0267088	-0.025559	-0.0256789
-0.0655949	-0.0429336	-0.0330959	-0.0287755	-0.0266976	-0.0255302	-0.0256751
-0.065575	-0.0429256	-0.0330705	-0.0287744	-0.0266959	-0.0255237	-0.0256664
-0.0655335	-0.0429231	-0.0330452	-0.0287724	-0.0266872	-0.0255235	-0.0256657
-0.0654986	-0.042874	-0.0330296	-0.0287714	-0.0266869	-0.0255023	-0.0256414
-0.0654818	-0.042825	-0.0330284	-0.0287517	-0.0266837	-0.0255012	-0.0256375
-0.0654692	-0.0428245	-0.0330253	-0.0287483	-0.0266801	-0.0254835	-0.0256353
-0.0654324	-0.0427951	-0.0330099	-0.0287251	-0.0266658	-0.025473	-0.0256205
-0.0653655	-0.0427923	-0.0329743	-0.0286743	-0.0266636	-0.0254714	-0.0256132
-0.0653392	-0.042785	-0.032962	-0.0286709	-0.0266512	-0.0254448	-0.0256102
-0.0653325	-0.0427847	-0.032923	-0.0286685	-0.0266458	-0.0254312	-0.0256021
-0.0653292	-0.0427777	-0.0329226	-0.0286643	-0.0266342	-0.0254202	-0.0255926
-0.0652929	-0.0427679	-0.032866	-0.0286442	-0.0266336	-0.0254075	-0.0255808
-0.0652833	-0.0427615	-0.0328595	-0.0286367	-0.0266091	-0.0253827	-0.0255572
-0.0652528	-0.0427612	-0.0328418	-0.0285937	-0.0265961	-0.0253823	-0.0255314
-0.0652434	-0.0427476	-0.0328226	-0.0285924	-0.0265956	-0.0253736	-0.0255289
-0.065231	-0.0427278	-0.032695	-0.0285759	-0.0265909	-0.0253633	-0.0255152
-0.065197	-0.0427163	-0.0326888	-0.0285652	-0.0265879	-0.0253444	-0.0255108
-0.0651926	-0.0427102	-0.0326602	-0.0285542	-0.0265832	-0.0253367	-0.0255105
-0.0651908	-0.0427016	-0.0326584	-0.0285541	-0.0265741	-0.0253342	-0.0255018
-0.0651383	-0.0427011	-0.0326493	-0.0285499	-0.0265713	-0.0253225	-0.0254883
-0.0650971	-0.0426919	-0.032636	-0.02854	-0.0265681	-0.0253222	-0.0254757
-0.0650798	-0.0426903	-0.0326343	-0.0285288	-0.0265669	-0.0253076	-0.0254744
-0.0650404	-0.0426623	-0.0326266	-0.0284999	-0.0265333	-0.0253016	-0.0254525
-0.065007	-0.0426379	-0.0326059	-0.0284714	-0.0265114	-0.0252928	-0.0254225
-0.0650058	-0.0426301	-0.0325922	-0.0284645	-0.0265091	-0.0252899	-0.025421
-0.0649727	-0.042625	-0.0325715	-0.0284558	-0.0265082	-0.0252674	-0.0254145
-0.0649722	-0.042623	-0.0325703	-0.0284493	-0.0264775	-0.0252653	-0.0254018
-0.0648851	-0.0425987	-0.0324832	-0.0284483	-0.0264746	-0.0252614	-0.0254004
-0.0648719	-0.0425458	-0.0324667	-0.0284455	-0.0264594	-0.0252572	-0.0253841
-0.064838	-0.0425433	-0.0324619	-0.0284438	-0.0264567	-0.0252525	-0.0253606
-0.0648086	-0.0425296	-0.0324608	-0.0284025	-0.0264547	-0.0252464	-0.025358
-0.0648069	-0.0425026	-0.0324378	-0.0283949	-0.0264416	-0.0252441	-0.0253415
-0.0648018	-0.0424948	-0.0324365	-0.0283925	-0.0264353	-0.0252274	-0.0253096
-0.0647924	-0.0424783	-0.0323627	-0.0283852	-0.026424	-0.0252203	-0.0252754
-0.0647792	-0.0424749	-0.0323409	-0.0283806	-0.0263952	-0.0252199	-0.0252641
-0.0647658	-0.0424541	-0.0323326	-0.0283805	-0.026384	-0.0252004	-0.0252431
-0.0647437	-0.0424501	-0.032272	-0.0283771	-0.0263728	-0.0251761	-0.0252321
-0.0647135	-0.0424263	-0.032263	-0.028369	-0.0263616	-0.0251556	-0.0252259
-0.064708	-0.0424175	-0.0322519	-0.028362	-0.0263583	-0.0251287	-0.0252051
-0.0646999	-0.0424068	-0.0322438	-0.0283595	-0.026323	-0.025125	-0.0251937
-0.0646976	-0.042378	-0.0322102	-0.0283431	-0.0263172	-0.0251224	-0.0251913
-0.0646792	-0.0423771	-0.0321764	-0.02832	-0.0263166	-0.02512	-0.0251739
-0.0646679	-0.0423523	-0.0321718	-0.0282948	-0.0262905	-0.0251177	-0.0251732
-0.0646519	-0.0423324	-0.0321687	-0.0282852	-0.0262605	-0.0250906	-0.0251603
-0.0646258	-0.0423045	-0.032147	-0.0282413	-0.0262595	-0.025075	-0.02514
-0.0646225	-0.0422828	-0.0321447	-0.02823	-0.026239	-0.025068	-0.0251339
-0.0646042	-0.0422811	-0.0321299	-0.0282097	-0.0262308	-0.0250646	-0.0251142
-0.0645937	-0.0422808	-0.0321204	-0.0281894	-0.0262293	-0.0250389	-0.0251074
-0.0645612	-0.0422802	-0.0321204	-0.0281848	-0.0262283	-0.0250244	-0.0250963
-0.0645609	-0.0422666	-0.0321048	-0.0281616	-0.0262133	-0.0250024	-0.0250879
-0.064553	-0.0422447	-0.032104	-0.0281464	-0.0262129	-0.024949	-0.0250801
-0.0645502	-0.0422334	-0.0320783	-0.0281416	-0.0262086	-0.0249342	-0.0250755
-0.0644478	-0.0421963	-0.0320656	-0.0281259	-0.0261941	-0.024931	-0.0250735
-0.0644053	-0.0421725	-0.0320633	-0.0281229	-0.0261723	-0.0249263	-0.0250533
-0.0644004	-0.0421361	-0.0320516	-0.0281182	-0.0261719	-0.0249184	-0.0250521
-0.0643849	-0.0421175	-0.0320321	-0.0280809	-0.0261679	-0.0248977	-0.025042
-0.0643771	-0.0420936	-0.032009	-0.028031	-0.0261547	-0.024894	-0.0250133
-0.064373	-0.0420887	-0.0320037	-0.0280175	-0.0261544	-0.024874	-0.0250129
-0.0643398	-0.0420878	-0.0319904	-0.0279969	-0.0261479	-0.0248558	-0.0250128
-0.0643362	-0.0420805	-0.0319738	-0.0279724	-0.026119	-0.0248473	-0.02501
-0.0643098	-0.0420687	-0.031967	-0.0279626	-0.0260821	-0.0248436	-0.0250019
-0.0643091	-0.042046	-0.0319397	-0.0279428	-0.026076	-0.0248267	-0.0249816
-0.0642535	-0.0420395	-0.0319236	-0.0279327	-0.026071	-0.0248153	-0.0249791
-0.0642528	-0.0419861	-0.0319129	-0.0279111	-0.0260707	-0.0247959	-0.0249609
-0.0641547	-0.0419395	-0.0319086	-0.0279079	-0.0260609	-0.0247921	-0.0249395
-0.0641246	-0.0419279	-0.0318801	-0.0278901	-0.0260489	-0.0247912	-0.0249319
-0.0641069	-0.0419084	-0.0318585	-0.0278865	-0.0260399	-0.0247901	-0.0249285
-0.0640936	-0.0419044	-0.031808	-0.0278789	-0.0260387	-0.0247877	-0.0249213
-0.0639995	-0.041889	-0.0317926	-0.027836	-0.0260312	-0.0247806	-0.024891
-0.0639677	-0.0418747	-0.0317829	-0.0278334	-0.0260081	-0.0247702	-0.0248826
-0.0639617	-0.0418506	-0.0317828	-0.0278181	-0.025995	-0.0247573	-0.0248746
-0.0639545	-0.041839	-0.031775	-0.0278016	-0.0259801	-0.0247505	-0.0248692
-0.0639524	-0.0418216	-0.0317615	-0.0277949	-0.0259521	-0.0247333	-0.0248424
-0.0639507	-0.0418069	-0.0317537	-0.0277716	-0.0259507	-0.0247007	-0.0248371
-0.063948	-0.0417932	-0.0316761	-0.0277706	-0.0259362	-0.024698	-0.0248138
-0.063934	-0.0417908	-0.0316676	-0.0277669	-0.0259309	-0.0246837	-0.0248115
-0.0639296	-0.0417872	-0.0316487	-0.0277504	-0.0259202	-0.024678	-0.0247917
-0.0639265	-0.0417813	-0.0316429	-0.0277313	-0.0259147	-0.0246751	-0.0247908
-0.0639122	-0.0417702	-0.0316369	-0.0277225	-0.0258945	-0.0246655	-0.0247888
-0.0638899	-0.0417588	-0.0316244	-0.0276695	-0.0258898	-0.0246597	-0.0247834
-0.0638752	-0.0417339	-0.0316051	-0.0276639	-0.025889	-0.0246527	-0.0247824
-0.0637966	-0.0417267	-0.0315845	-0.0276555	-0.0258729	-0.0246212	-0.02476
-0.0637957	-0.0417238	-0.031574	-0.0276445	-0.0258727	-0.0246177	-0.0247552
-0.0637908	-0.0416831	-0.0315504	-0.0276334	-0.0258632	-0.0246138	-0.0247506
-0.06379	-0.0416778	-0.0315347	-0.0276239	-0.0258569	-0.0246061	-0.0247281
-0.0637893	-0.0416734	-0.0315154	-0.027604	-0.0258388	-0.024582	-0.0247196
-0.0637587	-0.0416069	-0.0314819	-0.0275692	-0.0258385	-0.0245665	-0.0247117
-0.0637553	-0.041597	-0.031478	-0.0275569	-0.0258214	-0.0245652	-0.0246896
-0.0637502	-0.0415943	-0.0314768	-0.0275559	-0.0258093	-0.0245575	-0.0246722
-0.063743	-0.041594	-0.0314764	-0.0275382	-0.0258085	-0.0245508	-0.0246541
-0.0636818	-0.0415762	-0.0314669	-0.0275212	-0.0257953	-0.0245486	-0.0246301
-0.0636696	-0.0415616	-0.0314488	-0.0275173	-0.0257871	-0.0245356	-0.0245751
-0.0636655	-0.0415478	-0.0314415	-0.0274947	-0.0257861	-0.0245223	-0.0245724
-0.0636566	-0.0415056	-0.0314274	-0.0274878	-0.0257758	-0.0244924	-0.0245655
-0.0636505	-0.0414643	-0.0313907	-0.0274833	-0.0257513	-0.0244817	-0.0245609
-0.0636446	-0.0414568	-0.0313901	-0.0274517	-0.0257395	-0.0244668	-0.0245389
-0.0636313	-0.0414505	-0.0313839	-0.0274486	-0.0257305	-0.0244561	-0.024525
-0.0635947	-0.0414466	-0.0313774	-0.0274343	-0.0257197	-0.0244503	-0.0245094
-0.0635229	-0.0414401	-0.0313719	-0.0273986	-0.0257163	-0.0244501	-0.0245005
-0.0635109	-0.0414071	-0.0313703	-0.0273871	-0.0257134	-0.0244335	-0.0245002
-0.0634984	-0.0414006	-0.031368	-0.0273731	-0.0257089	-0.0244247	-0.0245
-0.0634895	-0.0413897	-0.0313585	-0.0273712	-0.0256995	-0.0244178	-0.0244782
-0.0634503	-0.0413406	-0.0313565	-0.0273701	-0.0256922	-0.0244162	-0.0244667
-0.063421	-0.0413201	-0.0313538	-0.0273635	-0.0256779	-0.0244031	-0.0244645
-0.0633986	-0.0413176	-0.0313286	-0.0273569	-0.0256714	-0.0244004	-0.0244226
-0.0633957	-0.0413011	-0.0313275	-0.0273351	-0.0256694	-0.0243766	-0.02435
-0.0633821	-0.0412916	-0.0313272	-0.0273316	-0.0256645	-0.0243631	-0.0243182
-0.0633688	-0.0412529	-0.0313234	-0.0273178	-0.0256621	-0.02435	-0.0243094
-0.0633355	-0.0412434	-0.0313216	-0.0273175	-0.0256387	-0.0243466	-0.0243041
-0.0632979	-0.0412053	-0.0312368	-0.0273037	-0.0256371	-0.0243446	-0.0242928
-0.0632976	-0.0411963	-0.0312263	-0.0272965	-0.0256363	-0.0243431	-0.0242876
-0.06328	-0.0411943	-0.0312245	-0.0272836	-0.0256281	-0.0243347	-0.0242866
-0.0632655	-0.0411598	-0.0312228	-0.0272809	-0.0256245	-0.0243013	-0.0242573
-0.0632537	-0.0411578	-0.0311794	-0.02728	-0.0256091	-0.0242998	-0.0242501
-0.0632507	-0.0411539	-0.0311763	-0.0272706	-0.0256073	-0.0242951	-0.0242029
-0.0632264	-0.041135	-0.0311373	-0.0272534	-0.0255827	-0.0242729	-0.024166
-0.0632168	-0.0411182	-0.0311202	-0.027248	-0.0255586	-0.0242497	-0.0241381
-0.0631511	-0.0411178	-0.0311089	-0.0272477	-0.025554	-0.0242338	-0.0241365
-0.0631478	-0.0411053	-0.0310883	-0.0272411	-0.0255534	-0.0242331	-0.0241011
-0.0631294	-0.0411036	-0.0310665	-0.0272384	-0.0255455	-0.0242328	-0.0240899
-0.0630963	-0.0410871	-0.0310515	-0.0272376	-0.0255393	-0.0242283	-0.0240839
-0.0630837	-0.0410801	-0.0310463	-0.0272312	-0.0255261	-0.024225	-0.0240664
-0.0630829	-0.0410636	-0.0310285	-0.0272265	-0.0255258	-0.0241711	-0.0240478
-0.0630767	-0.0410245	-0.0310275	-0.0272087	-0.0255245	-0.0241563	-0.0240245
-0.0630699	-0.0410212	-0.0310018	-0.0271845	-0.0255199	-0.0241508	-0.0239974
-0.0630621	-0.0410178	-0.0309918	-0.0271702	-0.0255158	-0.0241485	-0.0239741
-0.063047	-0.040996	-0.0309865	-0.0271541	-0.0255122	-0.0241435	-0.0239067
-0.0630116	-0.0409953	-0.0309818	-0.0271143	-0.0255118	-0.0241301	-0.023905
-0.0630109	-0.0409945	-0.0309583	-0.0271077	-0.0255088	-0.0241207	-0.0238906
-0.0630019	-0.0409709	-0.0309577	-0.0270979	-0.0254938	-0.0240947	-0.0238628
-0.0629966	-0.0409679	-0.0309497	-0.0270928	-0.0254815	-0.02409	-0.0238541
-0.0629756	-0.0409336	-0.0309495	-0.0270722	-0.0254716	-0.0240878	-0.0238525
-0.0629678	-0.0408837	-0.0309485	-0.0270706	-0.0254397	-0.0240732	-0.0238176
-0.0629515	-0.0408629	-0.030931	-0.0270579	-0.0254105	-0.0240718	-0.0238168
-0.0629443	-0.04086	-0.0309143	-0.0270498	-0.02541	-0.0240632	-0.0238134
-0.0629396	-0.0408574	-0.0308644	-0.0270455	-0.0254045	-0.02405	-0.0237707
-0.0628831	-0.0408486	-0.0308449	-0.0270414	-0.0253996	-0.0240428	-0.02377
-0.0628593	-0.0408283	-0.0308216	-0.0270203	-0.025395	-0.0240313	-0.0237617
-0.0628592	-0.0408197	-0.0308204	-0.0270122	-0.0253557	-0.024025	-0.0237608
-0.0628574	-0.0407953	-0.0307942	-0.0270089	-0.0253556	-0.0240044	-0.0237242
-0.0628421	-0.0407929	-0.030789	-0.0269981	-0.0253461	-0.0239817	-0.0237139
-0.0628159	-0.0407655	-0.0307748	-0.0269975	-0.0253401	-0.0239621	-0.0237046
-0.0627956	-0.0407651	-0.0307623	-0.0269946	-0.0253391	-0.0239418	-0.0236898
-0.0627659	-0.0407574	-0.0307608	-0.0269897	-0.0253105	-0.0239248	-0.0236868
-0.0627526	-0.0407289	-0.0307545	-0.0269766	-0.025306	-0.0239187	-0.0236612
-0.0627001	-0.040714	-0.0307387	-0.0269634	-0.0253031	-0.0239171	-0.0236422
-0.0626829	-0.0407113	-0.0307157	-0.02695	-0.0252986	-0.0238923	-0.0236411
-0.0626449	-0.0406987	-0.0307015	-0.0269252	-0.0252983	-0.0238899	-0.0236257
-0.0626253	-0.0406938	-0.0306812	-0.0269187	-0.0252965	-0.0238746	-0.0236248
-0.0625905	-0.0406605	-0.0306623	-0.0268824	-0.0252964	-0.0238639	-0.0235832
-0.0625741	-0.0406069	-0.0306564	-0.0268625	-0.0252951	-0.0238547	-0.0235817
-0.0625685	-0.0405967	-0.0306355	-0.0268517	-0.0252889	-0.0238488	-0.0235276
-0.0625256	-0.0405837	-0.030633	-0.0268488	-0.0252702	-0.0238175	-0.0235146
-0.0624895	-0.0405729	-0.0306016	-0.0268411	-0.0252689	-0.0238115	-0.0234697
-0.0624708	-0.0404993	-0.0305901	-0.0268203	-0.0252639	-0.0238092	-0.023446
-0.0624333	-0.0404958	-0.0305722	-0.0268055	-0.0252628	-0.0237931	-0.0234308
-0.0624261	-0.04047	-0.0305538	-0.0267955	-0.0252512	-0.0237929	-0.023428
-0.0624181	-0.040463	-0.0305529	-0.0267863	-0.0252267	-0.0237777	-0.0234033
-0.0623488	-0.0404609	-0.0305353	-0.0267796	-0.0252224	-0.0237774	-0.0234001
-0.0623317	-0.0404268	-0.0305254	-0.0267721	-0.0252206	-0.0237736	-0.0233927
-0.0623317	-0.0404145	-0.030497	-0.0267582	-0.025207	-0.0237651	-0.0233728
-0.062329	-0.040391	-0.0304965	-0.0267459	-0.025207	-0.0237609	-0.02336
-0.0623208	-0.0403907	-0.0304913	-0.0267331	-0.0251916	-0.023747	-0.0233234
-0.0623208	-0.0403906	-0.0304786	-0.0267328	-0.0251915	-0.0237469	-0.0233198
-0.0623082	-0.0403895	-0.0304555	-0.0267246	-0.025184	-0.0237434	-0.0233014
-0.0623015	-0.0403598	-0.0304491	-0.0267237	-0.0251797	-0.0237231	-0.0232874
-0.0622596	-0.0403587	-0.0304222	-0.026722	-0.0251764	-0.0236663	-0.0232835
-0.0622488	-0.040354	-0.0303782	-0.0267038	-0.0251581	-0.0236434	-0.0232732
-0.062241	-0.0403478	-0.0303716	-0.0266916	-0.025158	-0.0236354	-0.0232611
-0.0622056	-0.0403299	-0.030355	-0.0266903	-0.0251558	-0.0236343	-0.0232558
-0.0621785	-0.0403246	-0.0303243	-0.0266837	-0.0251527	-0.0236339	-0.0232334
-0.0621547	-0.0403048	-0.0303224	-0.0266732	-0.0251431	-0.0236338	-0.0232262
-0.0621438	-0.0403044	-0.0303146	-0.0266624	-0.0251368	-0.0235939	-0.0232104
-0.0621099	-0.0403003	-0.0302972	-0.0266556	-0.0251157	-0.0235817	-0.0231807
-0.0621099	-0.040291	-0.0302931	-0.0266546	-0.0251091	-0.0235552	-0.0231761
-0.0621086	-0.0402872	-0.0302926	-0.0266458	-0.0251075	-0.0234905	-0.0231461
-0.0620994	-0.0402649	-0.0302909	-0.0266455	-0.0250883	-0.023488	-0.023141
-0.0620733	-0.040264	-0.0302659	-0.0266361	-0.0250839	-0.0234585	-0.0231377
-0.0620548	-0.0402523	-0.0302483	-0.0266309	-0.025082	-0.0234391	-0.023127
-0.0620513	-0.0402348	-0.0302463	-0.0266279	-0.0250802	-0.0234317	-0.0231192
-0.0620011	-0.0402336	-0.0302447	-0.026601	-0.025061	-0.0234184	-0.0231077
-0.0619885	-0.0402302	-0.0302396	-0.0265932	-0.0250511	-0.0234058	-0.0230878
-0.0619841	-0.0402093	-0.0302343	-0.0265919	-0.0250311	-0.0234034	-0.0230769
-0.0619798	-0.040182	-0.0302055	-0.0265917	-0.0250281	-0.0233896	-0.0230724
-0.0619786	-0.0401702	-0.0301793	-0.0265687	-0.0250271	-0.0233682	-0.0230591
-0.0619602	-0.0401305	-0.0301646	-0.0265271	-0.0249936	-0.0233492	-0.0230509
-0.0619545	-0.0401172	-0.0301549	-0.0265174	-0.0249924	-0.0233489	-0.0230501
-0.0619503	-0.0400988	-0.0301174	-0.0265117	-0.0249905	-0.0233299	-0.0230402
-0.0619117	-0.0400789	-0.0301105	-0.0265096	-0.0249846	-0.0233209	-0.0230079
-0.0618894	-0.0400364	-0.0300825	-0.026492	-0.0249661	-0.0233206	-0.0229963
-0.0618413	-0.0400354	-0.0300702	-0.0264884	-0.0249618	-0.0233051	-0.0229697
-0.0618267	-0.0400297	-0.0300354	-0.0264761	-0.0249602	-0.0233008	-0.0229532
-0.0617864	-0.0400235	-0.0300295	-0.0264667	-0.0249589	-0.0232884	-0.0229445
-0.0617179	-0.0400193	-0.0300266	-0.0264562	-0.0249588	-0.0232748	-0.022941
-0.0617056	-0.0400187	-0.0299992	-0.0264527	-0.0249555	-0.0232619	-0.0229345
-0.0616722	-0.0400169	-0.0299991	-0.0264484	-0.0249505	-0.0232354	-0.0229325
-0.0616572	-0.040004	-0.0299923	-0.0264367	-0.0249445	-0.0232233	-0.0229199
-0.0616447	-0.0399737	-0.0299893	-0.02643	-0.0249426	-0.0232069	-0.0229051
-0.061627	-0.0399675	-0.0299874	-0.0264252	-0.0249312	-0.02318	-0.0228849
-0.0616183	-0.0399609	-0.0299872	-0.0264244	-0.0249184	-0.0231769	-0.0228806
-0.0616041	-0.0399546	-0.0299847	-0.0264196	-0.0249149	-0.0231623	-0.0228707
-0.0616038	-0.0399311	-0.0299678	-0.026412	-0.0249124	-0.0231581	-0.022859
-0.0615633	-0.039923	-0.0299266	-0.0263942	-0.0249109	-0.0231455	-0.0228496
-0.061544	-0.0399209	-0.0299226	-0.0263687	-0.0249092	-0.0231446	-0.0228465
-0.0615131	-0.0399205	-0.0299058	-0.0263649	-0.0248914	-0.0231426	-0.0228062
-0.0615056	-0.0399039	-0.0298938	-0.0263563	-0.0248865	-0.0231257	-0.0228049
-0.0615028	-0.0398899	-0.029881	-0.0263514	-0.0248782	-0.0231031	-0.0228001
-0.0615004	-0.0398896	-0.0298726	-0.0263313	-0.0248777	-0.0230834	-0.0227573
-0.0614964	-0.0398623	-0.0298552	-0.0263188	-0.0248736	-0.0230641	-0.0227484
-0.0614891	-0.0398542	-0.029855	-0.0263111	-0.0248576	-0.0230492	-0.0227363
-0.0614742	-0.0398531	-0.0298134	-0.0262985	-0.0248402	-0.0230461	-0.0227239
-0.0614689	-0.0398188	-0.0298096	-0.0262897	-0.024817	-0.0230446	-0.0227042
-0.0614585	-0.0398102	-0.0298077	-0.0262894	-0.0248083	-0.0230389	-0.0227035
-0.0614015	-0.0398041	-0.0297702	-0.0262891	-0.0248021	-0.0230275	-0.0227012
-0.0614014	-0.039801	-0.0297659	-0.0262718	-0.0247921	-0.0230243	-0.022666
-0.0613752	-0.0397921	-0.029734	-0.0262659	-0.0247779	-0.0230216	-0.0226088
-0.0613603	-0.0397639	-0.0297034	-0.0262474	-0.0247759	-0.0230087	-0.0226064
-0.0613602	-0.0397601	-0.0296937	-0.026242	-0.0247752	-0.0230058	-0.0226019
-0.061326	-0.0397586	-0.0296639	-0.0262417	-0.0247712	-0.0230057	-0.022563
-0.0613178	-0.039747	-0.029618	-0.0262409	-0.0247709	-0.0229984	-0.0225478
-0.0613005	-0.0397369	-0.0296178	-0.0262352	-0.0247649	-0.0229768	-0.0225409
-0.0612856	-0.0397295	-0.0295936	-0.0262291	-0.0247488	-0.022965	-0.0225267
-0.0612158	-0.0397094	-0.029571	-0.0262185	-0.0247452	-0.0229533	-0.022501
-0.0612022	-0.0396961	-0.0295702	-0.0262084	-0.0247451	-0.0229183	-0.0224729
-0.0611938	-0.0396805	-0.0295663	-0.026202	-0.0247169	-0.0229168	-0.0224707
-0.0611716	-0.039678	-0.0295503	-0.0261971	-0.0247099	-0.0228739	-0.0224493
-0.0611479	-0.0396629	-0.0295488	-0.0261945	-0.0246988	-0.0228725	-0.0224256
-0.0611298	-0.0396624	-0.0295422	-0.0261897	-0.0246869	-0.0228538	-0.0224146
-0.0611082	-0.0396545	-0.0295167	-0.0261863	-0.0246793	-0.0228503	-0.0223898
-0.0610752	-0.0396338	-0.0295028	-0.0261576	-0.0246609	-0.0228496	-0.0223761
-0.0610693	-0.0396332	-0.0294965	-0.0261493	-0.0246551	-0.0228491	-0.0223721
-0.0610685	-0.0396196	-0.0294801	-0.0261406	-0.0246543	-0.0228156	-0.0223608
-0.0610438	-0.0396014	-0.0294695	-0.026135	-0.0246541	-0.0228137	-0.0223501
-0.061043	-0.0395993	-0.0294639	-0.0261174	-0.0246362	-0.0228006	-0.0223473
-0.0610067	-0.0395964	-0.0294349	-0.0260988	-0.0246341	-0.0228001	-0.0223174
-0.060984	-0.039591	-0.0294344	-0.0260926	-0.0246269	-0.0227648	-0.0223153
-0.0609546	-0.0395719	-0.0294116	-0.026092	-0.0246167	-0.0227599	-0.0223146
-0.0609456	-0.0395493	-0.0293845	-0.0260893	-0.0246095	-0.0227473	-0.0223128
-0.0608777	-0.0395399	-0.0293778	-0.0260819	-0.0245895	-0.0227469	-0.0223086
-0.0608688	-0.0395166	-0.0293755	-0.0260745	-0.0245885	-0.0227456	-0.0223035
-0.0608306	-0.0395043	-0.029351	-0.0260644	-0.0245827	-0.0227289	-0.0222943
-0.0607788	-0.0394986	-0.0293462	-0.0260501	-0.0245814	-0.0226854	-0.0222865
-0.0607491	-0.0394983	-0.0293443	-0.0260459	-0.0245731	-0.0226669	-0.0222738
-0.0607349	-0.0394816	-0.0293215	-0.0260416	-0.0245609	-0.0226591	-0.0222456
-0.0607246	-0.0394655	-0.0293191	-0.0260373	-0.0245573	-0.0226377	-0.0222454
-0.0607175	-0.0394639	-0.0292826	-0.0260364	-0.024548	-0.0226341	-0.0222393
-0.0606496	-0.0394634	-0.0292769	-0.0260323	-0.0245403	-0.0226205	-0.0222142
-0.0606402	-0.0394584	-0.0292671	-0.0260264	-0.0245356	-0.0226094	-0.0222139
-0.0606376	-0.0394425	-0.0292534	-0.0260165	-0.0245338	-0.0226035	-0.0222081
-0.0606275	-0.0394368	-0.0292497	-0.0260041	-0.0245264	-0.0225962	-0.0221986
-0.0605831	-0.0394259	-0.0292447	-0.0259956	-0.0245148	-0.0225943	-0.0221935
-0.0605735	-0.0394233	-0.0292341	-0.0259951	-0.0244904	-0.0225809	-0.0221892
-0.0605641	-0.0394203	-0.0292317	-0.0259935	-0.0244772	-0.0225709	-0.0221645
-0.060561	-0.0394063	-0.0292305	-0.0259871	-0.0244749	-0.0225513	-0.0221411
-0.0605429	-0.0393994	-0.0292299	-0.0259862	-0.024473	-0.0225219	-0.0221342
-0.0605282	-0.039399	-0.0292275	-0.0259815	-0.0244724	-0.0225161	-0.0221066
-0.060471	-0.0393871	-0.0291979	-0.0259673	-0.0244703	-0.0225104	-0.0220964
-0.0604658	-0.0393788	-0.029192	-0.0259348	-0.0244608	-0.0225088	-0.0220703
-0.0604413	-0.039377	-0.0291869	-0.0259201	-0.0244371	-0.0225062	-0.0220243
-0.0604369	-0.0393532	-0.0291823	-0.0259103	-0.0244369	-0.0224833	-0.0220022
-0.0603657	-0.0393466	-0.0291534	-0.0259089	-0.0244364	-0.0224818	-0.0219793
-0.0603584	-0.0393306	-0.0291495	-0.0258919	-0.0244336	-0.0224708	-0.02193
-0.0603379	-0.0393056	-0.0291108	-0.0258803	-0.0244243	-0.0224606	-0.021924
-0.0603288	-0.039298	-0.0290795	-0.0258797	-0.0244114	-0.0224585	-0.0219143
-0.0603197	-0.0392655	-0.029038	-0.0258615	-0.0244109	-0.0224536	-0.0218946
-0.0603169	-0.0392567	-0.0290278	-0.0258537	-0.0243967	-0.0224455	-0.0218852
-0.0603057	-0.0392037	-0.0290193	-0.0258419	-0.0243832	-0.0224383	-0.0218624
-0.060289	-0.0391699	-0.0289707	-0.0258301	-0.0243686	-0.0224247	-0.0218479
-0.0602655	-0.0391623	-0.0289665	-0.0258282	-0.0243675	-0.0224005	-0.0218368
-0.0602347	-0.0391579	-0.0289269	-0.0258187	-0.0243562	-0.0223964	-0.0218286
-0.0602102	-0.0391491	-0.0289118	-0.0258154	-0.024347	-0.0223941	-0.0218232
-0.0601272	-0.0391441	-0.0288795	-0.0258089	-0.0243345	-0.0223933	-0.0218157
-0.0600891	-0.0391124	-0.0288698	-0.0258027	-0.0243283	-0.022387	-0.0217899
-0.0600553	-0.0390974	-0.0288382	-0.0257931	-0.0243255	-0.0223852	-0.0217421
-0.0600311	-0.0390734	-0.0288302	-0.0257902	-0.0243093	-0.0223368	-0.0217168
-0.0599886	-0.0390721	-0.0288284	-0.0257833	-0.0242935	-0.0223248	-0.021712
-0.0599835	-0.0390034	-0.0288265	-0.0257821	-0.0242867	-0.0223091	-0.0217061
-0.0599747	-0.0389951	-0.0288214	-0.0257778	-0.0242858	-0.022303	-0.0216938
-0.0599623	-0.0389933	-0.0288162	-0.0257711	-0.0242835	-0.0222985	-0.0216771
-0.0599622	-0.0389807	-0.0288129	-0.0257654	-0.0242829	-0.0222767	-0.0216661
-0.0599191	-0.0389763	-0.0287916	-0.0257527	-0.0242804	-0.0222567	-0.021648
-0.0599085	-0.0389503	-0.02876	-0.0257511	-0.0242607	-0.0222502	-0.0216444
-0.0598998	-0.0389442	-0.0287599	-0.0257509	-0.0242535	-0.0222456	-0.0216414
-0.0598973	-0.0389193	-0.0287462	-0.025744	-0.0242281	-0.0222388	-0.0216374
-0.0598965	-0.0389101	-0.0287316	-0.0257376	-0.0242234	-0.0222368	-0.0216205
-0.0598797	-0.0389097	-0.0287164	-0.0257252	-0.0242204	-0.02223	-0.0216119
-0.0598787	-0.0389007	-0.0286875	-0.025725	-0.0242043	-0.0222162	-0.0216003
-0.0598783	-0.0388916	-0.0286852	-0.0257176	-0.0241957	-0.0221948	-0.0215884
-0.0598646	-0.0388731	-0.0286828	-0.0257164	-0.0241718	-0.0221432	-0.0215687
-0.059841	-0.0388595	-0.028674	-0.0257044	-0.0241716	-0.0221306	-0.0215642
-0.0598264	-0.0388404	-0.0286657	-0.0256962	-0.0241694	-0.0220959	-0.0215062
-0.0598157	-0.0388351	-0.0286654	-0.0256664	-0.024153	-0.0220606	-0.021471
-0.0598077	-0.0388109	-0.0286351	-0.0256591	-0.0241377	-0.0220394	-0.0214371
-0.0597863	-0.0387759	-0.0286214	-0.0256555	-0.0241274	-0.0220305	-0.0214316
-0.0597861	-0.0387665	-0.0285975	-0.0256529	-0.0241256	-0.0220303	-0.0214003
-0.0597661	-0.0387275	-0.0285927	-0.0256506	-0.0241166	-0.0219922	-0.0213987
-0.0597164	-0.0386716	-0.0285796	-0.0256489	-0.0241159	-0.0219881	-0.0213885
-0.0596998	-0.0386627	-0.0285746	-0.0256475	-0.0241132	-0.0219604	-0.0213761
-0.0596766	-0.0386445	-0.0285665	-0.0256451	-0.0241105	-0.021956	-0.0213707
-0.0596717	-0.0386397	-0.0285451	-0.0256363	-0.0241093	-0.0219501	-0.0213518
-0.0596691	-0.0386339	-0.0285307	-0.025633	-0.024107	-0.0219201	-0.0213375
-0.0596582	-0.0386255	-0.0285258	-0.025627	-0.0240833	-0.0219126	-0.0213339
-0.059643	-0.038617	-0.028498	-0.0256196	-0.0240788	-0.0218754	-0.0213089
-0.0596424	-0.038616	-0.0284955	-0.0256195	-0.024077	-0.0218662	-0.0212789
-0.0596331	-0.0386057	-0.0284908	-0.0256182	-0.0240705	-0.0218593	-0.0212768
-0.0596043	-0.0385988	-0.0284889	-0.0256099	-0.0240662	-0.0218592	-0.0212713
-0.059592	-0.0385952	-0.0284869	-0.0256076	-0.0240405	-0.0218248	-0.021253
-0.0595853	-0.0385886	-0.0284647	-0.025583	-0.0240375	-0.0218005	-0.02125
-0.0595238	-0.0385507	-0.0284609	-0.0255768	-0.0240283	-0.0217768	-0.0212124
-0.0595134	-0.0385411	-0.0284233	-0.0255662	-0.0240085	-0.0217503	-0.0212109
-0.0595063	-0.0385195	-0.0284109	-0.0255365	-0.0240057	-0.0217486	-0.0212041
-0.0594705	-0.0385066	-0.0283883	-0.025529	-0.0239964	-0.021734	-0.0211909
-0.0594663	-0.0385049	-0.028353	-0.0255277	-0.0239897	-0.0217254	-0.0211664
-0.0594602	-0.0384797	-0.0283423	-0.0255232	-0.0239869	-0.0217136	-0.0211643
-0.0594523	-0.0384674	-0.0283267	-0.025486	-0.023983	-0.0217071	-0.0211568
-0.0594429	-0.0384396	-0.0283172	-0.02548	-0.0239781	-0.0216991	-0.021149
-0.0593438	-0.0384183	-0.0283163	-0.025479	-0.0239763	-0.021699	-0.0211421
-0.059341	-0.0384122	-0.0282635	-0.0254773	-0.0239696	-0.0216757	-0.0211177
-0.0593352	-0.0384088	-0.0282419	-0.0254578	-0.0239618	-0.0216722	-0.0211165
-0.0593349	-0.0384045	-0.0282301	-0.0254431	-0.0239575	-0.0216501	-0.0211117
-0.059333	-0.0383866	-0.0282258	-0.0254163	-0.0239398	-0.021625	-0.0210769
-0.0592895	-0.03836	-0.0282011	-0.0254137	-0.0239359	-0.0216233	-0.0210493
-0.0592174	-0.0383501	-0.028182	-0.0254077	-0.0239301	-0.0216188	-0.0210263
-0.0592122	-0.0383248	-0.0281681	-0.0253756	-0.0239116	-0.0216065	-0.0210164
-0.0592065	-0.0383205	-0.0281594	-0.0253727	-0.0238948	-0.0215923	-0.0209849
-0.0592034	-0.038319	-0.0281521	-0.0253486	-0.0238783	-0.0215474	-0.0209805
-0.0592002	-0.0383009	-0.0281287	-0.0253407	-0.0238779	-0.0215438	-0.0209733
-0.0591997	-0.0382944	-0.0281277	-0.025319	-0.0238759	-0.0215409	-0.0209664
-0.0591768	-0.0382728	-0.0281168	-0.0253179	-0.0238552	-0.0215392	-0.0209576
-0.0591651	-0.0382633	-0.028112	-0.0253088	-0.0238473	-0.021522	-0.0209506
-0.0591622	-0.0382496	-0.0280923	-0.0253068	-0.0238324	-0.0215163	-0.0209412
-0.0591617	-0.0382084	-0.0280848	-0.0252823	-0.023789	-0.0215032	-0.020932
-0.0591551	-0.0381713	-0.0280688	-0.0252671	-0.0237863	-0.021484	-0.0209279
-0.0591496	-0.0381579	-0.0280538	-0.0252608	-0.0237854	-0.0214836	-0.0209171
-0.0591453	-0.0381578	-0.0280447	-0.0252456	-0.023779	-0.0214676	-0.0209162
-0.059125	-0.0381419	-0.0279999	-0.0252383	-0.0237746	-0.0214481	-0.0209137
-0.0591133	-0.0381417	-0.0279927	-0.0252379	-0.0237693	-0.0214346	-0.0209057
-0.0591118	-0.0381287	-0.027967	-0.0252335	-0.0237662	-0.0214251	-0.0208928
-0.0589887	-0.0381125	-0.027923	-0.0252255	-0.023765	-0.021421	-0.0208819
-0.0589685	-0.0381107	-0.0279216	-0.0252238	-0.0237575	-0.0213777	-0.0208499
-0.0589614	-0.0380893	-0.0279039	-0.0252196	-0.0237549	-0.021366	-0.0208197
-0.0589608	-0.0380683	-0.027886	-0.0252149	-0.0237502	-0.0213294	-0.0208138
-0.0589266	-0.0380567	-0.0278651	-0.0252127	-0.0237364	-0.021325	-0.0208035
-0.0589237	-0.0380396	-0.0278645	-0.0252099	-0.0237353	-0.0213172	-0.0207947
-0.0589208	-0.0379985	-0.027837	-0.0251959	-0.0237288	-0.0213152	-0.0207923
-0.058881	-0.0379914	-0.0278334	-0.0251762	-0.0237227	-0.0213112	-0.0207834
-0.0588499	-0.0379891	-0.0278323	-0.0251731	-0.023689	-0.0213076	-0.0207748
-0.0588226	-0.0379845	-0.0278112	-0.0251621	-0.0236884	-0.0213004	-0.0207724
-0.0588013	-0.0379807	-0.0278064	-0.0251416	-0.0236846	-0.0212782	-0.020763
-0.0587992	-0.0379709	-0.0277892	-0.0251332	-0.0236743	-0.0212737	-0.0207625
-0.0587945	-0.0379689	-0.0277809	-0.0251205	-0.023672	-0.0212471	-0.020759
-0.0587751	-0.0379367	-0.0277758	-0.0251092	-0.0236686	-0.021239	-0.0207473
-0.0587703	-0.0379047	-0.0277738	-0.0250953	-0.0236604	-0.02121	-0.0207078
-0.0587642	-0.0379038	-0.0277696	-0.0250896	-0.0236452	-0.0212051	-0.0206983
-0.0587489	-0.0378504	-0.0277639	-0.0250702	-0.023643	-0.0211845	-0.0206643
-0.0587227	-0.0378278	-0.0277603	-0.0250683	-0.0236116	-0.0211813	-0.0206593
-0.0587201	-0.0377949	-0.0277389	-0.025062	-0.0235718	-0.021165	-0.0206519
-0.0587189	-0.0377649	-0.0277381	-0.0250525	-0.023564	-0.0211403	-0.0206369
-0.0587094	-0.0377629	-0.027723	-0.0250362	-0.0235568	-0.0211297	-0.0206091
-0.0587044	-0.0377459	-0.0276608	-0.0250283	-0.0235464	-0.0211169	-0.020595
-0.0587036	-0.0377326	-0.0276415	-0.0250271	-0.0235415	-0.0211127	-0.0205746
-0.0586931	-0.0377207	-0.0276374	-0.0250254	-0.023531	-0.0211071	-0.0205695
-0.058645	-0.037705	-0.0276171	-0.0250114	-0.0235186	-0.0210973	-0.0205465
-0.0586117	-0.0376733	-0.0275984	-0.0250049	-0.0235029	-0.0210896	-0.0205372
-0.0585624	-0.0376433	-0.0275827	-0.0249709	-0.0234987	-0.0210692	-0.0205179
-0.0585315	-0.0376361	-0.0275586	-0.0249647	-0.0234943	-0.0210684	-0.0204983
-0.0584938	-0.0376191	-0.0275542	-0.0249599	-0.0234939	-0.0210469	-0.0204735
-0.0584935	-0.0376177	-0.0275351	-0.0249287	-0.0234921	-0.0210463	-0.0204699
-0.0584903	-0.037587	-0.0275205	-0.0249119	-0.0234883	-0.0210378	-0.0204546
-0.0584584	-0.0375441	-0.0275172	-0.0249023	-0.0234857	-0.0210347	-0.02045
-0.058454	-0.0375369	-0.0275162	-0.0248985	-0.0234802	-0.0210321	-0.0204211
-0.0584283	-0.0375339	-0.0274924	-0.0248968	-0.0234742	-0.0210311	-0.0203901
-0.0584012	-0.0375236	-0.0274714	-0.0248899	-0.023462	-0.021018	-0.020387
-0.0583822	-0.0375231	-0.027471	-0.024881	-0.0234592	-0.0210036	-0.0203802
-0.0583809	-0.0374881	-0.0274545	-0.024875	-0.0234519	-0.0209973	-0.0203686
-0.0583766	-0.0374789	-0.027435	-0.0248696	-0.0234492	-0.0209845	-0.0203644
-0.0583285	-0.0374786	-0.0274302	-0.0248674	-0.0234457	-0.0209668	-0.0203593
-0.0583284	-0.0374638	-0.0274212	-0.0248479	-0.0234331	-0.0209655	-0.0203499
-0.0583255	-0.0374462	-0.0274188	-0.0248403	-0.0234274	-0.0209422	-0.0203467
-0.0583046	-0.0374452	-0.0274075	-0.0248375	-0.0234134	-0.0209355	-0.0203463
-0.0583024	-0.0374197	-0.027404	-0.0248296	-0.0234072	-0.0209324	-0.020329
-0.0583011	-0.0374181	-0.0273783	-0.0248182	-0.0233977	-0.020929	-0.0202793
-0.0582668	-0.0373457	-0.0273454	-0.0247849	-0.0233856	-0.0209279	-0.0202726
-0.0582506	-0.0373324	-0.0273203	-0.0247675	-0.023377	-0.0209274	-0.0202615
-0.0582463	-0.0373283	-0.0273182	-0.0247643	-0.0233672	-0.0209219	-0.0202481
-0.0582255	-0.0373054	-0.0273182	-0.0247641	-0.0233653	-0.0209192	-0.0202291
-0.0582234	-0.0373033	-0.0273059	-0.02475	-0.0233502	-0.0209183	-0.0202051
-0.0581932	-0.0372979	-0.0273028	-0.0247366	-0.0233249	-0.020914	-0.0201963
-0.058145	-0.0372945	-0.0272802	-0.0247353	-0.0233037	-0.0208994	-0.0201902
-0.0581351	-0.0372881	-0.027272	-0.024725	-0.0232767	-0.0208978	-0.0201798
-0.0581256	-0.0372847	-0.0272615	-0.0247201	-0.0232723	-0.02089	-0.0201768
-0.0581142	-0.0372832	-0.0272595	-0.02472	-0.0232626	-0.0208765	-0.020172
-0.0580837	-0.0372803	-0.027237	-0.0247128	-0.023257	-0.0208723	-0.0201719
-0.058074	-0.0372743	-0.027224	-0.0246219	-0.0232546	-0.0208612	-0.0201584
-0.058024	-0.0372223	-0.0272112	-0.0246138	-0.0232518	-0.0208432	-0.0201539
-0.0579998	-0.0372128	-0.0271783	-0.0245916	-0.0232492	-0.0208343	-0.0201513
-0.0579992	-0.0372088	-0.0271758	-0.0245789	-0.0231967	-0.0208315	-0.0201399
-0.0579827	-0.0371934	-0.0271474	-0.0245334	-0.0231893	-0.0208299	-0.0201383
-0.0579774	-0.0371702	-0.0271059	-0.0245319	-0.023177	-0.0208295	-0.0201307
-0.0579173	-0.0371574	-0.0271019	-0.0245236	-0.0231606	-0.0208173	-0.0201178
-0.0578916	-0.037157	-0.027099	-0.0245223	-0.0231598	-0.0208117	-0.0201003
-0.0578565	-0.037147	-0.0270822	-0.0245204	-0.0231483	-0.0208077	-0.0200839
-0.0578505	-0.0371242	-0.0270769	-0.0245052	-0.0231262	-0.0207863	-0.0200837
-0.0578447	-0.0370907	-0.0270736	-0.0244903	-0.0231199	-0.0207749	-0.0200706
-0.0578357	-0.0370674	-0.0270671	-0.0244865	-0.0231159	-0.0207353	-0.020068
-0.0578248	-0.0370629	-0.0270583	-0.0244734	-0.023103	-0.0207088	-0.0200568
-0.0578219	-0.0370385	-0.0270525	-0.0244481	-0.0230912	-0.0206992	-0.0200522
-0.0578137	-0.0370254	-0.0270388	-0.0244464	-0.0230611	-0.020675	-0.0200483
-0.0578078	-0.0370179	-0.0270309	-0.0244324	-0.0230481	-0.020672	-0.0200466
-0.0578004	-0.0370092	-0.0270255	-0.0244193	-0.0230409	-0.0206719	-0.0200459
-0.0577983	-0.03698	-0.0270252	-0.0244185	-0.0230401	-0.0206504	-0.020042
-0.0577922	-0.0369572	-0.0270077	-0.0244145	-0.0230365	-0.0206316	-0.0200288
-0.0577625	-0.0369226	-0.0269933	-0.0243968	-0.0230335	-0.0206302	-0.0200193
-0.0577157	-0.0368866	-0.0269799	-0.0243851	-0.0230188	-0.0206268	-0.0200165
-0.0577113	-0.036863	-0.0269665	-0.0243565	-0.0230177	-0.0206091	-0.0200127
-0.0576969	-0.036828	-0.0269412	-0.0243267	-0.0230079	-0.0205967	-0.0200088
-0.0576867	-0.0368235	-0.0269382	-0.0243088	-0.0229992	-0.0205559	-0.0200064
-0.0576474	-0.0368224	-0.026909	-0.024301	-0.0229887	-0.0205298	-0.0199971
-0.0576239	-0.036785	-0.0269007	-0.0242953	-0.0229886	-0.0205284	-0.0199909
-0.0576097	-0.0367808	-0.0268965	-0.0242882	-0.0229863	-0.0205191	-0.0199817
-0.0575731	-0.0367802	-0.02687	-0.0242706	-0.0229581	-0.0205179	-0.0199718
-0.0575227	-0.0367543	-0.0268379	-0.0242292	-0.0229409	-0.0205163	-0.0199495
-0.0575075	-0.0367301	-0.0268357	-0.0242226	-0.0229258	-0.0205081	-0.0199465
-0.0575021	-0.0367182	-0.0268239	-0.0242068	-0.0229051	-0.0204913	-0.0199332
-0.0574829	-0.0367164	-0.0268143	-0.024205	-0.0229015	-0.0204815	-0.0199215
-0.0574601	-0.0367093	-0.0267794	-0.0241976	-0.022894	-0.0204787	-0.019917
-0.057453	-0.0367074	-0.0267715	-0.024184	-0.0228933	-0.02044	-0.0199038
-0.0574413	-0.0366904	-0.0267395	-0.024183	-0.0228893	-0.0204347	-0.0198949
-0.0574301	-0.0366881	-0.0267378	-0.0241827	-0.0228862	-0.0203937	-0.0198774
-0.0574259	-0.0366857	-0.0267323	-0.0241559	-0.022879	-0.0203779	-0.0198693
-0.0574118	-0.0366567	-0.0266892	-0.024149	-0.0228748	-0.0203682	-0.019867
-0.0574097	-0.0366548	-0.0266859	-0.0241476	-0.0228719	-0.020365	-0.0198643
-0.0574052	-0.0366542	-0.0266733	-0.0241383	-0.0228653	-0.0203632	-0.01986
-0.057383	-0.0366193	-0.0266602	-0.0241233	-0.0228587	-0.0203458	-0.01985
-0.0573816	-0.0366147	-0.0266523	-0.0241041	-0.0228578	-0.020313	-0.0198027
-0.0573469	-0.0366067	-0.0266437	-0.0241022	-0.0228531	-0.0203064	-0.0198
-0.0572907	-0.0365843	-0.0266398	-0.0240921	-0.0228364	-0.0202907	-0.0197794
-0.0572861	-0.0365742	-0.0266379	-0.0240919	-0.0228355	-0.0202897	-0.0197396
-0.0572453	-0.0365122	-0.0266254	-0.0240759	-0.0228345	-0.0202785	-0.0197335
-0.0572392	-0.0364888	-0.026615	-0.0240645	-0.0228332	-0.0202706	-0.0197241
-0.0572275	-0.0364822	-0.0266034	-0.0240381	-0.0228163	-0.0202644	-0.0197215
-0.0571936	-0.0364479	-0.0265824	-0.024018	-0.0228004	-0.0202619	-0.0197054
-0.0571902	-0.0364467	-0.0265789	-0.0240067	-0.0227931	-0.0202492	-0.0197013
-0.0571626	-0.036433	-0.02657	-0.0240054	-0.0227496	-0.0202452	-0.0196673
-0.0571566	-0.0364236	-0.0265649	-0.0240007	-0.0227477	-0.0202317	-0.0196644
-0.0571256	-0.0364167	-0.0265632	-0.0239995	-0.0227464	-0.0201881	-0.0196521
-0.0571175	-0.0364144	-0.0265576	-0.0239899	-0.0227443	-0.0201679	-0.0196382
-0.0570918	-0.0364123	-0.0265321	-0.0239764	-0.0227408	-0.0201529	-0.0196224
-0.0570749	-0.0364076	-0.0265198	-0.0239687	-0.0227393	-0.0201459	-0.0196182
-0.0570495	-0.0363973	-0.0265177	-0.0239538	-0.0227267	-0.0201361	-0.0196109
-0.0570472	-0.0363925	-0.0265085	-0.0239533	-0.0227267	-0.020128	-0.0196057
-0.0570124	-0.0363773	-0.0264871	-0.0239529	-0.0227262	-0.0200959	-0.0195952
-0.0569944	-0.0363763	-0.026486	-0.0239526	-0.0227231	-0.0200638	-0.0195868
-0.0569521	-0.0363752	-0.0264772	-0.023928	-0.022721	-0.0200117	-0.019583
-0.0569416	-0.0363506	-0.0264578	-0.0239198	-0.0227048	-0.0199815	-0.0195821
-0.0569165	-0.0363325	-0.0264445	-0.0239116	-0.0226953	-0.0199691	-0.0195726
-0.0569116	-0.036292	-0.026444	-0.0239106	-0.0226775	-0.0199432	-0.0195604
-0.0569055	-0.0362672	-0.0264003	-0.0239029	-0.0226758	-0.0199315	-0.0195478
-0.056891	-0.0362084	-0.0263873	-0.0238848	-0.0226701	-0.019907	-0.0195322
-0.0568646	-0.0362079	-0.0263795	-0.0238715	-0.0226214	-0.0199031	-0.0194852
-0.0568644	-0.0361846	-0.0263764	-0.0238696	-0.0226198	-0.019901	-0.0194778
-0.0568511	-0.0361825	-0.0263555	-0.023868	-0.0226193	-0.0198932	-0.0194519
-0.056838	-0.0361735	-0.0263548	-0.0238565	-0.022605	-0.01989	-0.0194341
-0.0568349	-0.0361646	-0.0263353	-0.0238516	-0.0226017	-0.0198879	-0.019417
-0.0568309	-0.0361575	-0.0263243	-0.0238465	-0.0225974	-0.0198825	-0.0194137
-0.0568291	-0.0360929	-0.0263214	-0.0238328	-0.0225968	-0.0198723	-0.0194075
-0.0568018	-0.0360861	-0.0263135	-0.0238307	-0.0225915	-0.0198715	-0.0193539
-0.0567841	-0.0360783	-0.0263111	-0.0238065	-0.0225812	-0.0198635	-0.0193328
-0.0567636	-0.0360774	-0.0262943	-0.0237684	-0.0225766	-0.0198605	-0.0193283
-0.056754	-0.0360745	-0.0262766	-0.0237414	-0.0225722	-0.0198573	-0.0193153
-0.0566886	-0.036068	-0.026262	-0.023719	-0.0225701	-0.0198397	-0.0193082
-0.0566751	-0.0360552	-0.0262223	-0.0237007	-0.0225567	-0.0198375	-0.0192695
-0.0566498	-0.036053	-0.0262011	-0.0236668	-0.0225526	-0.019789	-0.0192675
-0.0566405	-0.0360301	-0.0261598	-0.0236662	-0.0225467	-0.0197725	-0.0192516
-0.0566228	-0.036006	-0.0261519	-0.0236115	-0.0225453	-0.0197706	-0.0192515
-0.0565896	-0.0360016	-0.0261327	-0.0235407	-0.0225383	-0.0197506	-0.0192036
-0.0565879	-0.0359991	-0.0261182	-0.0235196	-0.0225368	-0.0197375	-0.0191945
-0.0565521	-0.0359945	-0.0261165	-0.023517	-0.0225222	-0.0197316	-0.019181
-0.056543	-0.0359823	-0.0261148	-0.0235133	-0.0225189	-0.019718	-0.0191744
-0.056521	-0.0359764	-0.0261095	-0.023502	-0.0225168	-0.0197042	-0.0191512
-0.056457	-0.0359675	-0.0260983	-0.0234921	-0.0225136	-0.0196751	-0.0191449
-0.0564486	-0.0359476	-0.0260955	-0.0234889	-0.0225045	-0.0196564	-0.0191421
-0.056433	-0.0359362	-0.0260913	-0.0234877	-0.0224744	-0.019644	-0.0191278
-0.0564177	-0.0359277	-0.0260884	-0.0234766	-0.0224693	-0.0196426	-0.0191227
-0.0564079	-0.0358868	-0.026086	-0.0234376	-0.0224482	-0.0196199	-0.0191038
-0.0564039	-0.0358767	-0.0260747	-0.0234311	-0.0224474	-0.0196168	-0.0190945
-0.0563983	-0.0358631	-0.0260632	-0.023429	-0.0224466	-0.0195992	-0.019079
-0.0563938	-0.0358441	-0.0260623	-0.0234286	-0.0224431	-0.0195924	-0.0190777
-0.0563607	-0.0358267	-0.0260592	-0.0234051	-0.0224386	-0.0195794	-0.0190733
-0.0563005	-0.0358233	-0.0260492	-0.0234004	-0.0224245	-0.0195736	-0.0190264
-0.056291	-0.0358144	-0.0260358	-0.0233931	-0.022412	-0.0195636	-0.0190135
-0.0562746	-0.0358115	-0.0260147	-0.023387	-0.0223966	-0.0195516	-0.0190061
-0.056258	-0.0358056	-0.0259871	-0.023366	-0.0223831	-0.0195462	-0.018996
-0.0562387	-0.0357892	-0.0259837	-0.0233647	-0.0223789	-0.0195405	-0.0189881
-0.0562328	-0.0357859	-0.0259578	-0.0233623	-0.0223695	-0.0195398	-0.0189824
-0.0562322	-0.0357551	-0.0259491	-0.0233299	-0.0223666	-0.0195342	-0.0189777
-0.0562035	-0.0357529	-0.0259489	-0.0233188	-0.022344	-0.0195299	-0.0189634
-0.056173	-0.0357222	-0.0259409	-0.0233138	-0.0223156	-0.0195228	-0.0189545
-0.056159	-0.035708	-0.0258993	-0.0233097	-0.0222995	-0.0195208	-0.0189399
-0.0561485	-0.0357017	-0.0258603	-0.0232965	-0.0222972	-0.0195065	-0.0189177
-0.0561316	-0.0356969	-0.0258508	-0.0232941	-0.0222906	-0.019498	-0.0188984
-0.0561219	-0.0356827	-0.0258503	-0.0232923	-0.0222884	-0.0194905	-0.0188899
-0.0560951	-0.0356521	-0.0258497	-0.0232889	-0.0222877	-0.0194873	-0.0188602
-0.0560948	-0.0356509	-0.0258442	-0.0232348	-0.0222798	-0.0194674	-0.0188459
-0.0560766	-0.0356286	-0.0258318	-0.0232235	-0.0222786	-0.0194562	-0.0188369
-0.056076	-0.0356194	-0.0258276	-0.0232157	-0.0222753	-0.0194498	-0.0188347
-0.056063	-0.0356154	-0.0258029	-0.0231911	-0.0222655	-0.0194374	-0.0188116
-0.0560489	-0.035615	-0.025731	-0.0231716	-0.0222618	-0.019432	-0.0188116
-0.0560306	-0.0356118	-0.0257251	-0.0231597	-0.0222598	-0.0194266	-0.0188034
-0.0559897	-0.0355983	-0.025703	-0.023155	-0.0222537	-0.0194238	-0.0188005
-0.0559642	-0.0355907	-0.025692	-0.0231534	-0.0222483	-0.0194177	-0.0187939
-0.0559609	-0.0355879	-0.0256797	-0.0231515	-0.022244	-0.0193974	-0.0187673
-0.0559514	-0.035574	-0.0256514	-0.0231513	-0.0222423	-0.0193963	-0.0187607
-0.0559164	-0.0355506	-0.0256358	-0.0231491	-0.0222402	-0.0193946	-0.0187489
-0.0558998	-0.0355477	-0.0256343	-0.0231196	-0.0222391	-0.019386	-0.0187423
-0.0558849	-0.0355463	-0.0256235	-0.0231195	-0.0222356	-0.0193859	-0.0187129
-0.0558756	-0.0355398	-0.0256039	-0.0231107	-0.0222275	-0.0193745	-0.0186893
-0.0558687	-0.035531	-0.0255848	-0.0230978	-0.0222253	-0.0193556	-0.0186717
-0.0558306	-0.0354953	-0.0255822	-0.0230644	-0.0222243	-0.0193352	-0.0186596
-0.0557933	-0.035495	-0.0255655	-0.0230629	-0.0222237	-0.019335	-0.0186457
-0.0557875	-0.0354702	-0.0255634	-0.023058	-0.0222112	-0.0193149	-0.0185992
-0.055786	-0.0354602	-0.0255494	-0.0230466	-0.022209	-0.0192549	-0.0185989
-0.0557444	-0.0354462	-0.0255328	-0.0230404	-0.022201	-0.0192328	-0.0185981
-0.0557296	-0.0354409	-0.0255311	-0.0230256	-0.0221996	-0.0192255	-0.0185813
-0.0557202	-0.0354212	-0.0255181	-0.0230234	-0.0221847	-0.0192155	-0.0185682
-0.0557116	-0.0354165	-0.0255091	-0.0230135	-0.0221802	-0.0192152	-0.0185661
-0.0556861	-0.0354162	-0.0255032	-0.0230105	-0.022173	-0.0191961	-0.0185587
-0.0556335	-0.0354158	-0.0254906	-0.0229982	-0.0221391	-0.0191952	-0.0185582
-0.0556254	-0.0354143	-0.0254834	-0.0229896	-0.0221257	-0.0191884	-0.0185578
-0.0556087	-0.035406	-0.0254623	-0.0229852	-0.022115	-0.0191859	-0.0185531
-0.055604	-0.0353858	-0.0254503	-0.0229781	-0.022104	-0.019166	-0.018549
-0.0555904	-0.0353527	-0.0254497	-0.0229735	-0.0220991	-0.0191544	-0.0185393
-0.0555753	-0.0353419	-0.0254433	-0.0229542	-0.0220713	-0.0191534	-0.0185097
-0.055564	-0.0353393	-0.0254416	-0.0229316	-0.0220706	-0.0191492	-0.0184943
-0.0555599	-0.0353214	-0.0254332	-0.0229096	-0.0220585	-0.0191365	-0.0184747
-0.0555333	-0.0353044	-0.0254185	-0.0228769	-0.0220405	-0.0191325	-0.0184491
-0.0554982	-0.0353012	-0.0254145	-0.0228749	-0.0220382	-0.0191304	-0.0184456
-0.0554764	-0.0352998	-0.0254056	-0.0228743	-0.0220349	-0.0191146	-0.0184336
-0.0554747	-0.0352903	-0.0253801	-0.0228675	-0.022028	-0.0190982	-0.0184215
-0.0554504	-0.0352796	-0.0253761	-0.0228623	-0.0220254	-0.0190839	-0.0183774
-0.0554451	-0.0352783	-0.0253402	-0.0228562	-0.0220122	-0.019053	-0.0183768
-0.0554446	-0.0352693	-0.0253386	-0.0228413	-0.0220012	-0.0190295	-0.0183696
-0.0554181	-0.0352414	-0.0253233	-0.0228273	-0.0219911	-0.0190257	-0.0183536
-0.0554175	-0.0352312	-0.0253209	-0.0228229	-0.021991	-0.0189945	-0.0183486
-0.0554033	-0.0352301	-0.025312	-0.0228141	-0.0219883	-0.0189879	-0.0183482
-0.0553579	-0.0352195	-0.0253051	-0.0227965	-0.0219877	-0.0189644	-0.0183477
-0.0553507	-0.0351904	-0.0252768	-0.0227841	-0.0219754	-0.0189632	-0.0183416
-0.0553444	-0.0351684	-0.0252615	-0.0227525	-0.0219752	-0.0189506	-0.0183359
-0.055343	-0.0351309	-0.0252549	-0.0227404	-0.0219648	-0.0189499	-0.0183328
-0.0553297	-0.035124	-0.0252439	-0.022723	-0.021962	-0.0189161	-0.018322
-0.0553177	-0.0351041	-0.0252411	-0.0227073	-0.0219543	-0.0189131	-0.0182711
-0.0552961	-0.035104	-0.0252121	-0.0226693	-0.0219346	-0.0188868	-0.0182669
-0.055288	-0.0350758	-0.0252085	-0.0226623	-0.0219238	-0.0188863	-0.0182579
-0.055266	-0.0350689	-0.0252013	-0.022649	-0.0219005	-0.018874	-0.0182437
-0.0552345	-0.0350425	-0.0251885	-0.0226301	-0.0218951	-0.0188667	-0.0182411
-0.0552343	-0.0350412	-0.0251708	-0.0226245	-0.0218726	-0.0188661	-0.0182401
-0.0552336	-0.0350274	-0.0251591	-0.0226226	-0.0218694	-0.0188658	-0.0182369
-0.0552166	-0.0350163	-0.0251486	-0.0226201	-0.02186	-0.018828	-0.0182349
-0.0552132	-0.035004	-0.0251423	-0.0226165	-0.0218563	-0.0188056	-0.0182295
-0.055204	-0.0349769	-0.0251418	-0.0226015	-0.0218533	-0.0188048	-0.0182174
-0.0551892	-0.0349751	-0.0251346	-0.0225918	-0.0218464	-0.0188007	-0.0182151
-0.0551823	-0.0349625	-0.0250955	-0.0225871	-0.021841	-0.018788	-0.0182119
-0.0551804	-0.0349587	-0.0250895	-0.0225732	-0.0218195	-0.0187696	-0.0181938
-0.0551492	-0.0349584	-0.0250861	-0.0225712	-0.0218102	-0.0187406	-0.0181749
-0.0551373	-0.0349571	-0.0250775	-0.0225611	-0.021805	-0.0187272	-0.0181725
-0.0550811	-0.0349139	-0.025064	-0.022555	-0.0218048	-0.0187214	-0.0181721
-0.0550645	-0.0348821	-0.0250563	-0.0225528	-0.0218007	-0.0187201	-0.0181607
-0.0550314	-0.0348746	-0.025054	-0.0225447	-0.0217926	-0.0187062	-0.0181603
-0.0550277	-0.034845	-0.0250381	-0.0225329	-0.021753	-0.0187018	-0.018156
-0.0550217	-0.0348338	-0.0250309	-0.0225198	-0.021737	-0.0186997	-0.0181521
-0.0549969	-0.0347914	-0.0250294	-0.0225077	-0.0217268	-0.0186972	-0.0181499
-0.0549799	-0.0347817	-0.0249924	-0.0224995	-0.0217234	-0.0186599	-0.0181364
-0.054972	-0.0347805	-0.0249898	-0.0224919	-0.0217085	-0.0186559	-0.0181193
-0.0549624	-0.0347563	-0.0249755	-0.0224908	-0.0217082	-0.0186329	-0.018088
-0.0549578	-0.0347518	-0.0249564	-0.0224813	-0.0216985	-0.0186245	-0.0180624
-0.0549553	-0.0347303	-0.0249548	-0.022478	-0.0216812	-0.0186154	-0.0180335
-0.0549468	-0.0347132	-0.0249354	-0.0224734	-0.0216721	-0.0185823	-0.018021
-0.0549195	-0.0347126	-0.0249323	-0.0224727	-0.0216437	-0.0185401	-0.0180192
-0.0549067	-0.0346877	-0.0249285	-0.0224711	-0.0216285	-0.0185227	-0.0179994
-0.0548939	-0.0346839	-0.0249191	-0.0224464	-0.0216207	-0.018519	-0.0179987
-0.0548887	-0.0346755	-0.0248739	-0.0224306	-0.02161	-0.0185105	-0.0179847
-0.0548689	-0.0346717	-0.0248383	-0.022412	-0.021609	-0.0185092	-0.0179834
-0.0548621	-0.0346521	-0.0248289	-0.0224072	-0.0216089	-0.0185007	-0.0179688
-0.0548363	-0.0346471	-0.0248121	-0.0223958	-0.0215954	-0.018497	-0.0179678
-0.0548028	-0.0346187	-0.0248012	-0.0223916	-0.0215562	-0.0184465	-0.0179673
-0.0547945	-0.0346131	-0.0247874	-0.0223835	-0.0215193	-0.0184414	-0.0179653
-0.0547913	-0.0346128	-0.0247863	-0.0223618	-0.0215109	-0.0184412	-0.017958
-0.0547797	-0.034594	-0.0247771	-0.0223586	-0.021446	-0.0184357	-0.0179329
-0.0547594	-0.0345931	-0.0247703	-0.0223555	-0.0214373	-0.0184109	-0.0179138
-0.0547529	-0.0345748	-0.0247676	-0.0223549	-0.0214201	-0.0184052	-0.0178975
-0.0547493	-0.0345678	-0.0247625	-0.0223523	-0.0214024	-0.018405	-0.0178802
-0.054704	-0.0345399	-0.0247446	-0.0223406	-0.0213992	-0.0184026	-0.0178783
-0.0547022	-0.0345087	-0.0247337	-0.0223384	-0.0213911	-0.0183902	-0.0178633
-0.054613	-0.034499	-0.0247213	-0.0223334	-0.021386	-0.0183849	-0.0178555
-0.0545887	-0.0344952	-0.0246961	-0.0223198	-0.0213724	-0.0183695	-0.0178188
-0.0545632	-0.0344816	-0.0246686	-0.0223197	-0.0213509	-0.0183662	-0.0178185
-0.0545606	-0.0344695	-0.0246651	-0.022311	-0.0213498	-0.0183551	-0.0178077
-0.0545182	-0.0344618	-0.0246298	-0.0222993	-0.0213498	-0.0183538	-0.017797
-0.0545175	-0.0344507	-0.0246274	-0.0222972	-0.0213481	-0.0183309	-0.0177949
-0.0544918	-0.0344497	-0.0246259	-0.0222944	-0.021324	-0.0182989	-0.017775
-0.0544587	-0.0344351	-0.0246185	-0.0222934	-0.0213217	-0.0182968	-0.0177577
-0.0544408	-0.0344337	-0.0246019	-0.0222692	-0.0213128	-0.0182905	-0.0177362
-0.054438	-0.0344169	-0.0245911	-0.0222618	-0.0213118	-0.0182847	-0.0177234
-0.0544041	-0.0343986	-0.0245679	-0.0222495	-0.0213022	-0.0182725	-0.0176989
-0.0543972	-0.0343659	-0.0245545	-0.0222413	-0.0212948	-0.0182697	-0.017684
-0.0543876	-0.0343597	-0.0245494	-0.0222271	-0.0212906	-0.0182511	-0.0176734
-0.0543672	-0.0343581	-0.0245404	-0.0222226	-0.0212844	-0.0182411	-0.0176305
-0.0543442	-0.0343489	-0.0245382	-0.0222214	-0.0212532	-0.0182315	-0.0176071
-0.054339	-0.0343169	-0.0245124	-0.0222126	-0.021253	-0.0182272	-0.017575
-0.0543222	-0.0342918	-0.0244971	-0.0222037	-0.0212421	-0.018226	-0.0175745
-0.0543043	-0.0342832	-0.0244921	-0.0221921	-0.0212385	-0.0182222	-0.01756
-0.0543028	-0.0342771	-0.0244908	-0.0221803	-0.0212357	-0.0182207	-0.0175411
-0.0542958	-0.034264	-0.0244881	-0.0221754	-0.0212319	-0.0182169	-0.0175403
-0.0542957	-0.0342514	-0.0244855	-0.0221704	-0.0212255	-0.0182033	-0.0175117
-0.054263	-0.0342476	-0.0244756	-0.0221678	-0.0212153	-0.0181996	-0.0175011
-0.0542568	-0.034222	-0.0244754	-0.0221654	-0.0212021	-0.0181874	-0.0174944
-0.0542459	-0.0341831	-0.0244745	-0.0221641	-0.0212015	-0.0181839	-0.0174888
-0.0542327	-0.034178	-0.0244726	-0.0221552	-0.0211991	-0.0181755	-0.0174883
-0.0542272	-0.0341669	-0.0244712	-0.0221307	-0.0211916	-0.0181587	-0.0174623
-0.0542196	-0.0341355	-0.0244636	-0.0221285	-0.0211679	-0.018136	-0.0174507
-0.0541995	-0.0340842	-0.0244624	-0.0221241	-0.0211457	-0.0181332	-0.0174429
-0.0541909	-0.0340816	-0.0244574	-0.0221156	-0.0211447	-0.0181222	-0.0174254
-0.0541881	-0.0340731	-0.0244546	-0.0221088	-0.0211327	-0.0181069	-0.0174148
-0.0541859	-0.034065	-0.0244485	-0.0221023	-0.0211286	-0.0181051	-0.0174137
-0.0541737	-0.034064	-0.0244243	-0.0221004	-0.0211263	-0.0180976	-0.0174135
-0.0541693	-0.0340576	-0.0244106	-0.0220832	-0.0210995	-0.018084	-0.0174032
-0.054144	-0.034057	-0.0243841	-0.0220825	-0.0210828	-0.0180703	-0.0173915
-0.0541371	-0.0340483	-0.0243808	-0.0220823	-0.0210795	-0.0180695	-0.0173848
-0.0541304	-0.0340424	-0.0243527	-0.0220646	-0.0210651	-0.0180651	-0.0173549
-0.0541172	-0.0340327	-0.0243512	-0.0220308	-0.0210584	-0.0180474	-0.0173118
-0.0540938	-0.0340182	-0.0243499	-0.022028	-0.021054	-0.0180471	-0.0172858
-0.0540866	-0.0340105	-0.0243474	-0.0220277	-0.0210531	-0.018032	-0.0172712
-0.0540497	-0.0340042	-0.024341	-0.0219919	-0.0210448	-0.0180147	-0.0172667
-0.0540243	-0.0339982	-0.0243336	-0.0219759	-0.0210437	-0.0179807	-0.0172598
-0.0539934	-0.0339732	-0.0243253	-0.021972	-0.0210348	-0.0179765	-0.0172557
-0.05397	-0.0339638	-0.0243227	-0.0219581	-0.0210348	-0.0179739	-0.0172556
-0.0539584	-0.0339401	-0.0243113	-0.0219543	-0.0210212	-0.0179183	-0.0172515
-0.0539491	-0.0339399	-0.0243045	-0.0219412	-0.0210136	-0.0179154	-0.0172487
-0.0539476	-0.0339108	-0.0243007	-0.0219226	-0.0209919	-0.017909	-0.0172345
-0.053922	-0.0338984	-0.0242971	-0.0219095	-0.0209768	-0.0178983	-0.0172019
-0.0539144	-0.0338981	-0.0242906	-0.0219022	-0.0209648	-0.0178794	-0.0171891
-0.0538984	-0.0338974	-0.0242787	-0.0218947	-0.0209392	-0.0178292	-0.0171836
-0.0538915	-0.0338845	-0.0242707	-0.0218904	-0.0209373	-0.0178288	-0.0171621
-0.0538544	-0.0338779	-0.0242695	-0.0218828	-0.0209327	-0.0178266	-0.0171612
-0.0538467	-0.0338703	-0.0242681	-0.0218692	-0.0209284	-0.0178257	-0.0171558
-0.0538124	-0.0338572	-0.0242646	-0.021865	-0.0209275	-0.0178214	-0.0171485
-0.0538121	-0.0338528	-0.0242619	-0.0218467	-0.020923	-0.0177895	-0.0171318
-0.0537985	-0.0338278	-0.024244	-0.0218368	-0.0209164	-0.0177889	-0.0171304
-0.0537904	-0.0337725	-0.0242391	-0.0218357	-0.0208938	-0.0177858	-0.0171019
-0.0537704	-0.0337483	-0.0242367	-0.0218154	-0.0208679	-0.0177809	-0.0171008
-0.0537623	-0.0337344	-0.0242301	-0.0218048	-0.0208508	-0.0177803	-0.0170926
-0.053746	-0.0337078	-0.0242222	-0.021802	-0.0208505	-0.0177703	-0.0170829
-0.0537379	-0.0336943	-0.0242209	-0.0217881	-0.0208454	-0.0177655	-0.0170799
-0.053735	-0.03369	-0.0242143	-0.021788	-0.0208398	-0.0177593	-0.0170751
-0.0537033	-0.0336655	-0.0241968	-0.0217817	-0.0208325	-0.0177585	-0.0170672
-0.0537004	-0.0336522	-0.0241964	-0.0217779	-0.0208299	-0.0177577	-0.0170602
-0.0536889	-0.0336517	-0.0241915	-0.0217748	-0.0208192	-0.0177424	-0.0170505
-0.053686	-0.0336216	-0.0241852	-0.0217744	-0.0208124	-0.017732	-0.0170339
-0.0536859	-0.0336197	-0.0241816	-0.0217473	-0.0207751	-0.0177287	-0.0170016
-0.0536515	-0.0336177	-0.0241518	-0.0217242	-0.0207651	-0.0177196	-0.0169975
-0.0536513	-0.0336097	-0.024145	-0.0217227	-0.0207618	-0.0176698	-0.0169583
-0.0536417	-0.0335968	-0.0241307	-0.0216912	-0.0207547	-0.0176635	-0.0169488
-0.0536402	-0.0335892	-0.0241031	-0.0216901	-0.0207212	-0.0176627	-0.0169461
-0.0536314	-0.0335666	-0.0240913	-0.0216688	-0.02071	-0.0176592	-0.016932
-0.0536236	-0.0335625	-0.0240897	-0.0216682	-0.0206969	-0.0176537	-0.0169237
-0.0535628	-0.0335556	-0.0240881	-0.0216598	-0.0206939	-0.017633	-0.0169205
-0.0535532	-0.0335192	-0.0240839	-0.021658	-0.0206926	-0.0176266	-0.0169163
-0.053548	-0.0335079	-0.0240796	-0.0216489	-0.0206882	-0.0176261	-0.0169034
-0.0535423	-0.0335065	-0.0240788	-0.0216489	-0.0206692	-0.0176201	-0.0168955
-0.0535207	-0.033497	-0.0240642	-0.0216357	-0.0206547	-0.0176063	-0.0168527
-0.0535173	-0.0334961	-0.0240523	-0.0216268	-0.0206498	-0.0175862	-0.0168527
-0.0535155	-0.0334837	-0.0240437	-0.0215693	-0.0206409	-0.0175683	-0.0168339
-0.053513	-0.0334779	-0.0240291	-0.0215572	-0.0206399	-0.0175525	-0.0168326
-0.0535002	-0.0334517	-0.0240278	-0.0215426	-0.020638	-0.0175353	-0.0168049
-0.053483	-0.0334374	-0.0240253	-0.0215416	-0.0206354	-0.0175313	-0.0167965
-0.0534588	-0.033436	-0.0240193	-0.0215397	-0.0206114	-0.0175302	-0.016786
-0.0534527	-0.0334303	-0.0240164	-0.0215218	-0.0205968	-0.0175272	-0.016741
-0.0534222	-0.0334248	-0.0240115	-0.0215075	-0.0205786	-0.0175171	-0.0167317
-0.0534216	-0.0333971	-0.0239894	-0.0215061	-0.0205776	-0.017502	-0.0167315
-0.0534084	-0.0333906	-0.0239832	-0.0214963	-0.0205738	-0.0174868	-0.0167286
-0.0533993	-0.0333882	-0.0239802	-0.0214863	-0.0205707	-0.0174847	-0.0167065
-0.0533815	-0.0333807	-0.0239759	-0.0214858	-0.0205563	-0.0174652	-0.0166843
-0.0533762	-0.0333426	-0.0239694	-0.0214776	-0.0205421	-0.0174478	-0.0166823
-0.0533575	-0.0333362	-0.0239663	-0.0214628	-0.0205412	-0.0174303	-0.0166789
-0.0533563	-0.0333105	-0.0239406	-0.0214542	-0.0205383	-0.0174147	-0.016675
-0.0533316	-0.0333073	-0.023934	-0.0214488	-0.0205271	-0.0174077	-0.0166603
-0.0533271	-0.0333049	-0.0239268	-0.021444	-0.0205109	-0.0174005	-0.0166412
-0.0533252	-0.0333012	-0.0239242	-0.0214425	-0.0204987	-0.0173998	-0.0166356
-0.0533115	-0.0332597	-0.0239193	-0.0214396	-0.0204984	-0.0173637	-0.0166219
-0.0533105	-0.0332397	-0.0239169	-0.0214232	-0.0204938	-0.0173527	-0.0165952
-0.0533055	-0.033233	-0.0238997	-0.0214025	-0.0204783	-0.0173057	-0.0165934
-0.053302	-0.0332301	-0.0238601	-0.0213986	-0.0204763	-0.0172903	-0.0165887
-0.0533007	-0.0331839	-0.023858	-0.0213952	-0.0204761	-0.0172811	-0.0165767
-0.0532989	-0.0331547	-0.0238378	-0.0213938	-0.0204699	-0.0172776	-0.016576
-0.053272	-0.0331428	-0.0238319	-0.0213928	-0.0204672	-0.0172564	-0.0165717
-0.0532619	-0.033134	-0.0238318	-0.021377	-0.0204662	-0.0172462	-0.0165662
-0.0532609	-0.0331319	-0.0238243	-0.0213641	-0.0204602	-0.0172415	-0.0165647
-0.0532506	-0.0331298	-0.0238227	-0.0213623	-0.0204409	-0.0172383	-0.0165395
-0.0532487	-0.0331229	-0.0238182	-0.0213528	-0.0204115	-0.0172305	-0.016538
-0.053244	-0.0331035	-0.0238161	-0.0213495	-0.020401	-0.01722	-0.0164744
-0.0532399	-0.0330929	-0.0238001	-0.0213434	-0.0203979	-0.0171907	-0.0164679
-0.0532395	-0.0330826	-0.0237788	-0.021326	-0.0203755	-0.0171539	-0.0164607
-0.0531899	-0.0330826	-0.0237625	-0.0213166	-0.0203669	-0.01714	-0.0164514
-0.0531845	-0.0330822	-0.0237573	-0.0213135	-0.020363	-0.0171265	-0.0164414
-0.0531795	-0.0330692	-0.0237543	-0.0213125	-0.0203594	-0.0171152	-0.016427
-0.05317	-0.0330586	-0.0237393	-0.0213082	-0.0203499	-0.0171131	-0.0164264
-0.0531387	-0.0330455	-0.0237275	-0.0212968	-0.020332	-0.0171044	-0.0164257
-0.0531223	-0.0330178	-0.0237226	-0.0212875	-0.0203226	-0.0171008	-0.0163815
-0.0531072	-0.0330144	-0.0237223	-0.0212711	-0.0203096	-0.017085	-0.0163616
-0.0530752	-0.0329877	-0.0237025	-0.0212669	-0.0203012	-0.0170806	-0.0163475
-0.0530403	-0.0329317	-0.0236896	-0.0212614	-0.0202957	-0.0170724	-0.0163465
-0.0530388	-0.0329103	-0.0236842	-0.0212503	-0.0202937	-0.0170586	-0.0163464
-0.0530179	-0.0329099	-0.0236759	-0.0212324	-0.0202833	-0.0170457	-0.0163421
-0.0530124	-0.0328458	-0.0236652	-0.0212288	-0.0202742	-0.0170313	-0.0163286
-0.052995	-0.0328314	-0.0236631	-0.0212249	-0.0202729	-0.0170304	-0.0163194
-0.0529729	-0.0328159	-0.0236609	-0.0211971	-0.0202399	-0.0170252	-0.0163059
-0.0529695	-0.0328158	-0.0236349	-0.0211952	-0.0202294	-0.0170235	-0.0162812
-0.0529512	-0.0327998	-0.0236348	-0.0211748	-0.0202233	-0.0170202	-0.0162752
-0.0529436	-0.0327805	-0.0236255	-0.0211739	-0.0202163	-0.017016	-0.016264
-0.0529048	-0.0327699	-0.0236085	-0.0211696	-0.0202055	-0.017005	-0.0162406
-0.0528898	-0.0327659	-0.0236079	-0.0211691	-0.0202046	-0.0169977	-0.0162312
-0.0528525	-0.0327483	-0.0236047	-0.0211592	-0.0202022	-0.016988	-0.0161949
-0.0528376	-0.0327226	-0.0236026	-0.0211589	-0.0202013	-0.0169684	-0.0161801
-0.0528327	-0.0327135	-0.0236008	-0.0211359	-0.020199	-0.0169582	-0.0161712
-0.0528254	-0.0327135	-0.0235833	-0.0211245	-0.0201978	-0.0169567	-0.0161694
-0.0528016	-0.0327003	-0.023581	-0.0211193	-0.0201919	-0.0169491	-0.0161563
-0.0527989	-0.0326922	-0.0235729	-0.0211109	-0.02018	-0.0169339	-0.0161516
-0.0527887	-0.0326905	-0.0235682	-0.0210937	-0.0201584	-0.0169128	-0.0161514
-0.0527756	-0.0326698	-0.02356	-0.0210857	-0.0201239	-0.0169087	-0.0161468
-0.0527564	-0.0326611	-0.0235527	-0.0210856	-0.0201145	-0.0169012	-0.0161445
-0.0527348	-0.0326291	-0.0235516	-0.0210782	-0.0201072	-0.0168888	-0.0161241
-0.0527275	-0.0325969	-0.0235509	-0.0210727	-0.0201051	-0.0168756	-0.0161224
-0.0527188	-0.0325544	-0.0235429	-0.0210658	-0.0200816	-0.0168572	-0.0161134
-0.0527125	-0.0325493	-0.0235199	-0.0210579	-0.0200695	-0.0168387	-0.0160854
-0.0527062	-0.0325344	-0.0235146	-0.021039	-0.0200389	-0.0168386	-0.0160688
-0.0526597	-0.0325303	-0.0234939	-0.0210126	-0.0200346	-0.0168361	-0.0160661
-0.0526573	-0.0325116	-0.0234735	-0.0209909	-0.0200302	-0.0168188	-0.016053
-0.0526442	-0.0324965	-0.0234639	-0.0209829	-0.020016	-0.0168116	-0.016031
-0.0526322	-0.0324954	-0.0234638	-0.0209159	-0.0200155	-0.0168092	-0.0160258
-0.0525972	-0.0324919	-0.0234579	-0.0208966	-0.0199996	-0.0167989	-0.0159853
-0.0525926	-0.0324794	-0.0234438	-0.0208702	-0.0199942	-0.0167988	-0.0159851
-0.0525893	-0.0324646	-0.0234369	-0.0208432	-0.0199902	-0.016797	-0.0159781
-0.0525801	-0.0324615	-0.0234323	-0.020839	-0.0199882	-0.0167942	-0.0159759
-0.0525624	-0.0324475	-0.0234289	-0.0208224	-0.0199857	-0.0167827	-0.0159746
-0.052561	-0.0324031	-0.023422	-0.020817	-0.0199785	-0.0167781	-0.0159592
-0.052537	-0.0323988	-0.0234202	-0.020811	-0.0199753	-0.0167477	-0.0159439
-0.0525331	-0.0323983	-0.0234017	-0.0208093	-0.019931	-0.016745	-0.0159299
-0.0525232	-0.0323928	-0.0233965	-0.0207748	-0.0199263	-0.0167425	-0.0159287
-0.052508	-0.0323919	-0.0233743	-0.0207731	-0.0199167	-0.0167307	-0.0158887
-0.0524896	-0.0323841	-0.0233644	-0.0207618	-0.0199149	-0.016718	-0.015882
-0.0524832	-0.0323667	-0.023359	-0.0207617	-0.0199129	-0.0167069	-0.0158717
-0.0524561	-0.0323576	-0.0233535	-0.0207432	-0.0198993	-0.0167026	-0.0158514
-0.052427	-0.0323553	-0.0233195	-0.0207392	-0.0198924	-0.0167026	-0.0158489
-0.0524197	-0.0323514	-0.0232806	-0.020726	-0.0198901	-0.0167007	-0.0158384
-0.0524028	-0.0323469	-0.0232787	-0.0206968	-0.0198827	-0.0166782	-0.0158261
-0.0524004	-0.0323296	-0.0232753	-0.0206874	-0.0198606	-0.0166701	-0.015813
-0.0523943	-0.0323147	-0.0232739	-0.0206646	-0.0198418	-0.0166673	-0.0157959
-0.0523936	-0.0323075	-0.0232621	-0.0206557	-0.0198378	-0.0166643	-0.0157831
-0.052369	-0.0322974	-0.0232458	-0.0206391	-0.0198256	-0.0166517	-0.0157737
-0.0523638	-0.0322794	-0.0232397	-0.0206246	-0.0198222	-0.0166255	-0.0157732
-0.0523594	-0.0322747	-0.0232281	-0.0206208	-0.0198101	-0.0166012	-0.0157682
-0.052359	-0.0322186	-0.023221	-0.0206205	-0.0197952	-0.016601	-0.0157567
-0.0523452	-0.0322114	-0.0232185	-0.0206202	-0.0197839	-0.0165992	-0.0157389
-0.0523444	-0.0321973	-0.0232161	-0.0206193	-0.0197774	-0.0165881	-0.0157113
-0.0523233	-0.0321933	-0.0232099	-0.0206179	-0.019773	-0.0165748	-0.0156986
-0.0523007	-0.0321922	-0.0232081	-0.020617	-0.0197678	-0.0165741	-0.0156881
-0.0522558	-0.0321892	-0.0232031	-0.0206083	-0.0197431	-0.0165741	-0.0156786
-0.052211	-0.0321836	-0.0232017	-0.020594	-0.0197234	-0.0165741	-0.01566
-0.0522023	-0.0321811	-0.0231941	-0.0205664	-0.0197226	-0.0165645	-0.0156593
-0.0521909	-0.0321732	-0.0231806	-0.0205656	-0.0197156	-0.016556	-0.015631
-0.0521812	-0.0321351	-0.0231764	-0.0205503	-0.0197055	-0.0165498	-0.0156299
-0.0521586	-0.0321061	-0.0231715	-0.0205108	-0.0196949	-0.0165186	-0.0156192
-0.0521136	-0.0321048	-0.0231686	-0.020509	-0.0196938	-0.0165174	-0.0156092
-0.0521119	-0.0320999	-0.0231523	-0.0204699	-0.0196702	-0.0165054	-0.0155918
-0.0521116	-0.0320821	-0.0231446	-0.0204617	-0.0196394	-0.0165017	-0.0155857
-0.0520426	-0.0320731	-0.0231174	-0.0204513	-0.0196319	-0.0165	-0.0155723
-0.0520388	-0.0320697	-0.0231156	-0.0204453	-0.0196247	-0.0164937	-0.0155618
-0.0520361	-0.032059	-0.0231118	-0.0204316	-0.0196243	-0.0164884	-0.015556
-0.0520232	-0.0320588	-0.0231076	-0.0204285	-0.0196157	-0.0164845	-0.0155555
-0.0520062	-0.0320396	-0.0231021	-0.0203808	-0.0196065	-0.0164824	-0.0155553
-0.0520002	-0.0320215	-0.0230745	-0.0203793	-0.019606	-0.0164478	-0.0155111
-0.0519784	-0.0319998	-0.0230657	-0.0203741	-0.0195976	-0.0164176	-0.015497
-0.0519764	-0.0319786	-0.0230628	-0.0203709	-0.0195857	-0.0164175	-0.0154806
-0.0519673	-0.0319647	-0.02306	-0.0203551	-0.0195854	-0.0164035	-0.0154683
-0.0519618	-0.0319551	-0.0230577	-0.0203549	-0.0195636	-0.0163963	-0.015457
-0.0519359	-0.0319383	-0.0230381	-0.0202926	-0.019551	-0.0163935	-0.0154558
-0.0519322	-0.0319198	-0.0230364	-0.0202585	-0.0195501	-0.0163867	-0.01545
-0.0519248	-0.031909	-0.0230126	-0.0202581	-0.0195468	-0.0163848	-0.0154356
-0.051907	-0.0318984	-0.0230122	-0.0202461	-0.019529	-0.0163705	-0.0154252
-0.0518861	-0.0318732	-0.0230084	-0.0202283	-0.019508	-0.0163681	-0.015412
-0.0518678	-0.0318196	-0.0229861	-0.0202268	-0.0195078	-0.0163645	-0.0153708
-0.0518661	-0.0318108	-0.0229748	-0.0202253	-0.0194944	-0.0163627	-0.01537
-0.0518372	-0.0317905	-0.0229706	-0.0201974	-0.0194804	-0.0163618	-0.0153394
-0.0518008	-0.0317863	-0.0229584	-0.0201693	-0.0194648	-0.0163611	-0.0153188
-0.0517784	-0.031771	-0.0229398	-0.020139	-0.019462	-0.0163589	-0.0153163
-0.0517776	-0.0317561	-0.0229232	-0.0201363	-0.0194587	-0.0163584	-0.0153162
-0.0517615	-0.0317532	-0.0229122	-0.0201284	-0.0194515	-0.0163538	-0.0153158
-0.0517474	-0.0317517	-0.0228635	-0.0201262	-0.0194484	-0.0163312	-0.0152978
-0.0517388	-0.0317337	-0.0228538	-0.0201198	-0.0194461	-0.0163311	-0.0152584
-0.0517312	-0.031727	-0.0228464	-0.0201144	-0.0194381	-0.0163303	-0.0152421
-0.0517261	-0.0317212	-0.0228353	-0.020108	-0.0194318	-0.0163295	-0.0152418
-0.0517044	-0.0317202	-0.0228287	-0.0201068	-0.0194314	-0.0163195	-0.0152273
-0.0517025	-0.0316967	-0.02282	-0.0200861	-0.0194248	-0.016312	-0.0152264
-0.0516934	-0.0316809	-0.0228124	-0.0200789	-0.0194126	-0.0162881	-0.01522
-0.0516694	-0.0316512	-0.0228055	-0.0200656	-0.019412	-0.0162767	-0.0152122
-0.0516674	-0.0316508	-0.022784	-0.02006	-0.019404	-0.0162587	-0.0151927
-0.0516644	-0.0316234	-0.0227816	-0.0200584	-0.0193996	-0.0162377	-0.0151719
-0.0516632	-0.0316184	-0.0227575	-0.0200356	-0.0193925	-0.0162218	-0.0151639
-0.051637	-0.0316159	-0.0227364	-0.020033	-0.0193802	-0.0162215	-0.015132
-0.0516152	-0.0315681	-0.0227201	-0.0200253	-0.0193764	-0.0161869	-0.0151208
-0.0515965	-0.0315602	-0.0227039	-0.0199939	-0.0193748	-0.0161423	-0.0151132
-0.0515756	-0.0315377	-0.0226801	-0.0199907	-0.0193704	-0.0161394	-0.0151058
-0.0515748	-0.0315369	-0.0226692	-0.0199843	-0.0193542	-0.0161256	-0.0151032
-0.0515446	-0.0315146	-0.0226513	-0.0199797	-0.0193371	-0.0161188	-0.015092
-0.0515386	-0.0314977	-0.0226444	-0.0199598	-0.0193365	-0.0161105	-0.0150867
-0.0515264	-0.0314811	-0.0226372	-0.0199551	-0.019334	-0.0161044	-0.0150482
-0.0515123	-0.0314703	-0.0226197	-0.0199484	-0.0193204	-0.0161005	-0.0150466
-0.0514968	-0.0314518	-0.0226015	-0.0199416	-0.0193199	-0.0160775	-0.0150438
-0.0514899	-0.03144	-0.0226003	-0.0199149	-0.0193135	-0.0160721	-0.0150395
-0.0514887	-0.0314305	-0.0225769	-0.0198852	-0.0192984	-0.0160551	-0.0150338
-0.0514783	-0.0314275	-0.0225699	-0.0198762	-0.0192926	-0.0160505	-0.0150035
-0.051451	-0.0313796	-0.0225624	-0.019847	-0.0192833	-0.0160208	-0.0149932
-0.0514159	-0.0313597	-0.0225591	-0.019843	-0.0192821	-0.0160164	-0.0149799
-0.0513894	-0.0313443	-0.0225172	-0.0198409	-0.0192782	-0.0160113	-0.0149585
-0.0513697	-0.0313372	-0.0224998	-0.0198244	-0.0192769	-0.015988	-0.0149549
-0.0513571	-0.0313338	-0.0224887	-0.0198227	-0.0192768	-0.0159803	-0.0149487
-0.051354	-0.0313264	-0.0224839	-0.019803	-0.0192742	-0.0159751	-0.014941
-0.0513223	-0.0313247	-0.0224727	-0.0197577	-0.0192522	-0.0159454	-0.0149322
-0.0513119	-0.0313065	-0.0224713	-0.019755	-0.019252	-0.0159162	-0.0149285
-0.0512895	-0.0312987	-0.0224709	-0.0197409	-0.0192485	-0.0158919	-0.0149237
-0.0512883	-0.0312869	-0.0224624	-0.019737	-0.0192469	-0.0158816	-0.0149168
-0.0512699	-0.0312826	-0.0224523	-0.0197318	-0.0192384	-0.0158645	-0.0149124
-0.0512185	-0.0312401	-0.0224487	-0.019706	-0.0192363	-0.0158613	-0.0149069
-0.0511674	-0.0312386	-0.0224455	-0.0197034	-0.0192216	-0.0158543	-0.0148743
-0.0511643	-0.0312192	-0.0224385	-0.0197032	-0.0192113	-0.0158404	-0.0148721
-0.0511407	-0.0312186	-0.0224172	-0.0196625	-0.0192049	-0.0158229	-0.014858
-0.0511044	-0.0312159	-0.0224159	-0.0196517	-0.0192038	-0.0158044	-0.014842
-0.0510988	-0.0312108	-0.0224127	-0.0196481	-0.0191714	-0.0157846	-0.0148307
-0.0510535	-0.0311932	-0.0224098	-0.0196449	-0.0191683	-0.0157781	-0.0148181
-0.051035	-0.0311844	-0.0224075	-0.0196275	-0.0191683	-0.0157468	-0.0147729
-0.0510299	-0.03118	-0.0223889	-0.0196085	-0.0191682	-0.0156892	-0.0147391
-0.0510056	-0.0311766	-0.0223807	-0.0195919	-0.019163	-0.0156879	-0.014733
-0.0510039	-0.0311485	-0.0223804	-0.0195918	-0.0191502	-0.0156794	-0.014724
-0.0509988	-0.0311016	-0.022375	-0.0195728	-0.0191408	-0.0156693	-0.0147117
-0.0509795	-0.0310799	-0.0223694	-0.0195619	-0.0191362	-0.0156657	-0.014696
-0.0509739	-0.0310613	-0.0223557	-0.0195608	-0.0191123	-0.0156551	-0.0146727
-0.0509629	-0.0310603	-0.0223476	-0.0195521	-0.0191058	-0.0156391	-0.0146487
-0.0509627	-0.0310504	-0.0223458	-0.0195441	-0.0190815	-0.0156175	-0.0146324
-0.0509608	-0.0310357	-0.0223352	-0.0195431	-0.0190757	-0.0155775	-0.0146307
-0.0509216	-0.0310009	-0.0223168	-0.0195061	-0.0190745	-0.0155456	-0.0146258
-0.0508709	-0.0309798	-0.0223138	-0.0194866	-0.0190532	-0.0155293	-0.0146218
-0.0508385	-0.0309525	-0.022308	-0.0194828	-0.019048	-0.0155084	-0.0146128
-0.0508132	-0.0309433	-0.0223001	-0.0194777	-0.0190404	-0.0155054	-0.0145965
-0.0507999	-0.0309411	-0.0222815	-0.0194667	-0.0190371	-0.0155024	-0.0145781
-0.0507372	-0.0309378	-0.0222554	-0.0194396	-0.0190333	-0.0154852	-0.0145548
-0.0507343	-0.0309326	-0.0222458	-0.0194165	-0.0190311	-0.0154719	-0.0145455
-0.0506949	-0.0309288	-0.0222425	-0.0194163	-0.0190293	-0.0154616	-0.014519
-0.0506898	-0.0309175	-0.0222404	-0.0193649	-0.0190217	-0.015431	-0.0145095
-0.0506682	-0.0309105	-0.02224	-0.0193533	-0.0190103	-0.0154303	-0.014498
-0.0506475	-0.0309085	-0.0222199	-0.0193451	-0.0190009	-0.0154127	-0.014488
-0.0506414	-0.0309057	-0.0222162	-0.019333	-0.0189989	-0.0153955	-0.01447
-0.0506235	-0.0308981	-0.0222054	-0.0193267	-0.0189892	-0.015383	-0.0144659
-0.0506164	-0.0308942	-0.0222054	-0.0193064	-0.018977	-0.0153741	-0.0144597
-0.0505818	-0.0308934	-0.0222033	-0.0192975	-0.0189724	-0.0153721	-0.0144411
-0.0505817	-0.0308811	-0.0221973	-0.0192924	-0.0189694	-0.0153702	-0.0144027
-0.0505695	-0.0308646	-0.0221839	-0.0192801	-0.0189534	-0.0153638	-0.0143796
-0.0505437	-0.0308486	-0.0221784	-0.0192796	-0.0189528	-0.0153569	-0.014366
-0.0504768	-0.030828	-0.0221592	-0.0192547	-0.0189527	-0.0153251	-0.0143468
-0.0504431	-0.0308069	-0.0221413	-0.01925	-0.0189377	-0.0153097	-0.0143411
-0.0504264	-0.0307888	-0.0221403	-0.0192153	-0.0189274	-0.0152773	-0.0143192
-0.0503609	-0.030773	-0.0221359	-0.01921	-0.0189037	-0.0152498	-0.014308
-0.0503494	-0.0307395	-0.0221309	-0.0192089	-0.0188991	-0.0152473	-0.0142958
-0.0503489	-0.0307392	-0.0220947	-0.0192013	-0.0188972	-0.0152467	-0.0142768
-0.050318	-0.0307262	-0.0220762	-0.0191821	-0.0188945	-0.0152329	-0.0142457
-0.0503117	-0.0307117	-0.0220709	-0.0191774	-0.0188866	-0.0152108	-0.0141972
-0.0502971	-0.0307029	-0.0220427	-0.0191765	-0.0188668	-0.0152009	-0.0141887
-0.0502925	-0.0306997	-0.0220412	-0.019166	-0.0188613	-0.0151794	-0.0141589
-0.0502718	-0.0306911	-0.022036	-0.0191567	-0.0188521	-0.015173	-0.0141536
-0.0502695	-0.0306815	-0.0220244	-0.0191554	-0.0188504	-0.0151689	-0.0141377
-0.0502691	-0.0306742	-0.0220223	-0.0191292	-0.0188279	-0.0151678	-0.0141298
-0.0502678	-0.0306681	-0.022001	-0.0191158	-0.0188272	-0.0151376	-0.0141207
-0.0502508	-0.0306669	-0.0219932	-0.0191054	-0.0188269	-0.0151315	-0.0141115
-0.0502293	-0.0306638	-0.0219599	-0.019103	-0.0188222	-0.0151233	-0.0141108
-0.0502281	-0.0306585	-0.021958	-0.0190951	-0.0188197	-0.0151052	-0.0141064
-0.0502169	-0.0306481	-0.0219273	-0.0190944	-0.0188167	-0.0150917	-0.0141062
-0.0502164	-0.0306401	-0.0219203	-0.0190898	-0.0188142	-0.0150906	-0.0140968
-0.0502071	-0.0306039	-0.0219129	-0.0190573	-0.018795	-0.015083	-0.0140932
-0.0501959	-0.0305983	-0.0218841	-0.0190571	-0.0187903	-0.0150717	-0.014079
-0.0501617	-0.0305608	-0.021874	-0.0190566	-0.0187783	-0.0150692	-0.0140736
-0.050133	-0.0305491	-0.0218732	-0.0190549	-0.0187585	-0.0150681	-0.0140653
-0.0501296	-0.0305487	-0.0218726	-0.0190383	-0.0187504	-0.0150635	-0.0140595
-0.0500856	-0.0305431	-0.0218672	-0.0190168	-0.0187476	-0.0150451	-0.0140569
-0.0500748	-0.030536	-0.0218393	-0.0190116	-0.0187451	-0.0150385	-0.0140164
-0.0500634	-0.0305304	-0.0218377	-0.0189727	-0.0187434	-0.0150029	-0.0140157
-0.0500427	-0.030529	-0.0218097	-0.0189683	-0.0187426	-0.0150006	-0.0139686
-0.0500328	-0.0305258	-0.0218016	-0.0189546	-0.0187346	-0.0149915	-0.0139361
-0.0500302	-0.0305182	-0.0218013	-0.018951	-0.0187192	-0.014975	-0.0139293
-0.0500082	-0.0305112	-0.0217906	-0.0189474	-0.018718	-0.0149696	-0.0139214
-0.0499977	-0.0305095	-0.0217899	-0.0189386	-0.0186995	-0.0149675	-0.0139064
-0.0499773	-0.0304966	-0.0217512	-0.0189372	-0.0186974	-0.0149615	-0.0138853
-0.0499649	-0.0304648	-0.0217437	-0.0189365	-0.018685	-0.0149573	-0.0138768
-0.0499598	-0.0304607	-0.0217303	-0.018906	-0.0186661	-0.0149409	-0.0138559
-0.0499596	-0.0304595	-0.0217299	-0.0188988	-0.0186542	-0.0149133	-0.0138553
-0.0499574	-0.0304555	-0.0217287	-0.0188796	-0.018651	-0.0149115	-0.013851
-0.04989	-0.0304526	-0.0217215	-0.0188756	-0.0186243	-0.0148969	-0.0138391
-0.0498865	-0.0304511	-0.0216941	-0.0188672	-0.0186227	-0.0148438	-0.0138253
-0.0498815	-0.0304472	-0.0216904	-0.0188558	-0.0186063	-0.0148297	-0.0138043
-0.0498703	-0.0304335	-0.021675	-0.0188539	-0.0186062	-0.0147963	-0.013801
-0.0498536	-0.0304152	-0.021658	-0.0188323	-0.0186022	-0.0147814	-0.0137893
-0.0498194	-0.0304143	-0.0216578	-0.0188305	-0.0185896	-0.0147678	-0.0137838
-0.0497874	-0.0304068	-0.0216462	-0.0188193	-0.0185627	-0.014761	-0.0137812
-0.0497474	-0.030404	-0.021641	-0.0188117	-0.0185467	-0.0147598	-0.0137742
-0.0497394	-0.030393	-0.0216328	-0.0187965	-0.018516	-0.0147432	-0.0137682
-0.0497358	-0.0303821	-0.0216262	-0.0187927	-0.0185092	-0.0147297	-0.013758
-0.0497289	-0.0303818	-0.0216262	-0.0187854	-0.0185059	-0.0147162	-0.0137232
-0.0497278	-0.0303762	-0.0216234	-0.018783	-0.0185043	-0.0147146	-0.0137191
-0.0497042	-0.0303683	-0.0216129	-0.0187648	-0.0184929	-0.0147047	-0.0137135
-0.0496833	-0.0303666	-0.0216129	-0.0187612	-0.0184797	-0.014703	-0.0137068
-0.0496451	-0.0303589	-0.0216062	-0.0187531	-0.0184646	-0.0146766	-0.0136656
-0.0496426	-0.030344	-0.0216043	-0.0187464	-0.0184615	-0.014633	-0.0136611
-0.0495973	-0.0303154	-0.0216041	-0.0187361	-0.0184585	-0.0146235	-0.0136542
-0.0495767	-0.0303049	-0.0215728	-0.018732	-0.0184539	-0.0146201	-0.0136452
-0.0495729	-0.0302982	-0.0215716	-0.0187276	-0.0184493	-0.0146055	-0.0136408
-0.0495723	-0.0302935	-0.0215685	-0.0187117	-0.0184446	-0.0145841	-0.0136367
-0.0495688	-0.0302877	-0.0215664	-0.0187068	-0.0184429	-0.0145532	-0.0136128
-0.0495521	-0.0302867	-0.0215592	-0.0187039	-0.0184354	-0.0145435	-0.0136119
-0.0495364	-0.0302785	-0.0215581	-0.0186804	-0.0184287	-0.0145176	-0.0136041
-0.0495362	-0.0302697	-0.0215483	-0.018673	-0.0184138	-0.0145129	-0.0135998
-0.0495309	-0.0302466	-0.0215459	-0.0186701	-0.0184091	-0.0145114	-0.0135867
-0.0495113	-0.0302343	-0.0215348	-0.0186686	-0.0184009	-0.0144927	-0.0135788
-0.0495086	-0.0302267	-0.0215306	-0.0186541	-0.0183977	-0.0144836	-0.0135524
-0.0495028	-0.0302197	-0.0215305	-0.0186538	-0.018387	-0.0144603	-0.0135339
-0.0494804	-0.0302097	-0.0215296	-0.0186409	-0.0183532	-0.0144547	-0.0135224
-0.0494453	-0.0302084	-0.0215294	-0.0186387	-0.0183485	-0.0144276	-0.0135213
-0.0494296	-0.0302033	-0.0215248	-0.0186272	-0.0183361	-0.0144018	-0.0135008
-0.0494266	-0.0301896	-0.0215175	-0.018612	-0.0183288	-0.0143943	-0.0134702
-0.0494248	-0.0301849	-0.0215137	-0.0186098	-0.0183095	-0.0143766	-0.0134376
-0.0494221	-0.0301714	-0.0215076	-0.0186014	-0.0183067	-0.0143523	-0.0134205
-0.0494205	-0.030153	-0.0215057	-0.0185759	-0.0182986	-0.0143179	-0.0134059
-0.0493774	-0.0301528	-0.0214935	-0.0185708	-0.0182895	-0.0142989	-0.0133967
-0.0493435	-0.0301511	-0.0214868	-0.0185705	-0.0182879	-0.01428	-0.0133805
-0.0493411	-0.0301479	-0.0214729	-0.0185669	-0.0182837	-0.0142639	-0.0133797
-0.0493384	-0.0301442	-0.0214606	-0.0185608	-0.0182833	-0.0142606	-0.0133671
-0.0493297	-0.0301279	-0.0214582	-0.0185477	-0.0182697	-0.0142536	-0.0133639
-0.0493157	-0.0301246	-0.021454	-0.0185445	-0.0182623	-0.0142364	-0.0133606
-0.049306	-0.0301016	-0.0214529	-0.0185328	-0.0182552	-0.0142324	-0.0133594
-0.0492918	-0.0300781	-0.0214086	-0.0184934	-0.0182502	-0.0142303	-0.0133578
-0.0492864	-0.0300777	-0.021399	-0.0184907	-0.0182391	-0.0142223	-0.013336
-0.0492606	-0.0300662	-0.0213761	-0.0184889	-0.0182344	-0.014215	-0.013335
-0.0492499	-0.0300615	-0.0213623	-0.0184883	-0.0182241	-0.0142041	-0.0133328
-0.0492267	-0.0300407	-0.0213417	-0.0184753	-0.0182198	-0.0141957	-0.0133145
-0.0492209	-0.0300399	-0.0213303	-0.0184669	-0.0182147	-0.0141949	-0.0133086
-0.0491936	-0.0300284	-0.0213152	-0.0184589	-0.0182077	-0.0141866	-0.0133068
-0.0491933	-0.0300186	-0.0213071	-0.0184575	-0.0182057	-0.0141657	-0.0133024
-0.0491812	-0.0299964	-0.021305	-0.0184147	-0.0181987	-0.0141635	-0.0133018
-0.0491802	-0.0299907	-0.0213008	-0.0184108	-0.018197	-0.0141339	-0.0132633
-0.0491602	-0.0299868	-0.0212962	-0.0184078	-0.0181888	-0.0141071	-0.0132591
-0.0491466	-0.0299825	-0.0212871	-0.0183484	-0.0181879	-0.0140962	-0.0132441
-0.0491438	-0.0299779	-0.0212823	-0.0183407	-0.0181857	-0.0140836	-0.0132427
-0.0491114	-0.0299548	-0.0212816	-0.0183029	-0.0181817	-0.0140733	-0.0132174
-0.0491032	-0.0299529	-0.0212806	-0.0182996	-0.0181755	-0.0140698	-0.0132151
-0.0491019	-0.0299347	-0.0212645	-0.0182752	-0.0181671	-0.014069	-0.013212
-0.0490865	-0.0298945	-0.0212481	-0.0182674	-0.0181599	-0.0140586	-0.0132038
-0.0490856	-0.0298713	-0.0212407	-0.0182451	-0.0181584	-0.0140567	-0.0131928
-0.0490707	-0.0298606	-0.0212347	-0.0182435	-0.0181298	-0.0140433	-0.0131818
-0.0490644	-0.0298563	-0.0212341	-0.0182413	-0.0181274	-0.0140091	-0.0131746
-0.0489748	-0.0298529	-0.021233	-0.0182398	-0.0181211	-0.0139632	-0.013167
-0.0489739	-0.0298506	-0.0212273	-0.0182308	-0.0181209	-0.0139449	-0.0131654
-0.0489646	-0.0298392	-0.0212265	-0.0182297	-0.0181202	-0.013943	-0.0131243
-0.0489556	-0.0298334	-0.021199	-0.0182164	-0.0180827	-0.0139223	-0.0131232
-0.0489314	-0.0297799	-0.0211987	-0.0182153	-0.0180686	-0.0139054	-0.0130979
-0.0489133	-0.0297703	-0.0211981	-0.0182091	-0.0180641	-0.013887	-0.0130681
-0.0488899	-0.0297456	-0.0211821	-0.0181905	-0.0180503	-0.013886	-0.013062
-0.0488846	-0.0297275	-0.0211762	-0.0181772	-0.0180474	-0.0138787	-0.0130597
-0.0488807	-0.0297158	-0.021171	-0.0181771	-0.0180449	-0.013873	-0.0130557
-0.0488784	-0.0297132	-0.0211635	-0.0181733	-0.0180363	-0.0138655	-0.0130477
-0.0488738	-0.0296973	-0.0211594	-0.0181681	-0.0180324	-0.0138199	-0.0130257
-0.0488712	-0.0296962	-0.0211543	-0.0181657	-0.0180174	-0.0138104	-0.013025
-0.0488439	-0.02968	-0.0211423	-0.0181622	-0.0180152	-0.0137985	-0.013024
-0.0488408	-0.0296731	-0.0211196	-0.0181602	-0.0180101	-0.0137975	-0.0130107
-0.0488194	-0.0296659	-0.0211155	-0.0181586	-0.0179872	-0.0137962	-0.0129952
-0.0488161	-0.0296544	-0.0211145	-0.0181584	-0.0179872	-0.0137866	-0.0129891
-0.0488069	-0.0296517	-0.0210973	-0.0181566	-0.0179861	-0.013773	-0.0129673
-0.0488067	-0.0296499	-0.0210845	-0.018151	-0.0179699	-0.0137578	-0.0129499
-0.0487772	-0.0296493	-0.0210672	-0.0181444	-0.0179526	-0.0137519	-0.0129276
-0.0487657	-0.029648	-0.0210439	-0.0181339	-0.0179458	-0.013718	-0.0129087
-0.0487599	-0.0296475	-0.021035	-0.0181116	-0.0179421	-0.013699	-0.0129036
-0.0487595	-0.0296402	-0.0210325	-0.0181104	-0.0179392	-0.0136739	-0.0128913
-0.0487544	-0.0296301	-0.0210203	-0.0181071	-0.0179392	-0.0136681	-0.0128774
-0.0487373	-0.0296299	-0.0210124	-0.0181004	-0.0179273	-0.0136671	-0.0128738
-0.0487211	-0.0296128	-0.0210091	-0.0180992	-0.0179213	-0.0136642	-0.0128681
-0.0486936	-0.0295828	-0.0210041	-0.0180921	-0.017901	-0.0136379	-0.0128669
-0.0486887	-0.0295708	-0.0209929	-0.0180836	-0.0178998	-0.0136313	-0.0128661
-0.0486726	-0.0295687	-0.0209913	-0.0180667	-0.0178938	-0.013626	-0.0128557
-0.0486461	-0.0295379	-0.0209804	-0.0180561	-0.0178891	-0.0136079	-0.0128542
-0.0486429	-0.0295322	-0.0209761	-0.0180393	-0.0178885	-0.0136065	-0.0128507
-0.0485976	-0.0295296	-0.0209753	-0.0180316	-0.0178814	-0.013586	-0.0128424
-0.0485861	-0.0295262	-0.0209747	-0.0180227	-0.017874	-0.013572	-0.0128349
-0.0485847	-0.0295259	-0.0209708	-0.0180224	-0.0178707	-0.013564	-0.0128283
-0.0485812	-0.0295253	-0.020964	-0.0180195	-0.017864	-0.0135457	-0.0128217
-0.0485606	-0.029524	-0.0209607	-0.0180151	-0.0178617	-0.0135417	-0.0128159
-0.0485576	-0.0295194	-0.0209602	-0.0180135	-0.0178529	-0.0135145	-0.0128123
-0.0485569	-0.0295156	-0.0209568	-0.0179944	-0.0178501	-0.0135132	-0.0128088
-0.0485507	-0.0295155	-0.0209564	-0.0179939	-0.0178489	-0.0134989	-0.0128081
-0.0485503	-0.0295128	-0.0209509	-0.0179891	-0.0178487	-0.0134856	-0.0128003
-0.048541	-0.0295099	-0.0209474	-0.0179873	-0.0178427	-0.013477	-0.012799
-0.0485212	-0.0295062	-0.0209461	-0.0179869	-0.0178394	-0.0134611	-0.0127837
-0.0485185	-0.0294905	-0.0209447	-0.0179862	-0.0178272	-0.0134489	-0.0127832
-0.0485087	-0.0294898	-0.0209419	-0.0179665	-0.0178178	-0.0134428	-0.0127627
-0.048488	-0.0294495	-0.0209229	-0.0179537	-0.0178142	-0.0134422	-0.0127524
-0.0484843	-0.0294477	-0.0209166	-0.0179483	-0.0178097	-0.013398	-0.0126672
-0.0484625	-0.0294361	-0.0209147	-0.01794	-0.0178068	-0.0133488	-0.0126514
-0.0484587	-0.0294348	-0.0209085	-0.0179353	-0.0177972	-0.0133487	-0.0126449
-0.0484578	-0.0294289	-0.0208992	-0.0179349	-0.0177968	-0.0133471	-0.0126394
-0.0484162	-0.0294264	-0.0208992	-0.0179154	-0.0177946	-0.0133352	-0.0126363
-0.0484129	-0.0294052	-0.0208969	-0.0179116	-0.0177797	-0.0133036	-0.0126321
-0.0484124	-0.0293768	-0.0208966	-0.0179043	-0.0177701	-0.0132536	-0.012618
-0.0484048	-0.0293721	-0.0208882	-0.0178971	-0.0177645	-0.013253	-0.0126058
-0.0484016	-0.0293691	-0.0208818	-0.0178837	-0.0177459	-0.0132451	-0.0125827
-0.0483942	-0.0293642	-0.0208789	-0.0178719	-0.017729	-0.0132378	-0.0125691
-0.0483442	-0.0293584	-0.0208732	-0.0178708	-0.0177178	-0.0132376	-0.012563
-0.0483326	-0.0293453	-0.0208648	-0.0178694	-0.0177113	-0.013219	-0.0125606
-0.0483297	-0.02934	-0.0208491	-0.0178441	-0.0177096	-0.0132135	-0.012547
-0.0483225	-0.0293302	-0.0208455	-0.0178345	-0.01769	-0.0132097	-0.0125411
-0.0483057	-0.0293251	-0.0208415	-0.0178308	-0.0176847	-0.0131946	-0.0125397
-0.0482803	-0.0293177	-0.0208412	-0.0178238	-0.0176567	-0.013194	-0.0125316
-0.0482764	-0.029311	-0.0208357	-0.0178171	-0.0176479	-0.0131908	-0.0125117
-0.0482737	-0.0293069	-0.0208281	-0.0178076	-0.0176392	-0.0131857	-0.0125081
-0.0482465	-0.0293025	-0.020828	-0.0178052	-0.0176229	-0.0131847	-0.0124961
-0.0482419	-0.0293002	-0.0208208	-0.0177972	-0.0176161	-0.0131796	-0.0124814
-0.0482382	-0.029296	-0.0208154	-0.0177966	-0.0176107	-0.0131512	-0.0124628
-0.0482327	-0.0292622	-0.0207975	-0.017785	-0.0176064	-0.0131227	-0.0124565
-0.0482079	-0.0292125	-0.0207958	-0.0177652	-0.0175927	-0.0131198	-0.0124412
-0.0482049	-0.029201	-0.020791	-0.0177627	-0.0175854	-0.0130909	-0.0124051
-0.0481868	-0.0291902	-0.0207574	-0.0177344	-0.017576	-0.0130629	-0.0124049
-0.0481729	-0.0291852	-0.0207547	-0.0177296	-0.017575	-0.0130542	-0.0123925
-0.0481667	-0.0291822	-0.020744	-0.0177135	-0.0175689	-0.0130438	-0.012387
-0.0481611	-0.0291729	-0.0207438	-0.0177042	-0.0175682	-0.0130241	-0.0123749
-0.0481561	-0.0291646	-0.0207387	-0.0176668	-0.0175653	-0.0130229	-0.0123717
-0.0481515	-0.0291589	-0.020727	-0.0176525	-0.0175621	-0.0130083	-0.0123668
-0.0481317	-0.0291522	-0.0207046	-0.0176475	-0.017558	-0.0130057	-0.0123582
-0.0481286	-0.0291503	-0.0206937	-0.0176409	-0.0175482	-0.0129972	-0.0123541
-0.0481255	-0.029142	-0.0206934	-0.0176371	-0.0175428	-0.0129583	-0.0123507
-0.0481069	-0.0291379	-0.0206903	-0.0176324	-0.0175371	-0.0129395	-0.0123501
-0.0481041	-0.0291325	-0.0206732	-0.0176277	-0.017534	-0.0129333	-0.012337
-0.0481	-0.0291252	-0.0206646	-0.0176102	-0.0175262	-0.0129192	-0.0123321
-0.0480969	-0.0291154	-0.0206586	-0.0175886	-0.0175181	-0.0129099	-0.0123089
-0.0480806	-0.0291145	-0.0206502	-0.017584	-0.017511	-0.01286	-0.0122868
-0.0480766	-0.0291137	-0.0206423	-0.0175773	-0.0175086	-0.0128157	-0.0122662
-0.0480732	-0.0290697	-0.0206389	-0.0175683	-0.0175042	-0.0127846	-0.0122499
-0.0480732	-0.0290684	-0.020629	-0.0175664	-0.0175006	-0.0127577	-0.0122493
-0.0480619	-0.0290643	-0.020621	-0.0175614	-0.0174931	-0.0127528	-0.0122484
-0.0480402	-0.0290641	-0.02062	-0.0175609	-0.0174849	-0.0127502	-0.0122436
-0.048017	-0.0290629	-0.0206068	-0.0175529	-0.0174689	-0.0127499	-0.0122249
-0.048016	-0.0290394	-0.0205903	-0.0175392	-0.0174682	-0.0127293	-0.0122226
-0.0479996	-0.0290359	-0.0205803	-0.017513	-0.0174531	-0.0127223	-0.0122097
-0.047991	-0.0290225	-0.0205708	-0.0174986	-0.0174487	-0.0127172	-0.0122053
-0.0479519	-0.0290137	-0.0205552	-0.0174862	-0.0174097	-0.0127119	-0.012186
-0.0479461	-0.0290133	-0.0205519	-0.0174858	-0.0174063	-0.0127081	-0.0121811
-0.0479318	-0.0290078	-0.0205482	-0.0174779	-0.0173977	-0.0126992	-0.0121621
-0.0478995	-0.0289897	-0.0205232	-0.0174758	-0.0173791	-0.0126938	-0.0121547
-0.0478868	-0.0289809	-0.0205204	-0.017472	-0.017377	-0.0126837	-0.012115
-0.047866	-0.0289767	-0.0205178	-0.0174615	-0.0173735	-0.0126479	-0.0121031
-0.0478536	-0.0289705	-0.0205164	-0.0174501	-0.0173618	-0.0126264	-0.0120827
-0.0478305	-0.0289662	-0.0204996	-0.0174447	-0.0173507	-0.0126257	-0.0120815
-0.047827	-0.0289587	-0.0204961	-0.0174432	-0.0173375	-0.0126201	-0.0120662
-0.0478253	-0.0289472	-0.0204845	-0.01743	-0.0173355	-0.0126115	-0.012059
-0.0478213	-0.0289459	-0.0204792	-0.0174282	-0.0173329	-0.0126041	-0.0120536
-0.0477976	-0.0289426	-0.0204757	-0.0174269	-0.0173299	-0.0126034	-0.0120476
-0.0477944	-0.0289357	-0.0204622	-0.0174214	-0.0173229	-0.0125935	-0.0120424
-0.0477878	-0.0289089	-0.0204605	-0.0174171	-0.0173127	-0.0125554	-0.012008
-0.0477838	-0.0288895	-0.0204596	-0.0174146	-0.0173062	-0.0125186	-0.0120064
-0.0477593	-0.0288785	-0.0204551	-0.0174075	-0.017305	-0.0124861	-0.0119833
-0.0477538	-0.0288781	-0.0204456	-0.0174045	-0.0173032	-0.012472	-0.0119644
-0.0477504	-0.0288708	-0.0204456	-0.0173908	-0.0172992	-0.0124473	-0.0119531
-0.0477307	-0.0288642	-0.020423	-0.0173891	-0.0172809	-0.012443	-0.0119186
-0.0477169	-0.0288513	-0.0204199	-0.0173874	-0.0172678	-0.0124347	-0.0119158
-0.0477145	-0.0288358	-0.0204199	-0.0173785	-0.0172639	-0.0124284	-0.0119051
-0.0477012	-0.0288114	-0.0204167	-0.017363	-0.0172631	-0.0124262	-0.0118885
-0.0476912	-0.0288049	-0.0204106	-0.0173339	-0.0172503	-0.0124259	-0.0118805
-0.0476773	-0.0287887	-0.0204035	-0.0173162	-0.0172476	-0.0123948	-0.0118683
-0.0476704	-0.0287827	-0.0204017	-0.0173044	-0.0172449	-0.0123553	-0.0118376
-0.0476568	-0.0287808	-0.0203952	-0.017302	-0.0172443	-0.0123498	-0.0118282
-0.0476462	-0.0287671	-0.0203897	-0.0172963	-0.0172308	-0.0123491	-0.0118217
-0.0476295	-0.0287521	-0.0203884	-0.0172878	-0.0172134	-0.0123376	-0.0118204
-0.0476286	-0.0287387	-0.0203846	-0.0172641	-0.0172001	-0.0123269	-0.0118168
-0.0476227	-0.0287332	-0.0203837	-0.0172518	-0.0171974	-0.0123153	-0.0118138
-0.0476185	-0.0287327	-0.0203627	-0.01724	-0.0171956	-0.0123147	-0.0117589
-0.0476183	-0.0287052	-0.0203599	-0.0172348	-0.0171836	-0.0123115	-0.0117469
-0.047613	-0.028705	-0.0203547	-0.017219	-0.0171832	-0.0122649	-0.0117391
-0.0475973	-0.0286999	-0.0203331	-0.017215	-0.0171812	-0.0122463	-0.0117009
-0.0475906	-0.0286955	-0.0203326	-0.0172145	-0.0171791	-0.0122376	-0.0116649
-0.0474847	-0.0286737	-0.0203227	-0.017214	-0.0171756	-0.0122028	-0.0116582
-0.0474842	-0.0286726	-0.0203181	-0.0172135	-0.0171672	-0.0121753	-0.0116553
-0.0474675	-0.0286645	-0.0203179	-0.0172116	-0.0171607	-0.0121029	-0.0116164
-0.0474624	-0.0286446	-0.0203172	-0.0171836	-0.0171564	-0.0120942	-0.0116031
-0.0474543	-0.0286388	-0.0203094	-0.0171825	-0.017148	-0.0120785	-0.0115961
-0.0474398	-0.0286317	-0.0202935	-0.0171809	-0.0171477	-0.0120506	-0.0115907
-0.0474391	-0.0286281	-0.0202858	-0.0171808	-0.0171395	-0.0120411	-0.0115832
-0.0474238	-0.0286195	-0.0202827	-0.0171758	-0.0171297	-0.0120182	-0.0115758
-0.047423	-0.0286037	-0.0202695	-0.0171648	-0.0171224	-0.0120033	-0.0115738
-0.0474186	-0.028596	-0.0202625	-0.0171485	-0.0171075	-0.0119626	-0.0115693
-0.0473699	-0.0285728	-0.020261	-0.0171405	-0.0171073	-0.0119624	-0.0115657
-0.0473488	-0.028572	-0.0202493	-0.0171393	-0.0171055	-0.0119602	-0.0115506
-0.0473425	-0.0285578	-0.0202374	-0.0171361	-0.0171018	-0.0119581	-0.011531
-0.0473317	-0.0285347	-0.0202219	-0.0171359	-0.0171009	-0.011957	-0.011519
-0.0473309	-0.0285343	-0.0202183	-0.0171297	-0.0170886	-0.0119551	-0.0115148
-0.0473264	-0.0285342	-0.0202176	-0.0171162	-0.0170798	-0.0119526	-0.0115139
-0.0472987	-0.0285242	-0.0202109	-0.0171092	-0.0170645	-0.0119417	-0.0115131
-0.0472918	-0.0285234	-0.0201932	-0.0170971	-0.0170535	-0.0119274	-0.0114914
-0.0472902	-0.0284911	-0.0201907	-0.0170856	-0.0170482	-0.0119271	-0.0114855
-0.0472872	-0.0284904	-0.0201898	-0.0170816	-0.017038	-0.0118971	-0.0114647
-0.0472839	-0.0284875	-0.020187	-0.0170814	-0.0170025	-0.0118847	-0.0114545
-0.0472696	-0.0284809	-0.0201844	-0.0170793	-0.016995	-0.011879	-0.0114439
-0.0472625	-0.0284711	-0.0201712	-0.0170778	-0.0169786	-0.0118617	-0.011437
-0.0472559	-0.0284627	-0.0201673	-0.0170553	-0.0169692	-0.0118567	-0.0114241
-0.0472538	-0.0284529	-0.0201596	-0.0170448	-0.0169634	-0.0118466	-0.0114204
-0.0472514	-0.028452	-0.0201532	-0.0170281	-0.0169629	-0.0118342	-0.0114191
-0.0472449	-0.0284222	-0.0201531	-0.0170234	-0.0169621	-0.0118291	-0.0113785
-0.0472344	-0.0283982	-0.0201472	-0.0170118	-0.0169608	-0.0118278	-0.0113638
-0.0472308	-0.028375	-0.020146	-0.0169854	-0.0169455	-0.0118266	-0.011326
-0.0472209	-0.0283719	-0.0201453	-0.0169538	-0.0169443	-0.0118	-0.0112881
-0.0472072	-0.0283359	-0.0201452	-0.0169504	-0.0169386	-0.0117874	-0.0112517
-0.0471987	-0.0283313	-0.0201372	-0.0169499	-0.0169357	-0.0117838	-0.011214
-0.0471788	-0.028329	-0.0201222	-0.0169316	-0.0169312	-0.0117829	-0.0112082
-0.0471464	-0.0283233	-0.0201182	-0.0169212	-0.0169296	-0.0117718	-0.011208
-0.0471341	-0.0283123	-0.0201176	-0.0169125	-0.0169223	-0.0117558	-0.011202
-0.0471278	-0.0283039	-0.020115	-0.0169117	-0.0169217	-0.0117486	-0.0111962
-0.0470784	-0.0282942	-0.0201121	-0.0169077	-0.01692	-0.0117162	-0.0111655
-0.0470721	-0.0282936	-0.0201082	-0.0169069	-0.0169063	-0.0117031	-0.0111467
-0.047072	-0.0282787	-0.0200923	-0.0168994	-0.0169049	-0.0116988	-0.0111262
-0.0470382	-0.0282721	-0.020092	-0.0168788	-0.0168976	-0.0116843	-0.0111259
-0.0470258	-0.0282683	-0.0200853	-0.0168709	-0.0168924	-0.0116261	-0.0111158
-0.0470229	-0.0282663	-0.0200757	-0.0168569	-0.0168811	-0.0116102	-0.0110548
-0.0470072	-0.0282651	-0.0200723	-0.0168427	-0.0168777	-0.0115501	-0.011052
-0.0469331	-0.028214	-0.0200701	-0.0168296	-0.0168764	-0.0115404	-0.0110513
-0.046932	-0.0281946	-0.0200563	-0.0168295	-0.0168626	-0.0115383	-0.0110349
-0.0469242	-0.0281828	-0.0200547	-0.0168282	-0.0168482	-0.0115267	-0.0110322
[truncated: 3,332 more rows]

## Sheet: wheel side slip angles
Ky=15(mm)	Ky=20(mm)	Ky=25(mm)	Ky=30(mm)	Ky=35(mm)	Ky=40(mm)	Ky=45(mm)
-1.81206	-1.5224	-1.31459	-0.902215	-1.01103	-0.362456	-0.243605
-1.73836	-1.4987	-1.14727	-0.741975	-0.951958	-0.359427	-0.191523
-1.71425	-1.39136	-1.12265	-0.7176	-0.918009	-0.284648	-0.183464
-1.69187	-1.33944	-1.03995	-0.685847	-0.891473	-0.240762	-0.179243
-1.66481	-1.28489	-0.983575	-0.668254	-0.823283	-0.215187	-0.178924
-1.63219	-1.26394	-0.93173	-0.662596	-0.763941	-0.20764	-0.175639
-1.59262	-1.04755	-0.910103	-0.64891	-0.733042	-0.193883	-0.175628
-1.38196	-1.00448	-0.85075	-0.641604	-0.723815	-0.183246	-0.157018
-1.31638	-0.995571	-0.781321	-0.636793	-0.671987	-0.181649	-0.145256
-1.11514	-0.990238	-0.647404	-0.634507	-0.663701	-0.179791	-0.134651
-1.03305	-0.985837	-0.511212	-0.627356	-0.620601	-0.179429	-0.123085
-0.845735	-0.949429	-0.4318	-0.617411	-0.618751	-0.176517	-0.121301
-0.767632	-0.931043	-0.426234	-0.599619	-0.617515	-0.164212	-0.0733441
-0.732859	-0.92563	-0.413517	-0.566369	-0.617438	-0.142377	-0.067017
-0.64156	-0.921944	-0.409081	-0.5642	-0.608599	-0.135832	-0.0662939
-0.639866	-0.916501	-0.388506	-0.49398	-0.600558	-0.132913	-0.064927
-0.61116	-0.916255	-0.359695	-0.466922	-0.60022	-0.122196	-0.0608181
-0.579288	-0.904935	-0.326482	-0.461272	-0.557971	-0.120324	-0.0591511
-0.571299	-0.86945	-0.310434	-0.443789	-0.547993	-0.112521	-0.0548402
-0.567436	-0.850992	-0.27702	-0.420745	-0.517048	-0.110049	-0.0540408
-0.55055	-0.850452	-0.27207	-0.419776	-0.470169	-0.0837173	-0.0525839
-0.550288	-0.848133	-0.260685	-0.395889	-0.460314	-0.0773029	-0.0486605
-0.533058	-0.838289	-0.260123	-0.371705	-0.397971	-0.0563136	-0.0479129
-0.523569	-0.829242	-0.252737	-0.341614	-0.394143	-0.0560216	-0.0238951
-0.506956	-0.820421	-0.251408	-0.313179	-0.393952	-0.0558852	-0.00232184
-0.485014	-0.815125	-0.249872	-0.285617	-0.393327	-0.0556069	-0.00192896
-0.464974	-0.765283	-0.246571	-0.235966	-0.335014	-0.0549739	-6.15064e-14
-0.463223	-0.758353	-0.245199	-0.227322	-0.294375	-0.0498582	-3.02404e-15
-0.450394	-0.752375	-0.24501	-0.225423	-0.277483	-0.0382818	-2.86543e-15
-0.44637	-0.75141	-0.244135	-0.182124	-0.240686	-0.0223999	-2.83371e-15
-0.427317	-0.745156	-0.231262	-0.174035	-0.234997	-0.0161738	8.0359e-16
-0.424731	-0.724682	-0.222313	-0.147695	-0.230124	-0.0126351	8.67031e-16
-0.41525	-0.704544	-0.213124	-0.112	-0.229985	-0.00959841	9.32587e-15
-0.410595	-0.704408	-0.200625	-0.0896761	-0.198202	-0.00539399	2.79776e-14
-0.386389	-0.692496	-0.193087	-0.0761761	-0.192533	-0.00497109	0.01126
-0.370114	-0.690501	-0.192047	-0.0635492	-0.178569	-0.00245281	0.0148396
-0.367277	-0.673504	-0.185971	-0.0612546	-0.154157	-0.00216905	0.0162665
-0.358112	-0.669067	-0.182435	-0.0585536	-0.126129	-0.00120321	0.0198707
-0.357245	-0.663248	-0.178463	-0.0529222	-0.124449	-0.000174616	0.0205064
-0.357196	-0.652165	-0.175107	-0.052442	-0.121975	-2.64339e-16	0.0319738
-0.334209	-0.631784	-0.175028	-0.0344239	-0.106724	7.40149e-17	0.0325495
-0.330452	-0.625318	-0.16881	-0.0300639	-0.10146	6.5556e-16	0.0507368
-0.328796	-0.616639	-0.167577	-0.00611155	-0.0916651	6.66134e-16	0.0514816
-0.326673	-0.611174	-0.167435	-0.00423443	-0.0699691	7.40149e-16	0.0519454
-0.318172	-0.585817	-0.158917	-3.08642e-14	-0.0690414	1.86095e-15	0.0524038
-0.31633	-0.571193	-0.144006	-1.15252e-15	-0.0684221	1.89267e-15	0.0530968
-0.316087	-0.565518	-0.126119	-1.08908e-15	-0.0627962	1.93496e-15	0.0544173
-0.314832	-0.563234	-0.125284	-1.4803e-16	-0.0563845	7.59393e-15	0.0575522
-0.304473	-0.553294	-0.121854	2.11471e-17	-0.0534924	1.26565e-14	0.057585
-0.303534	-0.53541	-0.119355	5.28678e-17	-0.048153	3.79696e-14	0.0609327
-0.301362	-0.532638	-0.11777	6.34413e-17	-0.0113609	0.00124959	0.0615657
-0.297351	-0.523994	-0.116403	1.05736e-16	-0.00974301	0.00326586	0.0643841
-0.295412	-0.504874	-0.11502	1.20538e-15	-0.00759851	0.00764762	0.0647142
-0.294525	-0.477489	-0.111907	1.68754e-15	3.17207e-17	0.010728	0.0653063
-0.293414	-0.474439	-0.110453	2.81256e-15	1.4803e-16	0.0183265	0.065942
-0.286124	-0.470276	-0.110101	8.43769e-15	1.58603e-16	0.0265143	0.0661002
-0.283592	-0.468207	-0.089968	0.000881264	1.7975e-16	0.0416704	0.0677209
-0.283178	-0.453433	-0.0885111	0.00120594	1.90324e-16	0.0429527	0.0717016
-0.282714	-0.452787	-0.0842112	0.0208093	2.53765e-16	0.0466033	0.0757559
-0.281751	-0.446405	-0.0836191	0.025262	3.59501e-16	0.048685	0.0773384
-0.273279	-0.445808	-0.080356	0.0295264	2.59052e-15	0.0502238	0.0795238
-0.270881	-0.440501	-0.0721572	0.0429691	3.51042e-15	0.0509278	0.080637
-0.266213	-0.431429	-0.0689241	0.0473591	3.59501e-15	0.0515498	0.0855508
-0.258873	-0.430922	-0.0676308	0.0486141	6.54022e-15	0.0520027	0.0914713
-0.258109	-0.4088	-0.0574759	0.0500956	7.77156e-15	0.0552741	0.0979294
-0.254579	-0.407398	-0.0569984	0.0520273	7.99361e-15	0.055506	0.101143
-0.25164	-0.406844	-0.0560162	0.0529331	1.02775e-14	0.0556779	0.101201
-0.24943	-0.388815	-0.0557488	0.053446	1.43885e-14	0.0558252	0.102347
-0.248789	-0.37848	-0.055405	0.0535061	2.39808e-14	0.0587009	0.104327
-0.246958	-0.378327	-0.0518636	0.053547	7.19425e-14	0.0589328	0.105135
-0.242667	-0.373541	-0.0516863	0.0535688	0.000679364	0.0591511	0.109329
-0.240143	-0.363749	-0.0484231	0.0545429	0.00143785	0.060297	0.109571
-0.239936	-0.359959	-0.0432965	0.0564827	0.0025345	0.061653	0.111255
-0.239447	-0.356609	-0.0249755	0.057956	0.00287243	0.0625643	0.112832
-0.239101	-0.348162	-0.0217779	0.0596585	0.0139283	0.0635574	0.11562
-0.237322	-0.344705	-0.0205583	0.0598141	0.0236768	0.0644168	0.11744
-0.237196	-0.309285	-0.0172842	0.0602015	0.0320993	0.0658165	0.11759
-0.235791	-0.307375	-0.0161711	0.0605889	0.0424071	0.0668505	0.118166
-0.234943	-0.303245	-0.0124714	0.0606517	0.0478065	0.0673935	0.119571
-0.233401	-0.297559	-0.00238732	0.0623023	0.0479156	0.068935	0.120354
-0.232231	-0.28551	-3.5083e-14	0.0634073	0.0480002	0.0696608	0.120414
-0.230468	-0.284907	-1.73195e-14	0.0657947	0.0502102	0.076348	0.122007
-0.230135	-0.284438	-1.16943e-14	0.0669378	0.0503794	0.0794092	0.122725
-0.221219	-0.284397	-7.01661e-15	0.0676472	0.0508459	0.0842712	0.123279
-0.219686	-0.281751	-5.77316e-15	0.0677509	0.0524993	0.0877144	0.124436
-0.216826	-0.273601	-5.01186e-15	0.0694943	0.0529058	0.0886147	0.125527
-0.2137	-0.259684	-3.89812e-15	0.0713905	0.0532714	0.0921207	0.127404
-0.203602	-0.25582	-3.18937e-15	0.0742499	0.0558852	0.0967153	0.128626
-0.20274	-0.252202	-2.6987e-15	0.0806261	0.0564664	0.0993782	0.131177
-0.199665	-0.250754	-2.33887e-15	0.0813082	0.0576723	0.0999002	0.13453
-0.199037	-0.248238	-2.06371e-15	0.0855972	0.0581197	0.102229	0.134618
-0.198775	-0.247581	-1.69177e-15	0.0907811	0.0588291	0.103703	0.136705
-0.196254	-0.247581	-1.68119e-15	0.0919625	0.0601224	0.106183	0.137657
-0.196244	-0.246707	-1.66005e-15	0.0941588	0.0603379	0.106677	0.139826
-0.195619	-0.245954	-4.01795e-16	0.0973155	0.060747	0.108728	0.143169
-0.195619	-0.244874	-1.26883e-16	0.0982432	0.0610473	0.110008	0.14426
-0.194544	-0.243371	9.41046e-16	0.101206	0.0619258	0.110022	0.147231
-0.193485	-0.242468	1.05736e-15	0.102489	0.062155	0.111915	0.155984
-0.190765	-0.241065	1.0785e-15	0.105921	0.0635219	0.11322	0.159487
-0.190653	-0.239592	1.08908e-15	0.106993	0.0688466	0.113713	0.160682
-0.190053	-0.236427	1.96668e-15	0.107416	0.0692706	0.114136	0.161893
-0.184454	-0.235979	2.59052e-15	0.108611	0.0719908	0.11484	0.164286
-0.18243	-0.230304	3.33067e-15	0.108966	0.0722636	0.115787	0.166968
-0.18082	-0.228747	4.66294e-15	0.110914	0.0775976	0.116049	0.171748
-0.178435	-0.22831	7.77156e-15	0.112455	0.0788854	0.116673	0.17213
-0.177876	-0.225093	1.57652e-14	0.112985	0.0794384	0.12126	0.177783
-0.176354	-0.220804	2.33147e-14	0.114291	0.0844349	0.122626	0.17968
-0.175268	-0.219557	4.72955e-14	0.116438	0.0874197	0.123099	0.183147
-0.174166	-0.215828	0.00130962	0.119309	0.089406	0.126184	0.183377
-0.17207	-0.212224	0.00455365	0.121363	0.0941261	0.12763	0.183731
-0.170455	-0.205659	0.0057896	0.121655	0.0978012	0.129134	0.185235
-0.16947	-0.205427	0.00619067	0.122209	0.0994136	0.130639	0.185535
-0.169328	-0.20448	0.00740753	0.122602	0.0997929	0.130869	0.186149
-0.167102	-0.204412	0.00821512	0.123464	0.100276	0.136176	0.186421
-0.166529	-0.200388	0.0116802	0.123622	0.10289	0.138604	0.190929
-0.163749	-0.198372	0.014032	0.124577	0.102933	0.138977	0.190961
-0.162998	-0.196222	0.0194533	0.129759	0.104764	0.140901	0.191191
-0.162936	-0.190247	0.0200535	0.130121	0.106308	0.142118	0.192088
-0.162625	-0.18877	0.0218133	0.130896	0.106657	0.145223	0.192691
-0.159473	-0.183859	0.0354688	0.132209	0.107451	0.147799	0.19599
-0.156723	-0.181701	0.0364729	0.133819	0.108144	0.148765	0.196806
-0.156393	-0.18148	0.0373487	0.134536	0.109852	0.149534	0.200137
-0.15582	-0.178575	0.0439049	0.13557	0.109989	0.150592	0.200221
-0.155501	-0.177983	0.047621	0.13566	0.110562	0.150606	0.202456
-0.152445	-0.175082	0.048344	0.136964	0.112993	0.15292	0.210445
-0.149365	-0.174872	0.0489088	0.137791	0.113558	0.154391	0.210499
-0.147747	-0.174542	0.049951	0.140533	0.114133	0.159138	0.21129
-0.147267	-0.173713	0.0500329	0.140882	0.114362	0.160358	0.212843
-0.144767	-0.173407	0.050775	0.141305	0.114589	0.161192	0.214174
-0.142707	-0.168589	0.0518991	0.142031	0.114832	0.16162	0.21496
-0.139278	-0.16604	0.0530177	0.142481	0.115541	0.162027	0.215157
-0.138195	-0.165939	0.0543464	0.14348	0.116248	0.164919	0.215689
-0.137333	-0.164267	0.055209	0.143796	0.117014	0.168199	0.21735
-0.136871	-0.161585	0.0574922	0.143859	0.117762	0.16908	0.217648
-0.135736	-0.161571	0.0576532	0.145157	0.117885	0.169585	0.222294
-0.135543	-0.156221	0.060799	0.146533	0.119353	0.170417	0.222313
-0.133	-0.155449	0.0617512	0.148737	0.121194	0.172545	0.222911
-0.131698	-0.153539	0.0621605	0.149389	0.122277	0.173508	0.223355
-0.130634	-0.146055	0.0623214	0.151662	0.122373	0.173593	0.22338
-0.129941	-0.144882	0.0630281	0.152535	0.125019	0.177489	0.223385
-0.129164	-0.144503	0.0631945	0.153547	0.127764	0.178515	0.224166
-0.12915	-0.144403	0.0644441	0.154999	0.129529	0.17885	0.229453
-0.128337	-0.13721	0.0648397	0.156003	0.130986	0.179688	0.229892
-0.128007	-0.135011	0.0660348	0.156578	0.131862	0.181955	0.230997
-0.126141	-0.134664	0.0668151	0.156829	0.132471	0.182894	0.232258
-0.123841	-0.130372	0.0669569	0.158611	0.136312	0.184261	0.234984
-0.122266	-0.127123	0.0673935	0.158827	0.138053	0.18688	0.238746
-0.122105	-0.126073	0.0677673	0.159503	0.140055	0.187971	0.239775
-0.121568	-0.12542	0.0682884	0.15991	0.142134	0.1887	0.241019
-0.121306	-0.12494	0.068804	0.159915	0.143782	0.189514	0.241035
-0.120406	-0.124845	0.0690578	0.161787	0.145335	0.190293	0.242659
-0.119044	-0.12314	0.069347	0.163012	0.148173	0.19127	0.243488
-0.118859	-0.122831	0.0711832	0.163236	0.150661	0.192697	0.243543
-0.118567	-0.121039	0.0723264	0.165287	0.150778	0.198544	0.243946
-0.118474	-0.120338	0.0732813	0.166624	0.151575	0.199367	0.249156
-0.118395	-0.120089	0.0742826	0.167061	0.152317	0.201119	0.251392
-0.118297	-0.118902	0.078307	0.167688	0.15352	0.20292	0.253744
-0.117216	-0.116812	0.0808798	0.168338	0.154027	0.204595	0.254587
-0.117083	-0.115413	0.0811308	0.168922	0.154368	0.204748	0.254912
-0.116632	-0.113156	0.0819766	0.169115	0.155146	0.205165	0.25866
-0.115713	-0.109028	0.0831935	0.169811	0.157659	0.209241	0.259512
-0.115353	-0.106982	0.0839465	0.170147	0.157722	0.210627	0.259959
-0.114338	-0.106065	0.0842303	0.171448	0.158739	0.213951	0.260008
-0.113789	-0.105034	0.0844021	0.171524	0.15878	0.21654	0.26018
-0.113227	-0.101307	0.0875016	0.172261	0.159476	0.21681	0.261111
-0.111596	-0.0989771	0.0897634	0.173636	0.161953	0.217735	0.262442
-0.110057	-0.0965952	0.0909502	0.174995	0.163765	0.21783	0.263441
-0.109664	-0.095553	0.0912258	0.175502	0.164043	0.219836	0.263738
-0.109132	-0.091736	0.0926036	0.175545	0.164262	0.219891	0.26546
-0.108428	-0.0905601	0.0945735	0.177748	0.164319	0.220998	0.266303
-0.108155	-0.0885547	0.0984041	0.177764	0.164553	0.221012	0.269339
-0.107934	-0.0875807	0.0988107	0.178163	0.165309	0.222458	0.271768
-0.10773	-0.0854662	0.0995228	0.179077	0.165609	0.224466	0.272935
-0.105877	-0.0824159	0.099962	0.179658	0.165989	0.225333	0.274567
-0.104701	-0.0809808	0.100022	0.179797	0.166892	0.226932	0.275295
-0.100243	-0.07909	0.101397	0.180427	0.16836	0.226962	0.275391
-0.100014	-0.0758132	0.101553	0.181109	0.168594	0.22718	0.276272
-0.0985733	-0.0743727	0.101891	0.181737	0.169306	0.227238	0.278392
-0.0981368	-0.073254	0.103023	0.182026	0.169505	0.228774	0.278812
-0.0975611	-0.0714233	0.104385	0.182446	0.171415	0.228965	0.279331
-0.0967371	-0.0701764	0.105337	0.182656	0.173841	0.230359	0.281494
-0.0965543	-0.0664631	0.106816	0.182787	0.175614	0.231562	0.284343
-0.0941042	-0.0660184	0.108352	0.183401	0.176018	0.231628	0.284735
-0.0938805	-0.0644359	0.108505	0.183696	0.177505	0.231865	0.286127
-0.0933894	-0.0634346	0.109099	0.184588	0.177707	0.232555	0.286427
-0.0923935	-0.0633937	0.11048	0.185428	0.180244	0.233805	0.286514
-0.092309	-0.0626434	0.110753	0.1865	0.181156	0.23592	0.286675
-0.0905219	-0.0614374	0.112002	0.188686	0.181739	0.237297	0.286965
-0.084132	-0.0588018	0.112079	0.189524	0.181755	0.241463	0.28787
-0.0839083	-0.0579288	0.113225	0.190776	0.182179	0.242615	0.291816
-0.08372	-0.0556287	0.113462	0.191161	0.183428	0.244061	0.292869
-0.0833408	-0.0553341	0.113746	0.191379	0.183649	0.24411	0.295968
-0.0831116	-0.0552359	0.113792	0.193436	0.185832	0.24474	0.2982
-0.0820612	-0.0548157	0.114714	0.196328	0.1885	0.245005	0.300606
-0.0817856	-0.0538389	0.114859	0.196565	0.190508	0.245152	0.300786
-0.0788854	-0.0537762	0.115298	0.196645	0.192476	0.246571	0.301831
-0.0782715	-0.0506276	0.117535	0.197542	0.19399	0.24662	0.304587
-0.0776876	-0.0477956	0.117574	0.197921	0.19781	0.250685	0.307176
-0.0757614	-0.0470507	0.118117	0.198295	0.198025	0.25173	0.310158
-0.0717752	-0.0469989	0.119369	0.198683	0.198393	0.25639	0.31481
-0.0711695	-0.0450972	0.120864	0.199438	0.198822	0.25752	0.31496
-0.0707494	-0.0428491	0.120957	0.1997	0.200868	0.259744	0.317334
-0.0702419	-0.0389814	0.121161	0.201427	0.203209	0.260134	0.319751
-0.0696471	-0.0351141	0.122182	0.201575	0.203212	0.26045	0.321287
-0.0683048	-0.0350486	0.123281	0.203468	0.203992	0.261048	0.321781
-0.0681438	-0.0347867	0.123606	0.204658	0.204598	0.261951	0.323145
-0.0679282	-0.0325713	0.124711	0.205176	0.205523	0.266101	0.323647
-0.0661739	-0.0251392	0.124989	0.206658	0.205714	0.267102	0.32395
-0.0661357	-0.0251283	0.125453	0.206812	0.206412	0.267778	0.326856
-0.0645423	-0.0223181	0.126092	0.208655	0.207719	0.267931	0.328569
-0.0641604	-0.0221244	0.127112	0.209201	0.208164	0.268302	0.329227
-0.064114	-0.0212786	0.128373	0.209359	0.208974	0.270335	0.33067
-0.0637156	-0.0209457	0.128413	0.209978	0.209831	0.27138	0.330809
-0.0635356	-0.0200699	0.129407	0.210297	0.210224	0.272687	0.330916
-0.0630254	-0.0180836	0.130801	0.211651	0.210453	0.273061	0.331418
-0.0620295	-0.0178217	0.132784	0.213866	0.211067	0.274196	0.337562
-0.060799	-0.0164193	0.134934	0.214213	0.21302	0.27529	0.337931
-0.0603734	-0.0124523	0.13521	0.214382	0.213219	0.275394	0.33927
-0.060076	-0.0122968	0.135286	0.214886	0.214802	0.27541	0.341289
-0.0598877	-0.00912913	0.13847	0.217489	0.214807	0.277745	0.341578
-0.059754	-0.00887266	0.142066	0.217732	0.216504	0.278288	0.341633
-0.0589655	-0.00856981	0.142287	0.218823	0.217855	0.28034	0.34202
-0.0585754	-0.00804596	0.143812	0.218829	0.218589	0.281047	0.344135
-0.0585154	-0.00799685	0.143982	0.218867	0.219383	0.281991	0.344369
-0.057866	-0.00788772	0.14411	0.223931	0.219716	0.282725	0.344776
-0.0577487	-0.00736387	0.145147	0.225134	0.222073	0.282932	0.344967
-0.0572549	-0.00484013	0.145182	0.226807	0.223516	0.283663	0.346596
-0.0571184	-0.00402707	0.145501	0.228536	0.223696	0.28464	0.347289
-0.0567501	-0.00347594	0.146284	0.228605	0.224324	0.285344	0.350235
-0.056289	-0.00307487	0.147747	0.228736	0.225683	0.285412	0.354303
-0.054431	-0.00181437	0.148418	0.231317	0.226176	0.286637	0.356314
-0.0544283	4.22942e-16	0.150003	0.231565	0.226818	0.288482	0.356863
-0.0541336	9.62193e-16	0.150055	0.232367	0.227822	0.288943	0.357659
-0.0536643	9.72767e-16	0.151509	0.232506	0.230817	0.289745	0.359509
-0.0526494	1.01506e-15	0.151927	0.232842	0.230853	0.289925	0.36266
-0.0526466	1.03621e-15	0.151929	0.234154	0.231549	0.292241	0.36397
-0.0525784	1.38514e-15	0.153351	0.234495	0.232173	0.292356	0.364789
-0.0517435	2.34733e-15	0.154499	0.234533	0.2344	0.294328	0.366895
-0.0517163	2.48478e-15	0.15516	0.234951	0.234536	0.29486	0.368098
-0.0513179	2.49536e-15	0.156057	0.23679	0.235322	0.296358	0.369555
-0.0497218	3.4935e-15	0.156396	0.237477	0.235404	0.297807	0.37012
-0.0471599	4.03096e-15	0.15648	0.238904	0.235529	0.298448	0.372308
-0.0470071	4.76387e-15	0.156859	0.241	0.236211	0.29868	0.373045
-0.0465596	4.88498e-15	0.157659	0.24157	0.236994	0.301248	0.374139
-0.045441	5.8225e-15	0.157697	0.241665	0.237627	0.301941	0.37496
-0.0453264	7.48608e-15	0.159274	0.241911	0.237952	0.303051	0.375388
-0.0447971	9.39989e-15	0.159446	0.242953	0.240389	0.303804	0.376376
-0.0447726	1.04805e-14	0.159629	0.243346	0.240762	0.304543	0.376501
-0.0446361	1.37668e-14	0.159752	0.243649	0.243226	0.305051	0.376927
-0.041875	1.46549e-14	0.160761	0.24414	0.246104	0.305651	0.378545
-0.0402162	1.61352e-14	0.161918	0.244585	0.248205	0.307337	0.378984
-0.0395368	1.74675e-14	0.162447	0.245237	0.248696	0.307354	0.3792
-0.0374824	2.30926e-14	0.16347	0.245878	0.249283	0.307667	0.380938
-0.0362491	2.81997e-14	0.163822	0.249449	0.250126	0.308229	0.381576
-0.0361564	4.13003e-14	0.16389	0.250205	0.251438	0.309708	0.382643
-0.028817	4.84057e-14	0.165206	0.252811	0.25161	0.309951	0.392149
-0.026839	5.24025e-14	0.165639	0.254753	0.257083	0.310469	0.393527
-0.0262551	0.00308306	0.165871	0.25863	0.25833	0.310701	0.394378
-0.0243016	0.00460276	0.166223	0.259304	0.260076	0.311007	0.394607
-0.0235404	0.00473918	0.16696	0.259686	0.261083	0.312543	0.395248
-0.0232703	0.00488651	0.168283	0.259831	0.262589	0.314306	0.397494
-0.0205092	0.0052603	0.168894	0.260336	0.262625	0.315411	0.39876
-0.0168695	0.00682638	0.169377	0.260589	0.26433	0.315749	0.399046
-0.0163075	0.00903363	0.169503	0.261836	0.266712	0.315883	0.39975
-0.0158327	0.0103814	0.170982	0.262677	0.268253	0.316169	0.401185
-0.0148205	0.01135	0.171702	0.262679	0.270073	0.316947	0.401837
-0.0136528	0.011451	0.172141	0.263029	0.270422	0.319716	0.403728
-0.01353	0.014133	0.172559	0.263547	0.270586	0.319841	0.4051
-0.0133799	0.0182419	0.174665	0.263629	0.271301	0.320011	0.405922
-0.013058	0.0203809	0.174668	0.264644	0.271866	0.320218	0.406625
-0.012927	0.0207984	0.175118	0.264878	0.271877	0.321697	0.407092
-0.012586	0.0246945	0.175303	0.2657	0.272327	0.322657	0.407212
-0.0121167	0.0254393	0.17547	0.266829	0.275061	0.325025	0.407297
-0.00690005	0.025734	0.177846	0.268638	0.276291	0.325312	0.407403
-0.00566683	0.0261187	0.178015	0.26959	0.277574	0.325806	0.407553
-0.00533942	0.0269863	0.178299	0.270534	0.278236	0.326057	0.408549
-0.00530941	0.0280695	0.178828	0.271091	0.2784	0.326177	0.409095
-0.0048947	0.0320065	0.179974	0.272141	0.280305	0.326185	0.414118
-0.00453455	0.0330679	0.18007	0.27251	0.280727	0.332283	0.419296
-0.00437085	0.0349422	0.181093	0.273418	0.280864	0.332477	0.420376
-0.00323312	0.0357498	0.181303	0.275284	0.281467	0.332807	0.421544
-0.00312126	0.0375533	0.181352	0.27702	0.283118	0.333208	0.421962
-0.00285933	0.0393349	0.181396	0.277284	0.283876	0.333843	0.423279
-0.00140784	0.0401834	0.182476	0.278766	0.28416	0.33464	0.42717
-0.000291936	0.0406609	0.182754	0.279775	0.284785	0.335229	0.428354
-3.95239e-14	0.0409152	0.186198	0.280245	0.284828	0.335922	0.430048
-3.04201e-14	0.0427072	0.18631	0.280299	0.285851	0.336624	0.430316
-1.59872e-14	0.0448026	0.186681	0.280422	0.28622	0.339661	0.431557
-1.31746e-14	0.0448135	0.18688	0.281808	0.288269	0.340411	0.432051
-7.90479e-15	0.0454192	0.188288	0.282479	0.29011	0.341958	0.432097
-6.21725e-15	0.0457288	0.188375	0.282714	0.291199	0.342143	0.432951
-5.64628e-15	0.0465051	0.189103	0.283336	0.29259	0.342348	0.439186
-5.32907e-15	0.0469389	0.189232	0.283399	0.292899	0.343057	0.440894
-4.39155e-15	0.0472827	0.189401	0.28363	0.293065	0.345035	0.441131
-3.59309e-15	0.0485077	0.189477	0.283811	0.296347	0.345114	0.441248
-3.19744e-15	0.0488433	0.18996	0.283944	0.296421	0.347289	0.441824
-3.0403e-15	0.0500792	0.191267	0.284866	0.296814	0.347537	0.444872
-2.63493e-15	0.050273	0.191682	0.285194	0.297133	0.348762	0.445206
-2.28389e-15	0.0504339	0.191995	0.28572	0.297823	0.34999	0.446192
-1.94553e-15	0.0512306	0.192634	0.287483	0.301035	0.350697	0.44745
-1.90324e-15	0.0515116	0.1942	0.28805	0.301987	0.351267	0.448023
-1.88209e-15	0.0515526	0.194598	0.288528	0.302279	0.351515	0.451554
-1.77636e-15	0.0515635	0.194767	0.290029	0.303496	0.352756	0.451698
-1.45338e-15	0.0522456	0.194928	0.290241	0.305056	0.352967	0.453581
-1.22979e-15	0.0524802	0.196246	0.290345	0.305245	0.35349	0.454487
-1.06581e-15	0.053356	0.197815	0.293365	0.305449	0.356947	0.455791
-8.45884e-16	0.0538389	0.198153	0.293695	0.306347	0.357673	0.456355
-8.24737e-16	0.0555715	0.198514	0.293882	0.307059	0.358036	0.456675
-7.82443e-16	0.0561226	0.198956	0.294118	0.309665	0.358606	0.457924
-7.71869e-16	0.0575386	0.200257	0.295818	0.310718	0.359676	0.458017
-4.54663e-16	0.0579697	0.200912	0.296072	0.311413	0.359771	0.458699
-3.91221e-16	0.0581907	0.201045	0.296181	0.311558	0.360137	0.460361
-1.26883e-16	0.0598795	0.202939	0.296798	0.312486	0.361637	0.461026
-6.34413e-17	0.0601196	0.202985	0.298129	0.313629	0.361984	0.464846
3.17207e-16	0.0602915	0.203643	0.299638	0.316068	0.362734	0.465531
6.97854e-16	0.060458	0.204377	0.299788	0.316606	0.364278	0.46809
0.000425626	0.0608154	0.204595	0.300661	0.317037	0.365744	0.468827
0.000788499	0.0619558	0.205002	0.301239	0.317184	0.365784	0.469326
0.000974028	0.0621468	0.205212	0.301253	0.318507	0.366645	0.469487
0.00111863	0.062477	0.205948	0.303302	0.318767	0.36716	0.469954
0.00240369	0.062657	0.207689	0.304197	0.320998	0.367271	0.471075
0.00240369	0.0630636	0.20815	0.30438	0.32194	0.368499	0.471663
0.00327404	0.064114	0.20818	0.306612	0.324196	0.369711	0.472008
0.00405709	0.064747	0.209851	0.307242	0.32604	0.370414	0.472115
0.00472008	0.0650116	0.21087	0.307504	0.326578	0.370491	0.472248
0.00668178	0.0650662	0.21105	0.30832	0.327732	0.371173	0.475555
0.0074048	0.0652681	0.215533	0.309501	0.330539	0.37123	0.476376
0.00812782	0.0652872	0.215986	0.309796	0.330662	0.371451	0.478005
0.00833244	0.065912	0.216204	0.310038	0.331074	0.372821	0.479609
0.00897907	0.0661766	0.216335	0.311463	0.332179	0.373028	0.483467
0.0107198	0.0671779	0.216513	0.312808	0.334037	0.375413	0.484733
0.0107962	0.0673826	0.216922	0.312881	0.336397	0.375879	0.48517
0.0121303	0.0683102	0.216922	0.31313	0.336575	0.377315	0.485306
0.0136364	0.068343	0.217809	0.315424	0.336752	0.378747	0.488899
0.0149051	0.0695516	0.218894	0.315722	0.336847	0.379328	0.490591
0.0154971	0.0709349	0.219268	0.315795	0.337502	0.379931	0.49189
0.0159855	0.0742881	0.219328	0.316363	0.339008	0.38434	0.492329
0.0183292	0.0743999	0.219959	0.316417	0.340634	0.387153	0.492635
0.0183919	0.0746046	0.221683	0.317896	0.34073	0.387767	0.495
0.0185447	0.0754127	0.222155	0.318093	0.341202	0.388457	0.496408
0.0188094	0.0756195	0.222433	0.320766	0.342604	0.389052	0.497546
0.0189704	0.0787271	0.22252	0.321301	0.343234	0.389248	0.49942
0.0211831	0.0808935	0.222564	0.321667	0.344105	0.390089	0.500541
0.021786	0.0844322	0.223751	0.323582	0.345177	0.391769	0.500828
0.0224763	0.0855535	0.224226	0.323601	0.34696	0.391813	0.502757
0.0225718	0.0870147	0.22467	0.324526	0.348604	0.392375	0.503633
0.0241052	0.0909448	0.225213	0.326706	0.348877	0.392765	0.503783
0.0242716	0.0940497	0.226266	0.326774	0.349744	0.392915	0.504552
0.0249973	0.0963115	0.226455	0.327475	0.350465	0.393155	0.504678
0.0268799	0.0964206	0.226548	0.328275	0.351616	0.396113	0.504721
0.0272755	0.0991708	0.227573	0.329527	0.352705	0.39883	0.504795
0.0282468	0.09934	0.227762	0.330146	0.35367	0.399684	0.505335
0.0284678	0.0999921	0.228004	0.331721	0.353875	0.401174	0.505502
0.0285961	0.102836	0.228122	0.332354	0.354896	0.404306	0.50751
0.029712	0.103075	0.228411	0.333786	0.357629	0.404388	0.50865
0.030806	0.103138	0.228948	0.334512	0.357883	0.404557	0.508765
0.0311662	0.104423	0.229131	0.334725	0.358156	0.404756	0.509316
0.0336845	0.106376	0.229292	0.334747	0.359234	0.405351	0.511599
0.0337254	0.107189	0.230291	0.335284	0.359337	0.405602	0.51211
0.0344702	0.107326	0.230624	0.335751	0.359695	0.405605	0.512224
0.0346803	0.107337	0.231988	0.336804	0.359886	0.405908	0.512391
0.0357962	0.107441	0.232907	0.337467	0.361062	0.405943	0.512838
0.0358808	0.107449	0.233789	0.337655	0.361334	0.407226	0.512983
0.0362	0.108355	0.234064	0.338201	0.361776	0.407684	0.513059
0.0372886	0.109738	0.235557	0.338203	0.362238	0.407736	0.513725
0.0382627	0.111746	0.236814	0.339076	0.362928	0.409141	0.514014
0.0392176	0.113148	0.237053	0.3422	0.363315	0.409146	0.514868
0.0394932	0.113189	0.237185	0.342345	0.363318	0.409185	0.515242
0.039927	0.113432	0.237831	0.343341	0.364666	0.409526	0.516396
0.0408464	0.113465	0.237895	0.343355	0.365097	0.409755	0.516617
0.041433	0.114417	0.237955	0.343562	0.365141	0.409932	0.516901
0.0421151	0.115031	0.24035	0.344097	0.366748	0.411064	0.518235
0.0435857	0.115849	0.241057	0.344588	0.366903	0.415072	0.520824
0.0439841	0.116673	0.241769	0.344702	0.366952	0.417214	0.521348
0.0444124	0.116788	0.2422	0.345117	0.367582	0.41746	0.522327
0.0457357	0.117475	0.242326	0.345444	0.367891	0.417569	0.524098
0.0466851	0.117748	0.243117	0.345679	0.367918	0.417735	0.524633
0.0467452	0.118136	0.24342	0.346146	0.368573	0.418707	0.524818
0.0469771	0.118354	0.245807	0.346413	0.369705	0.41946	0.525214
0.0474846	0.11849	0.245843	0.347256	0.369885	0.419607	0.525566
0.0475746	0.118654	0.248148	0.349401	0.370518	0.419689	0.526114
0.047812	0.119093	0.249812	0.349952	0.370739	0.421244	0.527506
0.0479948	0.119732	0.250066	0.350773	0.370837	0.421462	0.527711
0.0481858	0.120185	0.25196	0.352762	0.373757	0.421653	0.528532
0.0485077	0.120695	0.252841	0.35277	0.374259	0.421664	0.532087
0.0500383	0.121017	0.254453	0.353168	0.374553	0.421798	0.532897
0.0500683	0.121061	0.254513	0.353332	0.374608	0.42284	0.533437
0.0504776	0.122275	0.256049	0.3548	0.374736	0.423219	0.533737
0.0514271	0.123197	0.25624	0.354999	0.374739	0.423495	0.534616
0.0518472	0.123524	0.256838	0.355654	0.375585	0.426305	0.53478
0.0520764	0.123939	0.256898	0.355668	0.377939	0.426452	0.534889
0.0531568	0.124138	0.25755	0.35579	0.378185	0.426742	0.538362
0.0537325	0.124782	0.257605	0.357891	0.378695	0.427628	0.541603
0.0540954	0.125145	0.257626	0.359133	0.378905	0.430362	0.544804
0.0542782	0.125688	0.257651	0.359444	0.379334	0.430651	0.548293
0.0554159	0.126026	0.257651	0.361217	0.38022	0.431688	0.548621
0.0558416	0.12607	0.258221	0.361378	0.380348	0.432815	0.548855
0.0567474	0.126746	0.259018	0.361607	0.380396	0.43314	0.549218
0.0579069	0.126776	0.25904	0.361656	0.381066	0.434485	0.549398
0.0581498	0.126943	0.259435	0.361847	0.381486	0.436444	0.550138
0.0584553	0.127873	0.260319	0.363203	0.382103	0.437483	0.552108
0.0584854	0.128624	0.26084	0.363744	0.382468	0.438291	0.553644
0.0587718	0.128885	0.261389	0.364821	0.382951	0.439295	0.553652
0.0589683	0.130362	0.262243	0.365858	0.383262	0.43942	0.553957
0.0590338	0.133404	0.263173	0.367574	0.385437	0.442528	0.554037
0.0604962	0.133835	0.264243	0.368161	0.385699	0.442905	0.554462
0.0610173	0.134708	0.265792	0.368546	0.386869	0.443308	0.554607
0.0614756	0.135398	0.265944	0.368559	0.387268	0.444634	0.555799
0.0617512	0.136438	0.266264	0.368786	0.389188	0.445237	0.556669
0.0631372	0.137139	0.266717	0.369072	0.389344	0.445467	0.55799
0.0632054	0.13933	0.267593	0.369582	0.390312	0.446045	0.560645
0.0632491	0.140219	0.268166	0.369623	0.3904	0.446296	0.563021
0.0640894	0.142061	0.268603	0.370076	0.39043	0.446511	0.563174
0.0641685	0.142132	0.269053	0.370979	0.391161	0.447234	0.564211
0.0642708	0.143439	0.270392	0.371127	0.392681	0.447707	0.564538
0.0643077	0.14399	0.270848	0.371566	0.393292	0.449668	0.564732
0.064395	0.1474	0.273568	0.374668	0.393385	0.450195	0.566781
0.0652053	0.147793	0.274024	0.376253	0.393657	0.452746	0.566898
0.0654563	0.149266	0.27442	0.376259	0.393788	0.453362	0.567438
0.0684712	0.150049	0.274578	0.376368	0.393808	0.453927	0.567853
0.0685858	0.151697	0.275445	0.377083	0.394634	0.455709	0.568339
0.0697017	0.152827	0.275486	0.377516	0.395311	0.45587	0.568519
0.0704192	0.154074	0.275732	0.377901	0.396389	0.456115	0.568535
0.0712705	0.156409	0.276267	0.378954	0.397155	0.456691	0.568762
0.0715843	0.158218	0.27655	0.379012	0.398697	0.457651	0.569108
0.0716525	0.15872	0.277347	0.379053	0.401742	0.458219	0.569116
0.071677	0.158742	0.277762	0.380556	0.401772	0.460096	0.569171
0.0716907	0.159315	0.278275	0.380586	0.401998	0.460604	0.573932
0.0718321	0.160865	0.27855	0.380616	0.403627	0.460764	0.574802
0.0722118	0.161599	0.278747	0.380927	0.405005	0.463782	0.576824
0.0733577	0.162764	0.279142	0.380965	0.405155	0.463853	0.577353
0.0733741	0.162906	0.279552	0.381006	0.405902	0.463962	0.578308
0.0736551	0.163026	0.279863	0.381374	0.41128	0.464017	0.578561
0.0737915	0.163612	0.282907	0.381969	0.411561	0.464789	0.578704
0.073887	0.164147	0.282921	0.38395	0.412742	0.465149	0.578947
0.0751693	0.164395	0.283123	0.384065	0.414505	0.465839	0.583298
0.0756031	0.164709	0.283317	0.384558	0.414633	0.465954	0.583511
0.0759578	0.166772	0.283322	0.384793	0.415659	0.466178	0.584512
0.0766481	0.16738	0.283931	0.386086	0.415725	0.466554	0.584611
0.0770246	0.168597	0.284236	0.386547	0.415866	0.470407	0.584619
0.0798921	0.168695	0.284313	0.386787	0.415872	0.470412	0.586057
0.0801432	0.168965	0.284716	0.387721	0.416267	0.471154	0.586572
0.0811745	0.170122	0.285759	0.388667	0.416884	0.471651	0.586575
0.081559	0.170624	0.286378	0.388883	0.41767	0.471989	0.589129
0.0827624	0.170747	0.286664	0.388987	0.417935	0.472637	0.589276
0.0827924	0.170826	0.287799	0.390059	0.419004	0.473102	0.590572
0.0837501	0.170971	0.289286	0.390332	0.420084	0.474526	0.593047
0.0837582	0.171767	0.290552	0.390738	0.420281	0.475899	0.594897
0.0840911	0.172016	0.291452	0.39279	0.420409	0.476185	0.594984
0.0841757	0.172051	0.29288	0.394263	0.420843	0.476371	0.596433
0.0850351	0.172171	0.294028	0.395352	0.422003	0.476682	0.597349
0.0851224	0.172198	0.294304	0.396143	0.422188	0.476769	0.597549
0.086091	0.173006	0.295998	0.396858	0.422374	0.47812	0.59783
0.087035	0.173213	0.296178	0.397955	0.423143	0.481585	0.599647
0.0870732	0.173295	0.296686	0.398189	0.423773	0.481822	0.599816
0.087316	0.173344	0.297302	0.398301	0.423921	0.481937	0.600367
0.0881727	0.173947	0.298336	0.39868	0.424191	0.483396	0.600902
0.0890486	0.174026	0.299095	0.399529	0.42445	0.483615	0.601044
0.0899871	0.17464	0.299616	0.399916	0.424603	0.483637	0.601726
0.0905246	0.175044	0.300699	0.400189	0.424952	0.484158	0.602108
0.0911385	0.17521	0.30077	0.400781	0.425061	0.484392	0.602328
0.0911542	0.176315	0.300994	0.401281	0.426352	0.484444	0.602651
0.0912694	0.177322	0.301237	0.402069	0.426379	0.484504	0.602951
0.0920934	0.177355	0.30537	0.402557	0.427156	0.486804	0.604465
0.0922735	0.178204	0.305815	0.403482	0.428029	0.48694	0.606072
0.0924263	0.179205	0.306074	0.404849	0.428057	0.488141	0.606978
0.0934603	0.179816	0.30615	0.405523	0.428245	0.488886	0.607273
0.0976347	0.180056	0.306328	0.405973	0.428365	0.4892	0.607766
0.0981913	0.180591	0.306475	0.406028	0.428534	0.489884	0.611627
0.0985569	0.180722	0.306928	0.407649	0.430136	0.489901	0.611793
0.0994245	0.180785	0.306985	0.408961	0.430166	0.490291	0.613136
0.100341	0.183145	0.307837	0.409018	0.430515	0.490976	0.614887
0.10045	0.183226	0.308292	0.40943	0.431091	0.491262	0.616421
0.100486	0.183248	0.308431	0.409774	0.432269	0.492288	0.617168
0.100871	0.183276	0.308497	0.409973	0.43273	0.49321	0.617995
0.101926	0.183458	0.308726	0.410562	0.433838	0.49518	0.618399
0.10266	0.183715	0.309329	0.411094	0.435145	0.495969	0.618505
0.102944	0.183859	0.311037	0.411553	0.435584	0.49598	0.621034
0.103861	0.184094	0.31104	0.413277	0.43649	0.49897	0.621725
0.103918	0.184727	0.311228	0.413918	0.437006	0.499084	0.621886
0.104439	0.185139	0.312423	0.414715	0.437298	0.499204	0.622906
0.104617	0.18521	0.313356	0.415722	0.437388	0.49945	0.623272
0.104704	0.18661	0.313883	0.416068	0.438935	0.501202	0.624382
0.105528	0.186847	0.31516	0.416368	0.439682	0.501442	0.624505
0.105779	0.187254	0.315793	0.416494	0.440198	0.501562	0.624742
0.107012	0.187944	0.317176	0.417651	0.440435	0.501777	0.625473
0.107675	0.188173	0.317743	0.418404	0.440869	0.502236	0.625577
0.108008	0.190148	0.32021	0.418595	0.44112	0.502822	0.626538
0.108515	0.190277	0.321268	0.420396	0.442102	0.502893	0.626617
0.109072	0.190304	0.321798	0.420878	0.442476	0.502972	0.626958
0.109154	0.19071	0.322482	0.42096	0.443431	0.503723	0.627061
0.109776	0.190926	0.322946	0.421318	0.44452	0.504571	0.627348
0.110341	0.191144	0.323718	0.42141	0.444547	0.507496	0.627405
0.111397	0.191594	0.32422	0.421724	0.445518	0.507998	0.627531
0.112191	0.191597	0.324851	0.422273	0.445622	0.508396	0.627583
0.112202	0.191682	0.325102	0.423457	0.445696	0.509018	0.630016
0.112611	0.191995	0.325893	0.423601	0.445958	0.50922	0.631244
0.113006	0.192841	0.326299	0.424401	0.446421	0.510361	0.631266
0.113473	0.19328	0.327347	0.424545	0.446495	0.510789	0.631326
0.113506	0.19417	0.327358	0.425298	0.446599	0.511114	0.631419
0.114783	0.194454	0.328346	0.427189	0.448438	0.515684	0.63248
0.114982	0.194969	0.329383	0.427233	0.448994	0.51623	0.63547
0.115042	0.1954	0.329423	0.427907	0.44921	0.517053	0.638021
0.115416	0.198033	0.329527	0.428635	0.452394	0.517951	0.638444
0.117009	0.198189	0.32986	0.43096	0.452877	0.517995	0.63971
0.117716	0.199043	0.330046	0.431039	0.454178	0.518049	0.640226
0.118084	0.199534	0.330408	0.43114	0.454705	0.518816	0.64028
0.118725	0.200587	0.331557	0.43171	0.455114	0.520074	0.643295
0.118968	0.201886	0.331734	0.431729	0.456129	0.521626	0.644859
0.119293	0.202298	0.331734	0.432182	0.456877	0.522857	0.646114
0.119612	0.202658	0.333554	0.433335	0.457245	0.524548	0.646356
0.119936	0.202961	0.335652	0.433601	0.457801	0.528002	0.646627
0.120785	0.203373	0.335914	0.433647	0.459703	0.528439	0.647063
0.120801	0.20445	0.336397	0.434141	0.460031	0.529421	0.64792
0.120837	0.205163	0.336433	0.435508	0.461558	0.530357	0.647972
0.121175	0.205179	0.336572	0.435841	0.462371	0.531304	0.648119
0.121363	0.206006	0.337158	0.436692	0.464685	0.531484	0.648163
0.121964	0.208153	0.338528	0.437339	0.465921	0.532521	0.648932
0.122024	0.20821	0.338536	0.439221	0.466	0.532763	0.651276
0.122062	0.208216	0.338711	0.440168	0.466322	0.533342	0.651778
0.122155	0.208398	0.339232	0.440523	0.46645	0.533978	0.652577
0.122477	0.20985	0.339527	0.440768	0.466609	0.534038	0.65276
0.122938	0.210401	0.339527	0.440796	0.467512	0.534155	0.653584
0.12294	0.211018	0.341147	0.440948	0.468731	0.534272	0.653633
0.122951	0.211768	0.341546	0.441	0.469771	0.534384	0.654915
0.123996	0.211992	0.341565	0.4427	0.469817	0.534646	0.655447
0.124114	0.212185	0.341966	0.442735	0.4706	0.534701	0.657586
0.124133	0.212262	0.342869	0.442935	0.470659	0.534793	0.658746
0.125074	0.216502	0.34306	0.444634	0.471086	0.53514	0.659196
0.125541	0.216821	0.343139	0.445014	0.47185	0.535194	0.65921
0.125786	0.216877	0.344869	0.445491	0.474098	0.535956	0.660315
0.125985	0.216886	0.345062	0.446039	0.475088	0.536439	0.660784
0.126495	0.217839	0.34572	0.446198	0.475989	0.536889	0.661687
0.126937	0.218212	0.346206	0.448143	0.478101	0.538692	0.662154
0.126967	0.218714	0.346811	0.449485	0.478174	0.539044	0.663392
0.12754	0.219893	0.346858	0.449584	0.478526	0.539137	0.663559
0.127622	0.221085	0.34692	0.450457	0.478723	0.539282	0.664844
0.127644	0.22138	0.34715	0.450841	0.478829	0.539999	0.665621
0.127892	0.223726	0.347496	0.4522	0.479176	0.540654	0.66581
0.128138	0.223999	0.347892	0.452274	0.479418	0.541088	0.667935
0.128258	0.224223	0.349521	0.452298	0.479522	0.542902	0.669763
0.128624	0.224376	0.351171	0.452656	0.479694	0.543513	0.669769
0.128634	0.224537	0.35119	0.452773	0.480949	0.543871	0.669779
0.129881	0.224948	0.353725	0.452888	0.481358	0.54512	0.670123
0.130888	0.225006	0.354721	0.453357	0.482109	0.545841	0.670347
0.131573	0.225634	0.35492	0.453553	0.482349	0.547614	0.670456
0.133237	0.225685	0.355125	0.453851	0.483123	0.547824	0.67158
0.13336	0.226234	0.355327	0.453914	0.483833	0.548176	0.673247
0.134217	0.226238	0.355441	0.454342	0.485751	0.549038	0.673258
0.134446	0.226266	0.355619	0.45468	0.486962	0.549977	0.673637
0.13482	0.227756	0.355859	0.455302	0.487732	0.550334	0.674366
0.134929	0.227983	0.357021	0.455668	0.488179	0.550503	0.67438
0.1362	0.228021	0.358153	0.458271	0.488482	0.553213	0.675023
0.136219	0.228329	0.358601	0.458571	0.488485	0.553346	0.676412
0.137474	0.229057	0.359793	0.458604	0.489879	0.553668	0.678243
0.137562	0.229232	0.360491	0.459264	0.490452	0.555232	0.679075
0.138478	0.229303	0.360609	0.459799	0.491448	0.556413	0.68039
0.13868	0.229306	0.361002	0.461015	0.493933	0.557562	0.681056
0.140536	0.23139	0.361307	0.461998	0.494847	0.558004	0.681795
0.141188	0.231895	0.361329	0.462096	0.49488	0.560645	0.68194
0.141488	0.233161	0.362284	0.463032	0.495308	0.561226	0.682226
0.142163	0.233693	0.362445	0.46328	0.495445	0.561662	0.682297
0.142205	0.233709	0.362748	0.463365	0.497971	0.561908	0.683042
0.142339	0.23437	0.362871	0.46436	0.49828	0.56301	0.68343
0.143002	0.234402	0.362898	0.464843	0.499387	0.563111	0.684488
0.144429	0.234866	0.363558	0.464854	0.499499	0.563561	0.684947
0.144879	0.235142	0.363834	0.465345	0.499649	0.563583	0.688417
0.145103	0.235161	0.363836	0.467635	0.500331	0.563619	0.689222
0.147561	0.236261	0.364767	0.468532	0.500506	0.564132	0.689304
0.147602	0.236539	0.365277	0.468652	0.5013	0.564582	0.691855
0.148194	0.236552	0.365506	0.469632	0.50145	0.565883	0.693372
0.148407	0.237016	0.365656	0.470341	0.502037	0.566101	0.693424
0.149807	0.237022	0.36708	0.470456	0.502754	0.566639	0.693825
0.150216	0.237041	0.367651	0.470835	0.503363	0.567013	0.694433
0.150268	0.237106	0.369803	0.470988	0.503728	0.567043	0.697099
0.150914	0.237199	0.373309	0.471318	0.504579	0.567316	0.697726
0.151291	0.237535	0.374027	0.471727	0.505941	0.567509	0.6978
0.151457	0.239716	0.374079	0.471784	0.506165	0.568088	0.697887
0.151913	0.240282	0.374832	0.472496	0.506634	0.568557	0.699704
0.153067	0.240301	0.376837	0.473514	0.507125	0.568622	0.70059
0.153501	0.241922	0.377252	0.474376	0.507799	0.569727	0.700681
0.153787	0.242448	0.377252	0.47514	0.507979	0.569763	0.702588
0.154158	0.242732	0.377435	0.475222	0.509703	0.572153	0.702866
0.1548	0.242899	0.37753	0.477009	0.51014	0.572469	0.703172
0.156074	0.243076	0.378081	0.477036	0.510789	0.574417	0.704651
0.156123	0.243234	0.378662	0.477997	0.511556	0.574497	0.706162
0.156578	0.243368	0.37989	0.47881	0.511804	0.574647	0.707783
0.156829	0.243373	0.380379	0.479012	0.51307	0.574957	0.70802
0.15737	0.243403	0.381121	0.479418	0.513949	0.575361	0.709207
0.157487	0.243543	0.381617	0.480136	0.515588	0.575801	0.710427
0.157596	0.244036	0.381874	0.48084	0.518598	0.576055	0.71056
0.157924	0.244214	0.382569	0.481066	0.519064	0.576576	0.712173
0.15824	0.244934	0.383298	0.482327	0.520821	0.577211	0.712203
0.158888	0.245032	0.383966	0.482504	0.521449	0.577217	0.712312
0.159192	0.245878	0.384105	0.483399	0.521784	0.578153	0.713054
0.15979	0.246186	0.384362	0.484534	0.521973	0.578903	0.713092
0.161099	0.246241	0.384793	0.48699	0.522115	0.579656	0.713395
0.162221	0.247499	0.385047	0.487358	0.522622	0.580095	0.714929
0.162324	0.247867	0.38538	0.487655	0.522636	0.580442	0.715537
0.162439	0.24871	0.385846	0.48813	0.522832	0.580529	0.716328
0.163266	0.24916	0.386285	0.48908	0.52331	0.580575	0.717392
0.164442	0.249442	0.386801	0.48921	0.524194	0.580805	0.71746
0.164663	0.249812	0.38685	0.489456	0.525181	0.580867	0.717477
0.164895	0.249815	0.388454	0.490157	0.525686	0.581225	0.718407
0.165397	0.251212	0.389429	0.490389	0.525741	0.581233	0.7196
0.16547	0.252884	0.389622	0.490618	0.527148	0.58129	0.719908
0.165672	0.253648	0.390031	0.490918	0.527921	0.582084	0.720194
0.166095	0.253992	0.390168	0.491082	0.528679	0.582423	0.720698
0.166905	0.254803	0.390403	0.491113	0.529716	0.583914	0.720705
0.167023	0.255223	0.390449	0.491873	0.530788	0.585454	0.721021
0.168032	0.255839	0.390498	0.492291	0.531129	0.585915	0.721056
0.168204	0.257133	0.390501	0.493099	0.531271	0.587143	0.721294
0.168441	0.257362	0.390615	0.493112	0.53159	0.58743	0.721354
0.168703	0.257446	0.390615	0.493409	0.531937	0.588138	0.721668
0.169489	0.258071	0.391041	0.49518	0.532169	0.588144	0.721913
0.169754	0.258999	0.391434	0.49679	0.53284	0.588507	0.722677
0.169852	0.259441	0.391674	0.496986	0.533672	0.588752	0.72385
0.170275	0.259991	0.392072	0.497396	0.534567	0.590597	0.724208
0.172021	0.260311	0.392509	0.498018	0.535031	0.591036	0.724985
0.1724	0.260895	0.392994	0.498288	0.53589	0.591415	0.725501
0.172591	0.261046	0.393085	0.498498	0.536111	0.592545	0.725657
0.174185	0.261618	0.393134	0.499273	0.538253	0.592965	0.72594
0.174954	0.261836	0.39315	0.500004	0.539756	0.593107	0.726099
0.17505	0.263039	0.394632	0.502877	0.539964	0.593622	0.726268
0.17511	0.263419	0.395098	0.50309	0.540457	0.593647	0.726461
0.175123	0.265304	0.395401	0.503095	0.540624	0.594621	0.727591
0.175688	0.265345	0.395535	0.503862	0.541085	0.594637	0.728748
0.175846	0.26606	0.397297	0.504678	0.541175	0.594722	0.731233
0.176496	0.266223	0.397777	0.504741	0.54132	0.594869	0.731389
0.17652	0.266245	0.398664	0.50533	0.541546	0.597049	0.731438
0.176605	0.26648	0.399122	0.505485	0.542152	0.597197	0.732218
0.176809	0.266485	0.399706	0.506091	0.543358	0.597456	0.732844
0.177055	0.266766	0.400156	0.506096	0.543903	0.59757	0.733004
0.177153	0.266791	0.401684	0.506315	0.543958	0.598446	0.733653
0.177358	0.266835	0.402743	0.506691	0.5447	0.598482	0.734117
0.178103	0.266886	0.403049	0.506833	0.54521	0.598896	0.734679
0.17816	0.267528	0.407237	0.507226	0.545598	0.599265	0.734947
0.17878	0.267653	0.408642	0.50766	0.545756	0.599649	0.735986
0.179611	0.267743	0.408966	0.508784	0.545911	0.600007	0.736273
0.180073	0.26777	0.409073	0.509201	0.546299	0.602659	0.736619
0.180932	0.267918	0.409253	0.509553	0.546313	0.603671	0.736865
0.181003	0.267961	0.409826	0.509575	0.546334	0.604359	0.737353
0.181303	0.268236	0.411343	0.510066	0.546645	0.604522	0.737536
0.182285	0.268466	0.411602	0.510358	0.547772	0.605398	0.737697
0.182315	0.269885	0.411848	0.511081	0.548626	0.606007	0.738635
0.182984	0.269975	0.41203	0.511316	0.549704	0.60688	0.740218
0.182992	0.270191	0.412625	0.511496	0.55016	0.608923	0.740365
0.183128	0.270196	0.413397	0.511665	0.550367	0.610691	0.740687
0.183207	0.270542	0.413517	0.512118	0.550441	0.611755	0.740938
0.183325	0.27078	0.413648	0.512287	0.551701	0.612844	0.741448
0.184192	0.270796	0.414298	0.512301	0.552195	0.612912	0.741557
0.185052	0.271795	0.414448	0.512634	0.552683	0.612942	0.742559
0.185232	0.273574	0.415225	0.51349	0.5527	0.613458	0.74323
0.185767	0.274681	0.416876	0.513668	0.553513	0.613932	0.743735
0.185917	0.274937	0.417168	0.513785	0.553813	0.614716	0.744905
0.186135	0.275516	0.417318	0.51393	0.554077	0.615242	0.744954
0.186239	0.278127	0.417531	0.514508	0.554105	0.615703	0.745123
0.186571	0.278367	0.417714	0.51459	0.554944	0.615965	0.745369
0.187308	0.278452	0.418147	0.515324	0.556238	0.615995	0.745896
0.187431	0.278523	0.418311	0.51552	0.556424	0.61653	0.746378
0.187799	0.278788	0.418404	0.515837	0.556702	0.616571	0.747642
0.190822	0.278842	0.418843	0.515875	0.557005	0.617477	0.748035
0.191382	0.279273	0.418903	0.515962	0.55718	0.618674	0.751262
0.191447	0.27959	0.419209	0.516363	0.558009	0.620691	0.75198
0.191564	0.279696	0.419847	0.516729	0.559343	0.621051	0.752023
0.191862	0.281164	0.420496	0.517861	0.559739	0.621476	0.752569
0.192227	0.282927	0.421053	0.520969	0.559823	0.621749	0.753336
0.192806	0.283543	0.422756	0.52275	0.560525	0.621943	0.753538
0.192991	0.284056	0.423776	0.524218	0.561793	0.622371	0.754776
0.193742	0.284662	0.423904	0.524447	0.562445	0.622434	0.755003
0.193763	0.284812	0.425182	0.525994	0.562964	0.623242	0.756252
0.194473	0.28551	0.425798	0.526655	0.563097	0.626977	0.756651
0.194495	0.285679	0.42672	0.527634	0.563458	0.627364	0.757008
0.19465	0.286127	0.42711	0.528109	0.566786	0.62761	0.757966
0.194877	0.286372	0.42726	0.529293	0.568824	0.628396	0.758563
0.195436	0.286885	0.427781	0.530477	0.56886	0.631091	0.759041
0.195488	0.287396	0.428488	0.530611	0.569067	0.632095	0.759295
0.196088	0.287543	0.428761	0.531656	0.569288	0.632292	0.760236
0.19728	0.289371	0.428881	0.532218	0.569646	0.633192	0.761199
0.197619	0.29142	0.429467	0.532256	0.569823	0.633888	0.76309
0.197801	0.291614	0.429571	0.532376	0.569837	0.633931	0.763791
0.198011	0.292023	0.430084	0.533549	0.571138	0.634185	0.764607
0.198036	0.292045	0.431688	0.533904	0.571146	0.635099	0.764612
0.198126	0.292203	0.432256	0.535189	0.571364	0.635787	0.765818
0.198934	0.292353	0.4327	0.536261	0.571615	0.636212	0.766075
0.200036	0.292459	0.433009	0.536302	0.571815	0.636332	0.766192
0.200104	0.294127	0.433033	0.53669	0.572284	0.636526	0.766866
0.20089	0.294334	0.434313	0.537814	0.573184	0.636824	0.767867
0.201419	0.294345	0.434826	0.538223	0.57328	0.637323	0.768451
0.20188	0.294418	0.435715	0.53989	0.573389	0.63798	0.769848
0.202131	0.295294	0.435876	0.541361	0.574202	0.63801	0.769954
0.202933	0.295641	0.436051	0.541538	0.574259	0.638117	0.770238
0.203807	0.296167	0.436403	0.541843	0.574396	0.639533	0.770465
0.204088	0.296915	0.436889	0.542299	0.574832	0.639868	0.770917
0.204123	0.296967	0.437164	0.54324	0.575844	0.641765	0.771125
0.205553	0.297223	0.437393	0.544976	0.576843	0.642324	0.771171
0.205798	0.298107	0.438054	0.546263	0.577269	0.642378	0.7717
0.205943	0.298811	0.438296	0.547338	0.57815	0.643257	0.772279
0.206368	0.299531	0.440214	0.549156	0.57821	0.643672	0.772328
0.206892	0.300342	0.440629	0.549322	0.580799	0.643797	0.772874
0.207179	0.30065	0.440987	0.549393	0.581599	0.643816	0.775307
0.207777	0.301193	0.441112	0.55005	0.582147	0.644305	0.775692
0.208049	0.30229	0.441527	0.550056	0.582204	0.646848	0.776202
0.208688	0.303641	0.442506	0.550225	0.582286	0.647317	0.776833
0.209686	0.303987	0.442755	0.550675	0.582862	0.648291	0.777869
0.210491	0.304262	0.443799	0.551423	0.583017	0.648354	0.777905
0.210674	0.305146	0.445649	0.554601	0.583083	0.648656	0.779452
0.210887	0.305747	0.445933	0.55464	0.583908	0.648768	0.779796
0.211162	0.305979	0.446465	0.555521	0.583989	0.648935	0.78027
0.211286	0.306153	0.447218	0.555603	0.584267	0.649437	0.78056
0.211367	0.306947	0.447401	0.55635	0.584376	0.650315	0.781048
0.213296	0.307262	0.448067	0.557611	0.584646	0.650681	0.781463
0.213296	0.307651	0.448882	0.561185	0.584733	0.651314	0.781888
0.21373	0.307768	0.448948	0.561291	0.585023	0.651519	0.784259
0.213754	0.308107	0.450061	0.562606	0.585083	0.65166	0.784486
0.213888	0.308287	0.450948	0.56319	0.58547	0.651813	0.78487
0.21403	0.309261	0.45139	0.563316	0.589213	0.652463	0.785059
0.214218	0.310426	0.452045	0.563449	0.589606	0.65312	0.785651
0.214908	0.311184	0.452075	0.563853	0.590496	0.654645	0.785672
0.216395	0.311405	0.452099	0.563911	0.591328	0.654825	0.785733
0.217459	0.311446	0.452184	0.564102	0.59153	0.655371	0.787105
0.2175	0.311809	0.452279	0.564516	0.591821	0.655469	0.787468
0.218016	0.312297	0.452364	0.564664	0.591939	0.656539	0.787825
0.218199	0.312903	0.45554	0.566668	0.592539	0.656899	0.788873
0.218291	0.312993	0.457346	0.567018	0.594631	0.657172	0.789198
0.218589	0.31331	0.457851	0.568601	0.595052	0.658225	0.789664
0.221394	0.314474	0.458607	0.568819	0.59595	0.658533	0.79
0.221445	0.31531	0.459651	0.568936	0.596397	0.660732	0.790706
0.221544	0.315348	0.460123	0.570246	0.597161	0.661133	0.79084
0.223238	0.316728	0.460972	0.571203	0.598825	0.66133	0.791146
0.224654	0.316753	0.461305	0.573042	0.599117	0.661332	0.791151
0.225085	0.3169	0.463717	0.57325	0.599423	0.661469	0.79132
0.225219	0.31753	0.463839	0.573373	0.599538	0.661488	0.791579
0.225601	0.31815	0.463842	0.573664	0.599649	0.662585	0.79168
0.225868	0.318284	0.463932	0.573847	0.599666	0.663731	0.791888
0.225876	0.319252	0.464562	0.574106	0.600367	0.664456	0.791973
0.225885	0.319637	0.464674	0.575053	0.600656	0.664879	0.793418
0.22595	0.3198	0.465133	0.575228	0.600948	0.665087	0.79553
0.226343	0.319825	0.465395	0.576854	0.601123	0.665376	0.795928
0.22679	0.320856	0.465678	0.577372	0.601156	0.665409	0.797699
0.227448	0.322	0.465837	0.57738	0.601248	0.666025	0.797732
0.227789	0.322488	0.467378	0.577833	0.602432	0.667463	0.799074
0.22792	0.322908	0.467782	0.580062	0.602892	0.668175	0.799271
0.228217	0.323069	0.468549	0.580668	0.604866	0.669302	0.799704
0.228305	0.3235	0.46881	0.580805	0.60575	0.670099	0.800635
0.228629	0.323882	0.469029	0.581372	0.605783	0.670385	0.80204
0.22947	0.324463	0.469214	0.581574	0.605936	0.670451	0.802602
0.229472	0.325566	0.469411	0.582158	0.606593	0.670647	0.804097
0.23076	0.326051	0.470737	0.583271	0.606839	0.672371	0.805764
0.231257	0.326327	0.471381	0.58627	0.60739	0.672513	0.807066
0.231344	0.327314	0.471605	0.586507	0.607936	0.67268	0.808007
0.231535	0.32777	0.471984	0.586591	0.608312	0.672893	0.808801
0.232321	0.327945	0.472281	0.587271	0.608399	0.673487	0.810102
0.232599	0.328294	0.472412	0.587612	0.609502	0.673496	0.810165
0.233227	0.329762	0.472982	0.588319	0.609905	0.674038	0.811466
0.233778	0.331058	0.473236	0.588621	0.609993	0.674137	0.812271
0.233808	0.331792	0.473285	0.589061	0.610216	0.675255	0.813747
0.234561	0.33252	0.473451	0.589484	0.61053	0.67594	0.8142
0.234585	0.332954	0.47355	0.590602	0.611049	0.676467	0.814997
0.234864	0.333014	0.473787	0.590897	0.611231	0.676764	0.815532
0.234915	0.333194	0.473951	0.591546	0.61127	0.677539	0.816031
0.235363	0.333396	0.474101	0.591669	0.612241	0.677978	0.816656
0.23634	0.333451	0.474518	0.592146	0.613021	0.678472	0.816784
0.236689	0.335085	0.474848	0.592316	0.61349	0.678652	0.817534
0.236945	0.3358	0.47502	0.593824	0.614331	0.678729	0.818088
0.23763	0.33586	0.475694	0.59431	0.614582	0.679356	0.818465
0.237633	0.336793	0.47935	0.594381	0.615062	0.679804	0.81847
0.238098	0.336995	0.479511	0.594583	0.616134	0.680376	0.818639
0.238249	0.337047	0.480015	0.594714	0.616145	0.680426	0.818729
0.238582	0.339292	0.480073	0.594899	0.617114	0.681411	0.818811
0.238858	0.339745	0.480095	0.595287	0.617196	0.684821	0.818923
0.238915	0.339794	0.480155	0.595396	0.618587	0.686062	0.819862
0.23924	0.33989	0.4803	0.595999	0.618655	0.68609	0.82023
0.239286	0.339941	0.480597	0.597238	0.619905	0.686172	0.820312
0.239824	0.340053	0.484209	0.597532	0.621605	0.687066	0.821051
0.241483	0.340465	0.484788	0.598053	0.622595	0.689803	0.821717
0.241979	0.340738	0.485227	0.598283	0.622759	0.690733	0.82172
0.242238	0.341169	0.485721	0.599338	0.622772	0.69096	0.821889
0.242386	0.341527	0.487131	0.599415	0.622843	0.691197	0.822203
0.242487	0.341878	0.487429	0.599573	0.624909	0.692133	0.82387
0.242795	0.342451	0.488294	0.599786	0.625023	0.692237	0.824364
0.242814	0.343987	0.48992	0.599854	0.626892	0.692488	0.82617
0.24285	0.345758	0.490067	0.599862	0.627059	0.693481	0.826358
0.243008	0.347076	0.491366	0.600083	0.628336	0.694051	0.828206
0.243139	0.347098	0.492097	0.605532	0.628633	0.694125	0.828522
0.243546	0.347925	0.492467	0.605867	0.629462	0.694258	0.829774
0.243785	0.348964	0.492648	0.607158	0.630224	0.694725	0.830614
0.24408	0.349671	0.49309	0.607554	0.630561	0.695467	0.830983
0.244222	0.349963	0.494037	0.609237	0.630873	0.696231	0.833198
0.244675	0.350399	0.494141	0.609698	0.631176	0.696376	0.833703
0.244702	0.350492	0.494351	0.612546	0.631694	0.696553	0.833943
0.245554	0.351032	0.494757	0.61292	0.631989	0.696659	0.835471
0.245662	0.351122	0.494905	0.613755	0.634575	0.696758	0.836704
0.24578	0.353998	0.495764	0.614443	0.635828	0.69717	0.836857
0.245815	0.355016	0.495933	0.615218	0.636488	0.697972	0.83714
0.245913	0.355076	0.49628	0.615665	0.639604	0.699033	0.837421
0.246833	0.355114	0.496656	0.616835	0.640027	0.699339	0.837454
0.247788	0.355398	0.497049	0.617477	0.640098	0.699961	0.837667
0.248625	0.35552	0.497748	0.618614	0.640395	0.700048	0.838262
0.249471	0.355548	0.498386	0.619092	0.640477	0.700133	0.839089
0.249649	0.356915	0.499049	0.619127	0.641906	0.700771	0.840953
0.250006	0.358279	0.499371	0.619152	0.642692	0.701178	0.842704
0.250312	0.35868	0.499753	0.61928	0.643282	0.702536	0.843994
0.250374	0.358988	0.500661	0.620322	0.643796	0.702629	0.844141
0.250402	0.359018	0.500779	0.621299	0.644209	0.702976	0.84436
0.250827	0.35916	0.500847	0.622448	0.645	0.703731	0.846174
0.251343	0.359236	0.500962	0.623296	0.645181	0.704258	0.846444
0.252271	0.360169	0.501112	0.62364	0.645483	0.704814	0.848054
0.252426	0.360674	0.501251	0.624838	0.64553	0.704817	0.848968
0.252677	0.360699	0.501747	0.626066	0.645994	0.70542	0.850002
0.252808	0.361987	0.501966	0.627648	0.646346	0.705587	0.850379
0.253054	0.362696	0.502389	0.628123	0.646567	0.705958	0.850414
0.253624	0.363337	0.502397	0.628657	0.646572	0.706902	0.85057
0.254104	0.363793	0.504118	0.629263	0.647153	0.707213	0.850924
0.25552	0.363967	0.504126	0.630447	0.648534	0.707314	0.851759
0.256169	0.364161	0.506276	0.630786	0.649259	0.707674	0.852187
0.257558	0.36454	0.507089	0.631792	0.649459	0.708113	0.852793
0.258238	0.365236	0.508203	0.632676	0.650411	0.708149	0.853674
0.258278	0.365986	0.50874	0.633012	0.650444	0.708732	0.853884
0.258644	0.367318	0.509095	0.633762	0.651276	0.709103	0.854673
0.258873	0.367468	0.509439	0.63379	0.651472	0.709213	0.854935
0.258941	0.369299	0.509531	0.63397	0.651516	0.709314	0.856215
0.259326	0.37006	0.51095	0.634054	0.652517	0.709554	0.85634
0.259438	0.370731	0.51104	0.634221	0.65399	0.709766	0.857189
0.260027	0.371694	0.511619	0.634769	0.654105	0.70996	0.857742
0.260418	0.37177	0.512561	0.635833	0.654427	0.71139	0.858348
0.261528	0.371784	0.512664	0.636259	0.655505	0.711398	0.858651
0.261836	0.371871	0.513979	0.636286	0.655526	0.713613	0.858763
0.262611	0.371915	0.514284	0.636725	0.655627	0.714863	0.859468
0.263069	0.372158	0.514472	0.637195	0.656165	0.715671	0.86025
0.263416	0.37302	0.514625	0.638229	0.656375	0.716765	0.861158
0.263569	0.37323	0.514674	0.639055	0.656397	0.717973	0.862381
0.264016	0.373337	0.514805	0.639181	0.65643	0.718541	0.862588
0.264499	0.373369	0.515556	0.640379	0.656722	0.719406	0.863979
0.264773	0.373798	0.516082	0.642788	0.657106	0.719711	0.864285
0.264797	0.373893	0.51623	0.643061	0.657581	0.719826	0.864293
0.265484	0.374742	0.517654	0.643137	0.658178	0.720745	0.865958
0.265558	0.37523	0.517787	0.643303	0.658596	0.720784	0.866315
0.2675	0.375345	0.517798	0.643399	0.658989	0.720953	0.867063
0.267661	0.375361	0.518764	0.643975	0.659526	0.721138	0.867881
0.267809	0.375639	0.518958	0.644119	0.660536	0.721277	0.868476
0.268545	0.375841	0.519037	0.644586	0.660596	0.722691	0.870017
0.268794	0.37595	0.521547	0.644774	0.660675	0.723146	0.87253
0.268919	0.376395	0.521686	0.64562	0.66118	0.723245	0.872571
0.269118	0.376491	0.522016	0.645743	0.661341	0.724276	0.872645
0.269571	0.377064	0.522638	0.645841	0.66259	0.724983	0.874378
0.272199	0.377942	0.523735	0.647016	0.662688	0.726625	0.874669
0.272641	0.378027	0.524052	0.647255	0.664315	0.727948	0.874699
0.273031	0.378965	0.524229	0.647843	0.66432	0.728186	0.874926
0.273186	0.379459	0.524644	0.648269	0.664492	0.72886	0.876795
0.273907	0.379675	0.525113	0.649148	0.665747	0.729564	0.878014
0.273953	0.379844	0.52693	0.649947	0.666009	0.731217	0.878634
0.274657	0.381063	0.527184	0.65001	0.666686	0.731817	0.878833
0.275058	0.381077	0.527743	0.650785	0.667147	0.732313	0.878985
0.277104	0.381584	0.52788	0.650869	0.668396	0.732401	0.879755
0.277568	0.381598	0.528464	0.651063	0.669007	0.732688	0.88012
0.277678	0.381729	0.529429	0.651445	0.669649	0.732876	0.880235
0.277816	0.381811	0.530281	0.65178	0.669913	0.733064	0.880483
0.277996	0.381925	0.530633	0.65192	0.670191	0.733817	0.880601
0.278692	0.382261	0.530998	0.65249	0.670317	0.733831	0.880606
0.278703	0.382842	0.531255	0.652793	0.670459	0.734941	0.881146
0.279623	0.383287	0.531658	0.652926	0.671223	0.735222	0.881627
0.279794	0.383486	0.532518	0.653153	0.672331	0.73591	0.882082
0.280255	0.38356	0.532567	0.653439	0.672333	0.736756	0.882189
0.280556	0.383565	0.532592	0.653911	0.672833	0.736889	0.882753
0.280722	0.38359	0.532687	0.655666	0.674254	0.737116	0.883736
0.281148	0.383764	0.532793	0.656315	0.674265	0.737301	0.883883
0.281385	0.383868	0.533612	0.657133	0.674693	0.738916	0.884404
0.282356	0.383909	0.533727	0.657663	0.675264	0.739249	0.884521
0.282651	0.384026	0.534177	0.658569	0.675913	0.739558	0.88459
0.282946	0.384035	0.534201	0.659057	0.67776	0.741173	0.885662
0.283254	0.38467	0.53434	0.659082	0.677943	0.743315	0.886431
0.284433	0.384899	0.534496	0.659701	0.678063	0.743555	0.886562
0.2853	0.38616	0.534889	0.659826	0.678327	0.744077	0.886873
0.285559	0.386384	0.534984	0.661272	0.679211	0.744441	0.888614
0.286176	0.38742	0.535481	0.661777	0.679509	0.745896	0.888685
0.286714	0.387513	0.535568	0.664061	0.680322	0.746428	0.888712
0.286948	0.388236	0.536024	0.664249	0.680352	0.746531	0.889243
0.287101	0.388978	0.536913	0.664448	0.680778	0.747262	0.889555
0.287232	0.389011	0.537282	0.664871	0.681705	0.747336	0.890529
0.287292	0.389478	0.537576	0.664904	0.681793	0.748534	0.891364
0.287898	0.390108	0.538384	0.665204	0.682344	0.74858	0.891405
0.287911	0.390173	0.539844	0.665373	0.682461	0.749783	0.893135
0.288034	0.390379	0.540136	0.665706	0.68344	0.749936	0.894447
0.288539	0.390613	0.540558	0.665916	0.684442	0.750234	0.89517
0.288637	0.391235	0.540954	0.666186	0.685148	0.750747	0.895448
0.288656	0.391251	0.541341	0.667163	0.685334	0.75177	0.896714
0.28888	0.391849	0.541906	0.66814	0.68571	0.752075	0.896987
0.288994	0.392102	0.542296	0.668571	0.685942	0.752171	0.897569
0.289977	0.392681	0.542416	0.669699	0.687252	0.753022	0.899203
0.290539	0.392962	0.542921	0.670453	0.687364	0.753808	0.899642
0.290566	0.393008	0.543524	0.670988	0.68747	0.753841	0.900474
0.29106	0.393701	0.543827	0.671035	0.688373	0.753977	0.900807
0.291215	0.393919	0.544973	0.672756	0.689156	0.755104	0.901271
0.29127	0.39479	0.546839	0.673026	0.689219	0.755562	0.901475
0.292855	0.394869	0.547046	0.673446	0.691012	0.755786	0.901765
0.293223	0.395903	0.547087	0.673596	0.691167	0.7569	0.902054
0.29333	0.396372	0.547197	0.673995	0.691901	0.757325	0.903271
0.293417	0.397245	0.54748	0.674568	0.691945	0.758203	0.903934
0.293532	0.398072	0.547521	0.674764	0.692417	0.75828	0.905535
0.294102	0.39814	0.547737	0.67648	0.693336	0.758471	0.905691
0.29417	0.400759	0.547745	0.67779	0.693451	0.758754	0.906209
0.294473	0.401341	0.548206	0.677828	0.693538	0.758978	0.907017
0.294574	0.401452	0.54834	0.678317	0.693612	0.759065	0.907161
0.295166	0.401826	0.548372	0.678851	0.69403	0.760222	0.907792
0.295698	0.402989	0.548432	0.679924	0.695071	0.761693	0.908727
0.295875	0.403196	0.548986	0.680194	0.695202	0.762888	0.909445
0.295979	0.403346	0.549079	0.680486	0.695664	0.763204	0.910643
0.296061	0.403403	0.549229	0.681501	0.69631	0.763275	0.911401
0.296467	0.403916	0.549518	0.681795	0.696359	0.763802	0.911521
0.296536	0.404549	0.549851	0.682112	0.697175	0.763832	0.912727
0.29724	0.405119	0.5513	0.683249	0.697442	0.764097	0.914042
0.297965	0.405649	0.551966	0.683277	0.698752	0.764732	0.914083
0.298252	0.406263	0.552083	0.683525	0.699238	0.765755	0.914277
0.298413	0.406276	0.552479	0.683528	0.699999	0.76581	0.914525
0.299979	0.406456	0.553076	0.685099	0.700274	0.765843	0.914809
0.300407	0.40662	0.553409	0.685397	0.700948	0.766184	0.914921
0.300432	0.407217	0.553434	0.685858	0.701074	0.766347	0.915573
0.300437	0.408121	0.553562	0.686084	0.701238	0.76659	0.917019
0.300445	0.408131	0.55435	0.686098	0.702021	0.766628	0.917194
0.300514	0.408243	0.554547	0.686534	0.702092	0.767163	0.917199
0.300792	0.408388	0.554929	0.687146	0.702569	0.76733	0.919052
0.30092	0.409487	0.55536	0.687263	0.703519	0.768552	0.919859
0.301935	0.410183	0.556514	0.687397	0.703917	0.76886	0.922361
0.302061	0.410423	0.556869	0.687495	0.704745	0.769032	0.922945
0.302257	0.41056	0.557275	0.68807	0.705098	0.771354	0.923035
0.30265	0.410778	0.55813	0.688223	0.705993	0.772909	0.923512
0.303351	0.412521	0.55978	0.688862	0.70622	0.772972	0.924634
0.303354	0.412914	0.56056	0.69016	0.707155	0.773084	0.925649
0.303468	0.413583	0.561149	0.690542	0.708329	0.773875	0.927359
0.303837	0.413834	0.561471	0.691235	0.708495	0.776314	0.92808
0.30501	0.414516	0.562022	0.691652	0.708648	0.776361	0.928535
0.305837	0.415454	0.565526	0.69189	0.708899	0.776371	0.928631
0.306028	0.416308	0.565763	0.692294	0.709237	0.776887	0.928926
0.306707	0.416611	0.566747	0.69258	0.712255	0.777373	0.928975
0.306838	0.416666	0.566934	0.693827	0.712599	0.779184	0.929267
0.307133	0.416892	0.567051	0.694777	0.7136	0.779416	0.929501
0.307255	0.417637	0.567728	0.694984	0.713889	0.781907	0.929564
0.30821	0.417894	0.567973	0.697531	0.714375	0.781962	0.930674
0.308442	0.417902	0.568099	0.698777	0.714735	0.781989	0.931193
0.308753	0.417956	0.568792	0.699183	0.714991	0.78403	0.931782
0.309124	0.418589	0.569129	0.699254	0.71509	0.784314	0.932582
0.309296	0.418636	0.569596	0.699268	0.717289	0.784341	0.932811
0.309905	0.41869	0.57089	0.700255	0.718085	0.785053	0.932868
0.310562	0.419151	0.571482	0.700255	0.71817	0.785959	0.934194
0.310715	0.419378	0.572145	0.701358	0.718451	0.787181	0.935624
0.3111	0.419501	0.572663	0.701584	0.71874	0.787681	0.936317
0.311318	0.419836	0.572764	0.701783	0.718877	0.787828	0.937075
0.311326	0.420346	0.572786	0.702015	0.718917	0.788431	0.937681
0.31245	0.420666	0.573353	0.702703	0.719018	0.789108	0.93833
0.312913	0.42155	0.573542	0.70372	0.7191	0.789667	0.940495
0.313512	0.422308	0.573967	0.703887	0.719319	0.789931	0.940508
0.313713	0.42236	0.574851	0.703917	0.71996	0.790699	0.941566
0.313738	0.422676	0.576551	0.704364	0.720088	0.790903	0.941643
0.313779	0.423337	0.577571	0.704793	0.721174	0.790952	0.942106
0.313902	0.423724	0.578172	0.705153	0.723591	0.791599	0.94293
0.31415	0.42382	0.578469	0.705767	0.72459	0.792212	0.943239
0.314535	0.424005	0.57854	0.706151	0.724909	0.79239	0.943585
0.315634	0.424802	0.578813	0.706962	0.725141	0.792854	0.94412
0.315741	0.425255	0.579113	0.707038	0.726107	0.793345	0.944592
0.316041	0.426643	0.579391	0.707576	0.726369	0.794971	0.944927
0.316238	0.427618	0.579847	0.70802	0.727113	0.795495	0.945948
0.316245	0.428302	0.580556	0.708073	0.72719	0.79556	0.946638
0.316406	0.428892	0.580903	0.708233	0.727425	0.796068	0.94836
0.316516	0.429765	0.582835	0.708397	0.727858	0.796436	0.948362
0.316649	0.430002	0.583276	0.710299	0.727956	0.797121	0.948886
0.316666	0.430223	0.583465	0.710921	0.728019	0.797885	0.949083
0.316737	0.430286	0.584051	0.711046	0.728041	0.79795	0.949489
0.317195	0.430774	0.584682	0.711052	0.728268	0.798458	0.950911
0.317239	0.43198	0.584873	0.71163	0.729146	0.798646	0.951579
0.317386	0.43216	0.584884	0.7119	0.729182	0.799132	0.951948
0.31791	0.433126	0.58541	0.712937	0.72922	0.79977	0.95201
0.318693	0.43332	0.585555	0.712981	0.72982	0.79989	0.952215
0.318756	0.434089	0.586155	0.713663	0.730066	0.79995	0.952684
0.318977	0.434539	0.586774	0.714047	0.732022	0.799966	0.953006
0.320455	0.434875	0.587042	0.714296	0.732098	0.800458	0.953448
0.320761	0.434968	0.587216	0.715946	0.732887	0.801213	0.953467
0.321006	0.435096	0.587432	0.716863	0.733009	0.801691	0.954228
0.321211	0.435161	0.589675	0.717188	0.734027	0.801852	0.954605
0.322065	0.435513	0.589855	0.71719	0.73406	0.802171	0.955323
0.323053	0.43562	0.590542	0.717316	0.734281	0.80315	0.955565
0.323085	0.436356	0.590785	0.71734	0.734644	0.803505	0.955838
0.323233	0.436449	0.59177	0.717354	0.734682	0.80365	0.956059
0.323334	0.437039	0.59201	0.719728	0.734881	0.803983	0.956136
0.32383	0.437988	0.593876	0.719987	0.735069	0.804847	0.956253
0.324979	0.438209	0.594242	0.720055	0.735138	0.806157	0.956277
0.325549	0.439628	0.595099	0.72029	0.735741	0.806645	0.95732
0.32646	0.439961	0.59568	0.720421	0.736339	0.808192	0.957519
0.326646	0.440725	0.596362	0.721365	0.736548	0.808484	0.957625
0.327069	0.440943	0.596378	0.722151	0.737394	0.80954	0.957729
0.3272	0.4416	0.597142	0.72268	0.737547	0.809797	0.958736
0.327983	0.442149	0.597379	0.723403	0.737694	0.811314	0.959502
0.328239	0.443246	0.597393	0.723466	0.738158	0.811603	0.961601
0.328957	0.444067	0.598223	0.723591	0.740905	0.811838	0.96171
0.329666	0.444342	0.598435	0.724803	0.741383	0.813065	0.962212
0.330084	0.446056	0.598774	0.725664	0.741533	0.813436	0.962951
0.330646	0.446632	0.599276	0.725785	0.741729	0.813502	0.963224
0.331246	0.446702	0.600187	0.726781	0.742512	0.814061	0.964946
0.331276	0.44685	0.600214	0.726928	0.743773	0.814389	0.965158
0.331352	0.446937	0.603164	0.728169	0.744174	0.814656	0.96587
0.331538	0.447082	0.603327	0.728533	0.744752	0.817483	0.966902
0.331849	0.447985	0.603469	0.72865	0.744832	0.817927	0.967019
0.332021	0.447996	0.604195	0.728879	0.745467	0.818181	0.967235
0.332496	0.44832	0.604595	0.730418	0.745846	0.818236	0.967723
0.33276	0.449	0.605172	0.730767	0.748826	0.818877	0.969928
0.33282	0.449142	0.605273	0.731312	0.7489	0.819842	0.97049
0.333486	0.449911	0.605281	0.73134	0.749238	0.820268	0.970621
0.336004	0.44993	0.605742	0.731653	0.749241	0.820407	0.972394
0.336542	0.450129	0.606009	0.731741	0.749863	0.820798	0.972945
0.33676	0.45047	0.606298	0.731744	0.750138	0.82095	0.974017
0.336875	0.450599	0.608086	0.73215	0.750648	0.822134	0.974088
0.337426	0.450601	0.609253	0.732213	0.750785	0.823275	0.974208
0.337475	0.451949	0.61011	0.732546	0.751025	0.823943	0.974252
0.337595	0.452236	0.610598	0.733034	0.752247	0.824279	0.974945
0.33792	0.452618	0.610626	0.735435	0.752381	0.825174	0.975
0.338217	0.452819	0.611297	0.735989	0.752441	0.82543	0.975231
0.338261	0.453315	0.611995	0.736041	0.753003	0.825946	0.975343
0.338351	0.453551	0.612538	0.736458	0.753249	0.826117	0.976165
0.338926	0.453785	0.613384	0.737817	0.753453	0.827005	0.976233
0.339649	0.454828	0.613755	0.739806	0.753505	0.827779	0.97701
0.340091	0.454901	0.614816	0.740272	0.753508	0.827788	0.978999
0.340888	0.456797	0.614819	0.740461	0.754768	0.829397	0.97919
0.343174	0.456967	0.616775	0.740911	0.755502	0.829564	0.979518
0.343805	0.457122	0.616934	0.741806	0.755693	0.833733	0.98023
0.344441	0.458459	0.617185	0.741986	0.756304	0.835711	0.980238
0.34462	0.458677	0.617239	0.742919	0.758231	0.835995	0.981218
0.344779	0.458844	0.617608	0.743137	0.758539	0.836202	0.982879
0.344964	0.458882	0.618262	0.743612	0.761038	0.837072	0.984298
0.345316	0.459234	0.6185	0.7441	0.761174	0.837626	0.984421
0.345368	0.459597	0.620412	0.744147	0.761846	0.837787	0.987294
0.345521	0.459725	0.62089	0.745666	0.762094	0.837986	0.987779
0.345777	0.459758	0.621285	0.746392	0.762454	0.838559	0.988199
0.345813	0.45985	0.621823	0.746613	0.762708	0.83869	0.988216
0.347286	0.459981	0.622017	0.748466	0.763259	0.839855	0.988519
0.347491	0.459992	0.622761	0.750242	0.766176	0.840068	0.989997
0.348612	0.460093	0.623113	0.750678	0.766467	0.840079	0.990142
0.348642	0.460208	0.623375	0.750687	0.766525	0.840363	0.9903
0.348849	0.460312	0.624019	0.750706	0.766699	0.841419	0.990546
0.34889	0.460579	0.624674	0.751066	0.76671	0.841427	0.990996
0.349693	0.46125	0.62525	0.752441	0.766858	0.841489	0.991157
0.350096	0.461949	0.625422	0.752673	0.766882	0.84173	0.991343
0.351109	0.462805	0.62591	0.752695	0.766888	0.843031	0.991931
0.351373	0.464069	0.626251	0.752976	0.768413	0.844835	0.992437
0.352115	0.464658	0.627061	0.753843	0.76844	0.845181	0.993282
0.352121	0.464822	0.627694	0.755914	0.769482	0.845522	0.99573
0.352173	0.464871	0.627896	0.755928	0.769963	0.847306	0.995746
0.35268	0.464884	0.628597	0.756053	0.770003	0.847896	0.996985
0.354031	0.465013	0.629719	0.756132	0.770123	0.848073	0.998213
0.354729	0.465195	0.629948	0.756274	0.770885	0.848425	0.9986
0.354928	0.465365	0.630019	0.756293	0.770939	0.84887	0.998911
0.355283	0.46656	0.630305	0.756825	0.771062	0.849167	0.999177
0.355897	0.46713	0.630537	0.75706	0.771106	0.84974	0.999765
0.35597	0.467239	0.630791	0.757098	0.771428	0.849836	1.0001
0.356322	0.46824	0.630968	0.757434	0.7716	0.850329	1.00029
0.356402	0.468527	0.631195	0.758487	0.772636	0.850605	1.00044
0.35656	0.469282	0.631274	0.758943	0.773468	0.850897	1.00091
0.35668	0.469452	0.631634	0.759338	0.77378	0.851754	1.00182
0.357256	0.46952	0.631689	0.759739	0.774432	0.853178	1.00338
0.357269	0.469795	0.631915	0.760113	0.77456	0.853249	1.00376
0.357277	0.470153	0.63221	0.762511	0.774718	0.853835	1.00388
0.357556	0.47018	0.633045	0.762708	0.774887	0.85431	1.00391
0.357556	0.470366	0.634363	0.762721	0.77525	0.854921	1.00581
0.358273	0.470799	0.634608	0.763496	0.775463	0.855677	1.00677
0.358822	0.471664	0.63472	0.763595	0.77568	0.855863	1.00698
0.359416	0.471921	0.634957	0.764309	0.775681	0.856204	1.00708
0.359869	0.472548	0.635039	0.76482	0.775908	0.856332	1.00923
0.36009	0.472783	0.63511	0.764828	0.775998	0.856777	1.00979
0.36021	0.472903	0.635132	0.765109	0.776003	0.856998	1.01166
0.360366	0.473069	0.635184	0.76563	0.776486	0.857238	1.01423
0.361684	0.473511	0.635266	0.765883	0.776876	0.85756	1.01434
0.361977	0.476524	0.635615	0.766328	0.777506	0.857761	1.01453
0.362319	0.47681	0.636349	0.766983	0.777842	0.857811	1.01465
0.362366	0.477296	0.636919	0.767562	0.77794	0.858089	1.01474
0.362418	0.477942	0.637014	0.767742	0.778396	0.858261	1.01546
0.362718	0.479407	0.637426	0.76781	0.778644	0.858419	1.0162
0.363345	0.479926	0.637506	0.768448	0.779067	0.858435	1.01665
0.363463	0.48105	0.63774	0.768631	0.779482	0.858551	1.01737
0.363733	0.481546	0.637923	0.768931	0.779807	0.858921	1.01759
0.363989	0.483042	0.638174	0.769103	0.779845	0.859508	1.01763
0.364347	0.483413	0.638493	0.769139	0.780371	0.85972	1.01841
0.364565	0.483628	0.638545	0.771166	0.780669	0.860798	1.01842
0.365023	0.483754	0.638957	0.77193	0.780884	0.861243	1.01854
0.365517	0.48481	0.639104	0.772325	0.781321	0.861336	1.01883
0.365577	0.485265	0.639162	0.772773	0.781956	0.862004	1.01906
0.365793	0.486095	0.63932	0.773092	0.782805	0.862037	1.01917
0.365959	0.486136	0.641342	0.774402	0.782868	0.862896	1.02029
0.366038	0.486662	0.641451	0.775174	0.782971	0.86291	1.021
0.366052	0.486676	0.642089	0.775534	0.783037	0.863728	1.02102
0.366377	0.487636	0.642365	0.776055	0.783653	0.864075	1.0211
0.36654	0.487691	0.642419	0.776486	0.78373	0.864681	1.02113
0.366821	0.488264	0.643295	0.776546	0.784055	0.866528	1.02189
0.367211	0.488365	0.643996	0.776838	0.784191	0.867155	1.02222
0.368049	0.48843	0.643996	0.776909	0.784491	0.86775	1.02273
0.368532	0.488438	0.644657	0.777269	0.785323	0.868252	1.02284
0.368633	0.489404	0.64494	0.777449	0.785348	0.86876	1.02377
0.369089	0.490062	0.645331	0.777476	0.785967	0.868825	1.02394
0.369274	0.490122	0.645399	0.777575	0.786761	0.868866	1.02398
0.36979	0.491232	0.646853	0.777697	0.786887	0.869245	1.02409
0.370717	0.491328	0.647843	0.778055	0.787907	0.869559	1.02418
0.370845	0.491382	0.648651	0.778464	0.787997	0.869663	1.02578
0.371225	0.491647	0.649068	0.779037	0.788003	0.870274	1.02654
0.371268	0.49189	0.649101	0.77928	0.788221	0.870301	1.02723
0.371571	0.492946	0.650124	0.779593	0.788668	0.870858	1.02788
0.372521	0.493292	0.650266	0.779886	0.788859	0.871354	1.02846
0.372851	0.493317	0.650438	0.780186	0.789129	0.871676	1.02933
0.373964	0.494334	0.650861	0.780581	0.789222	0.872825	1.03111
0.374016	0.494337	0.65112	0.780931	0.789386	0.872888	1.03127
0.374466	0.495254	0.651333	0.781004	0.790196	0.874396	1.03147
0.374646	0.495393	0.652749	0.781231	0.790515	0.875496	1.03164
0.374862	0.495469	0.65294	0.782257	0.790636	0.876331	1.03248
0.374903	0.496367	0.653014	0.782562	0.790649	0.876639	1.0327
0.375192	0.496386	0.653038	0.782589	0.791642	0.876751	1.03337
0.375391	0.497511	0.653202	0.78358	0.792922	0.876778	1.03352
0.375432	0.499226	0.65476	0.783622	0.792998	0.87707	1.03385
0.375544	0.499461	0.654978	0.78466	0.793989	0.877076	1.0347
0.375923	0.50005	0.654994	0.785326	0.794766	0.877408	1.03519
0.376507	0.500146	0.655057	0.78546	0.796818	0.878527	1.03574
0.376643	0.500972	0.655319	0.786114	0.797224	0.878654	1.03576
0.377162	0.501114	0.656012	0.786589	0.79765	0.878819	1.03696
0.377762	0.501933	0.656086	0.786682	0.79792	0.878953	1.03778
0.378076	0.502173	0.65638	0.787451	0.798496	0.879447	1.03781
0.378469	0.503483	0.656498	0.787719	0.798711	0.880066	1.03783
0.378534	0.503971	0.658108	0.788139	0.798711	0.880172	1.03836
0.378597	0.504942	0.658492	0.788207	0.799314	0.880732	1.03864
0.378777	0.505201	0.658732	0.788687	0.799729	0.880792	1.03946
0.379028	0.505373	0.65906	0.788968	0.79992	0.880827	1.04117
0.379317	0.505654	0.659061	0.789192	0.800428	0.881654	1.04175
0.379781	0.505963	0.659453	0.789727	0.800654	0.881938	1.04206
0.380256	0.505974	0.659521	0.790065	0.802234	0.88206	1.04208
0.380381	0.506511	0.659581	0.79024	0.80323	0.883607	1.04262
0.380419	0.507059	0.65975	0.791039	0.803824	0.884772	1.04263
0.38082	0.507117	0.660162	0.791047	0.80446	0.885182	1.0427
0.381028	0.507259	0.661286	0.79278	0.805448	0.885932	1.04362
0.381699	0.507837	0.661845	0.792938	0.805685	0.886543	1.0442
0.38177	0.508399	0.66301	0.79332	0.80571	0.887375	1.04436
0.38189	0.50871	0.663777	0.79419	0.805745	0.887684	1.0447
0.383969	0.508912	0.66393	0.794411	0.805764	0.88782	1.04506
0.384005	0.509731	0.664435	0.795066	0.805857	0.888243	1.04518
0.38413	0.509941	0.6645	0.795124	0.805928	0.88898	1.04521
0.384307	0.511163	0.664915	0.795192	0.806596	0.889727	1.0455
0.386255	0.511387	0.666066	0.795514	0.807027	0.889743	1.0457
0.387472	0.512298	0.666328	0.795669	0.807461	0.890281	1.04893
0.388307	0.512355	0.668571	0.79655	0.80751	0.891179	1.0494
0.388403	0.512459	0.670314	0.797571	0.808986	0.891195	1.04947
0.388659	0.512647	0.670841	0.797871	0.809475	0.892788	1.04965
0.389336	0.513302	0.672557	0.79789	0.809521	0.894079	1.04997
0.38951	0.513313	0.67405	0.797988	0.810572	0.894144	1.05402
0.389592	0.513689	0.674085	0.798575	0.810779	0.894581	1.05464
0.38984	0.51409	0.67531	0.799991	0.812803	0.894684	1.05528
0.390048	0.514159	0.676442	0.801069	0.812951	0.895844	1.05655
0.390864	0.514513	0.676778	0.801082	0.813016	0.896668	1.05714
0.391074	0.516044	0.676977	0.801999	0.814018	0.897563	1.05849
0.391188	0.516183	0.67749	0.802509	0.814102	0.898294	1.0588
0.392307	0.517108	0.678158	0.80404	0.81455	0.900469	1.06162
0.392435	0.517856	0.678199	0.804935	0.81456	0.900507	1.06169
0.392547	0.517967	0.678398	0.805791	0.815079	0.900681	1.06234
0.393079	0.517973	0.679686	0.805879	0.815622	0.900976	1.06295
0.393259	0.517998	0.679708	0.806023	0.81614	0.901197	1.06337
0.393529	0.518497	0.680295	0.80978	0.816719	0.901631	1.06369
0.394424	0.519083	0.680415	0.810735	0.817614	0.901879	1.0641
0.395155	0.519318	0.680647	0.810907	0.818096	0.903522	1.06412
0.39533	0.519542	0.680851	0.811559	0.818694	0.904196	1.06421
0.395595	0.519948	0.680988	0.811655	0.819133	0.904351	1.0648
0.395717	0.520158	0.68116	0.811963	0.819502	0.904687	1.06599
0.395829	0.520502	0.681858	0.81267	0.820135	0.905928	1.06617
0.396067	0.521127	0.681934	0.81273	0.820353	0.905966	1.06629
0.396539	0.522287	0.683569	0.814007	0.821201	0.906228	1.06711
0.396831	0.522928	0.684065	0.814721	0.821682	0.906613	1.06823
0.397215	0.523165	0.684232	0.815584	0.821927	0.907723	1.06901
0.397365	0.523261	0.684311	0.815701	0.823188	0.908305	1.07024
0.397766	0.523397	0.684349	0.816378	0.823501	0.90873	1.0713
0.399095	0.523973	0.685208	0.816978	0.824576	0.910542	1.07235
0.400462	0.524499	0.685751	0.817573	0.824748	0.911609	1.07243
0.400937	0.524797	0.685841	0.818487	0.825848	0.912741	1.07336
0.401016	0.525588	0.686341	0.818521	0.825902	0.91309	1.07337
0.401793	0.52579	0.686395	0.818757	0.828093	0.91353	1.07364
0.40196	0.525923	0.686845	0.819857	0.82922	0.914468	1.07409
0.404358	0.527372	0.687367	0.820808	0.830535	0.914809	1.07556
0.404977	0.52764	0.689137	0.820819	0.830631	0.915551	1.07589
0.405992	0.52875	0.689879	0.820923	0.830644	0.91569	1.07624
0.406033	0.529042	0.690245	0.820928	0.831037	0.916288	1.07655
0.406243	0.529749	0.690278	0.820958	0.831771	0.91679	1.07748
0.406269	0.529754	0.690973	0.821425	0.831894	0.916809	1.07776
0.406434	0.530011	0.691355	0.821632	0.833348	0.920364	1.07882
0.406966	0.53012	0.692036	0.821646	0.833834	0.920656	1.07883
0.407332	0.530188	0.69204	0.821714	0.833891	0.920989	1.07895
0.407343	0.530483	0.692859	0.821761	0.835321	0.922582	1.07904
0.408011	0.530644	0.694329	0.8219	0.835869	0.922719	1.08009
0.408535	0.530963	0.69434	0.822039	0.836005	0.923581	1.08016
0.408737	0.531765	0.695132	0.822658	0.836611	0.923747	1.08108
0.408909	0.53248	0.695603	0.823073	0.837168	0.924817	1.08117
0.409299	0.533107	0.695748	0.823177	0.837708	0.925059	1.08135
0.409316	0.533235	0.696736	0.823299	0.83791	0.925343	1.08175
0.409455	0.533939	0.696867	0.824647	0.838524	0.925643	1.08253
0.410925	0.534089	0.696889	0.825258	0.838666	0.92587	1.08331
0.413689	0.53601	0.697101	0.825537	0.839026	0.92626	1.08355
0.413847	0.536384	0.697268	0.825624	0.840289	0.926391	1.08365
0.413902	0.53747	0.698277	0.82567	0.840927	0.926623	1.08394
0.414188	0.537735	0.698624	0.825703	0.841934	0.926857	1.08395
0.41495	0.538332	0.699169	0.82572	0.842551	0.926926	1.08433
0.415007	0.538408	0.699592	0.826445	0.843047	0.927267	1.08447
0.415394	0.53893	0.699639	0.826546	0.844011	0.928445	1.08547
0.415591	0.539459	0.700182	0.826694	0.844624	0.929526	1.08594
0.415896	0.54108	0.700392	0.826988	0.844731	0.930639	1.08607
0.416306	0.541445	0.700493	0.827567	0.845135	0.931455	1.08663
0.416971	0.542004	0.701461	0.829103	0.846316	0.931916	1.08722
0.417228	0.542086	0.701933	0.829335	0.846335	0.93196	1.08724
0.417533	0.542444	0.702544	0.830317	0.846417	0.933856	1.08724
0.419236	0.54273	0.702918	0.831801	0.846946	0.934442	1.08879
0.419285	0.543093	0.702959	0.831905	0.848957	0.934644	1.08926
0.419331	0.543478	0.703412	0.832153	0.850062	0.934996	1.09029
0.419416	0.544116	0.703475	0.8323	0.850133	0.935152	1.09051
0.420401	0.5447	0.703892	0.832633	0.850275	0.935193	1.091
0.420734	0.544744	0.704345	0.833135	0.850278	0.936161	1.09127
0.421007	0.545169	0.704574	0.833247	0.850583	0.937083	1.09254
0.421129	0.545835	0.704681	0.833258	0.850591	0.939048	1.09372
0.421277	0.546495	0.704965	0.834911	0.850796	0.939067	1.09495
0.421413	0.546604	0.705139	0.83561	0.851331	0.939367	1.095
0.422254	0.546957	0.70524	0.836311	0.851672	0.939381	1.09589
0.422469	0.546962	0.705338	0.836322	0.852452	0.940734	1.09615
0.422786	0.547188	0.705349	0.837228	0.853025	0.940876	1.09653
0.422881	0.547655	0.705638	0.837345	0.853808	0.941288	1.09735
0.423118	0.547679	0.705936	0.838595	0.854125	0.942265	1.09813
0.423953	0.547903	0.70596	0.84009	0.854466	0.94242	1.09893
0.424161	0.548528	0.706413	0.840123	0.854674	0.943157	1.09897
0.424253	0.548569	0.706566	0.841236	0.855265	0.943367	1.09899
0.424963	0.549715	0.707281	0.841345	0.855811	0.943745	1.09918
0.425656	0.550184	0.70802	0.841389	0.856179	0.945937	1.09932
0.42618	0.550405	0.708566	0.842122	0.856204	0.946597	1.0998
0.427407	0.550462	0.709076	0.842521	0.856618	0.947249	1.10085
0.427791	0.550621	0.709218	0.842524	0.856635	0.947596	1.10111
0.427814	0.551466	0.710064	0.842573	0.856752	0.947653	1.10126
0.427989	0.552329	0.710503	0.842631	0.856858	0.948341	1.10176
0.428182	0.552375	0.710574	0.84269	0.857325	0.948854	1.102
0.428657	0.552498	0.711079	0.843547	0.857712	0.949086	1.10205
0.428709	0.55297	0.711641	0.844253	0.858119	0.949399	1.10228
0.429789	0.553169	0.712206	0.844395	0.858394	0.949407	1.1027
0.430147	0.553859	0.712506	0.844594	0.85867	0.950021	1.10298
0.43022	0.555444	0.712721	0.844619	0.859164	0.951132	1.10463
0.430728	0.555657	0.712893	0.844837	0.861314	0.951669	1.10495
0.430834	0.555982	0.712953	0.845506	0.862252	0.951702	1.10552
0.431399	0.556042	0.713856	0.847473	0.86234	0.951961	1.10566
0.431896	0.557131	0.714099	0.847732	0.862389	0.952133	1.10608
0.43213	0.558833	0.714781	0.848264	0.862694	0.953107	1.10615
0.432324	0.559207	0.715392	0.848395	0.862932	0.956002	1.10763
0.432698	0.559624	0.715428	0.849587	0.862962	0.957093	1.10806
0.432962	0.560126	0.715556	0.849962	0.862981	0.95867	1.10922
0.433093	0.561381	0.716074	0.850029	0.863963	0.959137	1.10934
0.433186	0.561892	0.716143	0.850201	0.866334	0.959156	1.10952
0.433811	0.56202	0.716541	0.851628	0.866746	0.960878	1.11057
0.43407	0.563084	0.716571	0.85168	0.866833	0.962103	1.1111
0.434316	0.56528	0.716677	0.851724	0.867232	0.96297	1.11128
0.435241	0.565709	0.717553	0.852258	0.867483	0.963317	1.11135
0.435833	0.565894	0.718636	0.852412	0.868698	0.964203	1.11152
0.436717	0.566161	0.718762	0.852733	0.869161	0.965669	1.11227
0.437112	0.566393	0.718931	0.853028	0.869463	0.966217	1.11234
0.437339	0.566434	0.719016	0.853292	0.870058	0.966487	1.11238
0.437813	0.566615	0.720396	0.853565	0.870612	0.967109	1.11246
0.438239	0.567848	0.720552	0.854035	0.87103	0.968255	1.11256
0.439038	0.568028	0.72101	0.854335	0.871422	0.968512	1.11258
0.439311	0.569067	0.721523	0.854618	0.871663	0.969131	1.11263
0.43953	0.569086	0.721829	0.855227	0.872342	0.970179	1.11285
0.440092	0.569736	0.721831	0.85547	0.873652	0.970719	1.11331
0.441399	0.570109	0.722091	0.856815	0.873662	0.974612	1.11399
0.442255	0.570371	0.722115	0.85682	0.874205	0.976184	1.11452
0.442356	0.570538	0.722121	0.856938	0.874304	0.97719	1.1153
0.442823	0.570764	0.72232	0.857096	0.874462	0.977338	1.11599
0.442888	0.571299	0.722339	0.857112	0.874505	0.977785	1.11705
0.442921	0.571313	0.723174	0.857434	0.875553	0.97808	1.11728
0.443516	0.571424	0.723403	0.857519	0.876369	0.978216	1.11758
0.443529	0.572726	0.723567	0.858103	0.877471	0.97876	1.11804
0.444301	0.572819	0.72358	0.858195	0.877545	0.978918	1.11853
0.444334	0.573086	0.723831	0.858198	0.877569	0.979119	1.11854
0.444667	0.57373	0.724257	0.858203	0.877703	0.979703	1.1203
0.444738	0.573872	0.724887	0.858479	0.877946	0.97996	1.12035
0.445153	0.57403	0.727455	0.85936	0.878121	0.980104	1.12112
0.44697	0.574617	0.728388	0.859704	0.878355	0.980672	1.12114
0.447521	0.574835	0.729959	0.859707	0.878614	0.983728	1.12148
0.447851	0.575089	0.730532	0.860386	0.878915	0.984663	1.12247
0.44844	0.575593	0.730614	0.860558	0.879125	0.985337	1.1234
0.44867	0.575689	0.730816	0.860664	0.879152	0.985878	1.12427
0.448923	0.575716	0.732123	0.860994	0.88074	0.98626	1.12428
0.449338	0.575834	0.733121	0.861431	0.881348	0.987487	1.12502
0.449766	0.576535	0.733421	0.861467	0.881689	0.989373	1.12558
0.449829	0.576674	0.733953	0.861518	0.88218	0.989525	1.1256
0.449873	0.577007	0.734014	0.861821	0.882456	0.990985	1.12571
0.450255	0.577574	0.734395	0.86207	0.882762	0.991381	1.12638
0.450631	0.577689	0.734516	0.863336	0.883023	0.993097	1.12728
0.450727	0.577757	0.735364	0.863832	0.883144	0.993192	1.12733
0.451079	0.579429	0.735383	0.863868	0.883163	0.993271	1.12779
0.451597	0.579574	0.735449	0.863993	0.883198	0.994172	1.12836
0.451875	0.580183	0.736251	0.864653	0.883392	0.994794	1.12842
0.45241	0.580191	0.737116	0.864686	0.884284	0.99552	1.12869
0.452669	0.580204	0.737364	0.86509	0.884513	0.995629	1.12889
0.452729	0.580747	0.737975	0.865477	0.884985	0.995664	1.12941
0.453245	0.580944	0.738237	0.865597	0.885621	0.99573	1.13061
0.453603	0.581599	0.738859	0.865608	0.886216	0.996095	1.13063
0.454058	0.581953	0.741206	0.865938	0.886595	0.996799	1.13074
0.454064	0.582804	0.741336	0.865985	0.886652	0.998346	1.13329
0.454389	0.582856	0.742027	0.866331	0.887056	1.0031	1.13345
0.455021	0.5829	0.742455	0.866601	0.887626	1.00423	1.13382
0.455122	0.583137	0.742649	0.866735	0.887787	1.00504	1.13419
0.455242	0.583222	0.742728	0.867685	0.887896	1.00507	1.13486
0.455447	0.58368	0.743099	0.868023	0.888789	1.00711	1.13541
0.456634	0.583945	0.743328	0.869534	0.889547	1.00761	1.13542
0.456718	0.585006	0.744425	0.869938	0.889632	1.00914	1.13633
0.457971	0.58511	0.744635	0.870247	0.890016	1.00998	1.13662
0.458238	0.585154	0.744924	0.870664	0.890196	1.01001	1.13714
0.458563	0.585781	0.746005	0.870765	0.890224	1.01064	1.13826
0.458688	0.586889	0.746016	0.870972	0.890737	1.01133	1.13877
0.458745	0.587669	0.746076	0.871414	0.891031	1.01138	1.14034
0.458822	0.588308	0.746185	0.872216	0.892344	1.01152	1.14128
0.459302	0.588338	0.746283	0.872626	0.893269	1.01169	1.14138
0.459908	0.588608	0.746373	0.872874	0.893836	1.01172	1.14144
0.460011	0.58869	0.74651	0.873226	0.894998	1.01197	1.14264
0.460131	0.588984	0.748239	0.873687	0.895307	1.01215	1.14314
0.461307	0.589017	0.748348	0.873796	0.895901	1.01375	1.14489
0.46137	0.58953	0.748749	0.874094	0.896171	1.01408	1.14551
0.461539	0.590485	0.749811	0.874421	0.896174	1.01408	1.14575
0.462309	0.591025	0.749879	0.874503	0.89621	1.01478	1.14638
0.462797	0.591423	0.752479	0.875813	0.896859	1.01483	1.14781
0.463062	0.591478	0.752918	0.876789	0.897555	1.01523	1.14829
0.46334	0.591503	0.752921	0.876885	0.897757	1.01535	1.14849
0.463891	0.592537	0.753328	0.877198	0.897879	1.01638	1.14938
0.464186	0.592567	0.753821	0.877392	0.897999	1.01686	1.15032
0.464393	0.593617	0.754514	0.877651	0.898245	1.01714	1.15057
0.464721	0.59371	0.754801	0.878148	0.898431	1.01803	1.15091
0.464829	0.594215	0.754809	0.878898	0.899061	1.0185	1.15108
0.46579	0.594261	0.755139	0.879201	0.900613	1.01917	1.15132
0.466822	0.594938	0.755734	0.879305	0.901893	1.01968	1.15133
0.468587	0.59521	0.756042	0.879818	0.90192	1.02152	1.1514
0.469018	0.595538	0.756124	0.880071	0.902245	1.02154	1.15237
0.469214	0.595901	0.756937	0.881051	0.90326	1.02158	1.15301
0.469692	0.596405	0.757207	0.881157	0.904722	1.02239	1.15338
0.47042	0.596916	0.757658	0.881695	0.905145	1.02268	1.15348
0.470611	0.597429	0.75795	0.881837	0.905164	1.02301	1.15419
0.470782	0.597587	0.758135	0.881886	0.905633	1.02306	1.15488
0.471004	0.598318	0.758334	0.881976	0.905805	1.02353	1.15557
0.472235	0.598643	0.759881	0.882609	0.905819	1.02378	1.15658
0.473498	0.598716	0.760762	0.882691	0.905852	1.02395	1.1566
0.474213	0.599052	0.761289	0.882802	0.906487	1.02398	1.15685
0.474835	0.59915	0.761292	0.883539	0.90735	1.02505	1.15825
0.475203	0.599347	0.762367	0.88379	0.907734	1.02522	1.16055
0.476185	0.599407	0.762386	0.884789	0.907833	1.02553	1.16061
0.476548	0.601303	0.763071	0.885359	0.907857	1.02591	1.16092
0.476772	0.601769	0.763865	0.885643	0.908321	1.02601	1.16241
0.477105	0.602686	0.76393	0.885782	0.908324	1.02691	1.1627
0.477187	0.602888	0.763963	0.886483	0.908621	1.02694	1.16429
0.47783	0.603202	0.764058	0.887471	0.908749	1.02782	1.16459
0.478928	0.603521	0.76409	0.888153	0.908992	1.02823	1.16492
0.479298	0.603641	0.765008	0.889479	0.909249	1.02831	1.16542
0.47968	0.603687	0.76551	0.889771	0.909532	1.02874	1.16598
0.480229	0.60411	0.765563	0.890044	0.910206	1.02899	1.16695
0.480251	0.605153	0.765581	0.890622	0.910364	1.02966	1.16719
0.480605	0.605832	0.765674	0.891179	0.910798	1.02979	1.1673
0.480894	0.60673	0.76614	0.891329	0.911232	1.03017	1.16758
0.481691	0.606997	0.766503	0.891454	0.911723	1.03022	1.16807
0.481956	0.607425	0.767567	0.891468	0.912135	1.03048	1.16817
0.4821	0.607652	0.767837	0.891752	0.912296	1.03067	1.16833
0.4823	0.607745	0.768287	0.894038	0.913401	1.03082	1.16836
0.482681	0.607815	0.768525	0.894251	0.913892	1.03131	1.16839
0.48404	0.608189	0.768617	0.894434	0.914108	1.03279	1.16922
0.484545	0.6085	0.768732	0.894584	0.914921	1.03295	1.17083
0.485816	0.608599	0.769043	0.894635	0.915044	1.03326	1.17092
0.486078	0.609414	0.769632	0.895402	0.915297	1.03352	1.17362
0.486875	0.609761	0.769856	0.895593	0.915597	1.03382	1.17671
0.48747	0.610391	0.770121	0.895869	0.916026	1.03396	1.17694
0.488487	0.61059	0.770164	0.897301	0.916176	1.0341	1.17723
0.488714	0.611166	0.770956	0.897609	0.916484	1.03571	1.17727
0.489066	0.611291	0.771122	0.897934	0.916582	1.0358	1.17753
0.489377	0.61154	0.771439	0.897942	0.916975	1.03605	1.17794
0.48956	0.61298	0.771687	0.898139	0.917679	1.03694	1.17889
0.490165	0.613286	0.771709	0.898441	0.917824	1.03765	1.17898
0.490285	0.613526	0.771818	0.898665	0.917889	1.03802	1.1794
0.491085	0.613867	0.771831	0.898941	0.918757	1.03825	1.17966
0.491167	0.614353	0.771911	0.899053	0.920249	1.03885	1.1797
0.491666	0.614489	0.772898	0.899737	0.920549	1.03921	1.18026
0.49237	0.614609	0.773108	0.900376	0.920855	1.03956	1.18058
0.492899	0.614958	0.773635	0.901132	0.921537	1.03996	1.18086
0.493235	0.615389	0.773665	0.901868	0.922083	1.04011	1.18117
0.494831	0.615621	0.774617	0.902177	0.922689	1.04053	1.18301
0.495055	0.615717	0.774879	0.902891	0.922724	1.0406	1.18327
0.495123	0.615821	0.775327	0.904684	0.923158	1.04088	1.18342
0.495259	0.616132	0.776298	0.904935	0.924907	1.04096	1.18424
0.495576	0.616614	0.776762	0.905025	0.925226	1.04405	1.18438
0.4959	0.61844	0.777089	0.905025	0.926381	1.04437	1.18455
0.496304	0.61913	0.777305	0.90505	0.926546	1.04476	1.18475
0.497625	0.619215	0.777512	0.905584	0.926849	1.04487	1.18601
0.497668	0.619395	0.777706	0.905985	0.926855	1.0457	1.18635
0.49781	0.619406	0.778527	0.906834	0.926953	1.04586	1.18658
0.498157	0.619717	0.778849	0.907183	0.927739	1.04613	1.18684
0.498255	0.620055	0.779143	0.907426	0.928186	1.04617	1.18791
0.498913	0.621133	0.77928	0.908073	0.928568	1.04627	1.18798
0.499131	0.621427	0.779435	0.908384	0.929089	1.04643	1.18836
0.499199	0.621542	0.77991	0.908768	0.930904	1.04695	1.18855
0.499335	0.621804	0.780197	0.909385	0.931709	1.04769	1.18882
0.499382	0.621965	0.780573	0.909731	0.932085	1.0478	1.18901
0.499712	0.622265	0.781201	0.909841	0.932879	1.04817	1.18941
0.499731	0.622879	0.78158	0.909892	0.933018	1.04834	1.18969
0.500217	0.62355	0.781719	0.91037	0.934311	1.04849	1.18988
0.500566	0.62427	0.782374	0.910419	0.934475	1.04906	1.19013
0.500596	0.626611	0.78251	0.911216	0.934562	1.04986	1.19015
0.500683	0.6269	0.782769	0.911617	0.935741	1.05034	1.19103
0.501155	0.62929	0.783108	0.911841	0.935927	1.05037	1.19116
0.501308	0.629574	0.783225	0.912318	0.93609	1.05054	1.19176
0.501393	0.630181	0.783381	0.912506	0.936606	1.05093	1.19204
0.501726	0.630846	0.783804	0.912544	0.936674	1.05098	1.19215
0.501897	0.631514	0.785389	0.912544	0.937321	1.05114	1.19226
0.503038	0.631604	0.785645	0.913221	0.938308	1.05173	1.19427
0.504399	0.631795	0.78618	0.913549	0.939427	1.05183	1.1955
0.504514	0.631962	0.786788	0.913862	0.941566	1.05249	1.19554
0.504784	0.63212	0.786922	0.914389	0.941689	1.05355	1.19706
0.505101	0.632232	0.787312	0.914484	0.941934	1.05417	1.19757
0.505106	0.632327	0.787833	0.914613	0.941984	1.05445	1.19775
0.505272	0.632532	0.787882	0.914626	0.942391	1.0553	1.19798
0.505728	0.63284	0.78917	0.915276	0.942406	1.05688	1.19799
0.505815	0.633356	0.790398	0.915387	0.942559	1.05787	1.19933
0.505859	0.633762	0.790412	0.915649	0.943771	1.05812	1.19992
0.506915	0.633765	0.790496	0.915818	0.943803	1.05895	1.19997
0.507098	0.634062	0.790783	0.915895	0.943861	1.05932	1.20016
0.507652	0.634245	0.790963	0.915919	0.944518	1.06009	1.20024
0.50811	0.634736	0.790979	0.91629	0.944698	1.06059	1.20056
0.508568	0.634897	0.791421	0.916604	0.944794	1.06195	1.20087
0.50877	0.635058	0.792305	0.917303	0.94484	1.06255	1.20088
0.508885	0.63517	0.792436	0.917737	0.94502	1.06474	1.20239
0.509831	0.635298	0.792553	0.918154	0.945277	1.06509	1.20269
0.509875	0.635719	0.792652	0.91846	0.94559	1.06579	1.20348
0.51026	0.635811	0.793113	0.919532	0.945648	1.06687	1.20354
0.510478	0.63592	0.795009	0.919758	0.945773	1.0671	1.20424
0.511316	0.635978	0.795164	0.91978	0.946461	1.06765	1.20577
0.511318	0.636649	0.79592	0.919851	0.946551	1.06893	1.20608
0.511815	0.636856	0.796368	0.920009	0.946826	1.06902	1.20657
0.511968	0.636867	0.797014	0.920222	0.947751	1.06939	1.20719
0.512273	0.637151	0.79723	0.920468	0.947931	1.06944	1.20738
0.512748	0.638293	0.797645	0.920588	0.948016	1.0699	1.20778
0.513067	0.638431	0.798204	0.920629	0.948343	1.07021	1.2078
0.513504	0.638673	0.798256	0.9208	0.948543	1.07197	1.20781
0.513809	0.6395	0.798755	0.920891	0.949233	1.07226	1.20907
0.514052	0.639631	0.799361	0.921289	0.950425	1.07311	1.20931
0.514423	0.639732	0.799464	0.921312	0.951637	1.07388	1.21065
0.514865	0.639827	0.799516	0.921987	0.952933	1.07406	1.21097
0.515714	0.640103	0.799994	0.921993	0.954095	1.07418	1.2116
0.516086	0.641552	0.80058	0.922036	0.954332	1.07438	1.212
0.516412	0.641639	0.800725	0.922039	0.954531	1.07527	1.2121
0.516483	0.642158	0.801669	0.922367	0.954537	1.07602	1.21211
0.516581	0.642163	0.801969	0.922536	0.954785	1.07636	1.21224
0.517711	0.642228	0.802507	0.922762	0.955789	1.07655	1.21236
0.518598	0.64246	0.803532	0.922792	0.956534	1.07667	1.21252
0.519482	0.642957	0.803554	0.9233	0.9569	1.07874	1.21301
0.520371	0.64332	0.804695	0.92414	0.956908	1.07909	1.21313
0.521643	0.643437	0.804962	0.924342	0.957161	1.07928	1.21448
0.521675	0.643819	0.805115	0.924653	0.957885	1.07957	1.21471
0.521836	0.645194	0.805782	0.924798	0.958455	1.08055	1.21471
0.521896	0.647246	0.807191	0.925409	0.958812	1.08073	1.21483
0.522093	0.647292	0.808261	0.925441	0.961191	1.08179	1.21605
0.522287	0.6473	0.809311	0.925586	0.961699	1.08235	1.21771
0.522554	0.64759	0.809333	0.925878	0.962515	1.08355	1.21782
0.52293	0.647961	0.809377	0.925941	0.96348	1.08428	1.21853
0.523413	0.648621	0.8096	0.92632	0.964113	1.08432	1.21863
0.524352	0.649497	0.810184	0.926754	0.964351	1.08459	1.21962
0.524357	0.650015	0.810285	0.926776	0.964394	1.08459	1.21987
0.524454	0.65019	0.810293	0.927335	0.964902	1.08523	1.22105
0.524483	0.650304	0.810902	0.927343	0.965243	1.0856	1.22146
0.524704	0.650362	0.811546	0.927523	0.965745	1.08688	1.22205
0.526436	0.650384	0.811557	0.928025	0.965969	1.0871	1.22305
0.527064	0.650632	0.811652	0.928137	0.966067	1.08739	1.22318
0.52824	0.651101	0.81217	0.929747	0.967488	1.08891	1.2241
0.529743	0.651259	0.812662	0.929976	0.968722	1.08895	1.2243
0.53054	0.652452	0.813262	0.930292	0.969035	1.08923	1.2245
0.530695	0.652735	0.81354	0.930385	0.96945	1.08928	1.22476
0.531156	0.653668	0.81378	0.930674	0.969693	1.08962	1.22527
0.531304	0.654577	0.81524	0.930947	0.969783	1.09116	1.22539
0.532264	0.65545	0.815483	0.930964	0.970427	1.09172	1.22699
0.532769	0.655502	0.815859	0.931114	0.970825	1.09183	1.23165
0.532949	0.656203	0.81766	0.931226	0.971237	1.09355	1.23177
0.533301	0.656301	0.817826	0.931272	0.971477	1.09445	1.23192
0.534231	0.656806	0.818081	0.931646	0.971783	1.0946	1.23217
0.534556	0.656923	0.818293	0.931741	0.972053	1.09488	1.23231
0.536662	0.656962	0.818732	0.931815	0.972798	1.09615	1.23284
0.536706	0.657289	0.819158	0.932066	0.972983	1.09772	1.23305
0.537358	0.657354	0.819935	0.932134	0.973057	1.09798	1.23326
0.537767	0.657464	0.821128	0.932243	0.973646	1.09809	1.23433
0.538138	0.657505	0.821619	0.933185	0.973736	1.09834	1.23517
0.538332	0.657518	0.823005	0.93432	0.973753	1.09855	1.23549
0.538619	0.658457	0.823185	0.934541	0.973949	1.09881	1.23721
0.539112	0.659807	0.824445	0.934816	0.973952	1.09936	1.23749
0.53941	0.660157	0.824554	0.935266	0.974298	1.09955	1.23836
0.539538	0.660233	0.82456	0.935367	0.974607	1.09995	1.23841
0.539724	0.660694	0.824718	0.935446	0.974699	1.10059	1.23901
0.539756	0.660989	0.825264	0.935558	0.975131	1.1015	1.23971
0.540989	0.661815	0.825501	0.935586	0.975294	1.10223	1.24151
0.541041	0.661821	0.825848	0.935943	0.975663	1.10333	1.2429
0.541516	0.662367	0.826372	0.936977	0.976353	1.10355	1.24303
0.541775	0.662582	0.827479	0.937678	0.976961	1.10381	1.24318
0.541884	0.662708	0.828044	0.937744	0.97802	1.10438	1.24358
0.542274	0.662825	0.828268	0.937864	0.978205	1.10521	1.24409
0.54249	0.662901	0.828287	0.93851	0.978361	1.10534	1.24418
0.542861	0.663368	0.828625	0.938546	0.979032	1.10549	1.24436
0.544487	0.663728	0.828672	0.939348	0.979761	1.10668	1.24496
0.544722	0.663733	0.82877	0.93967	0.980121	1.10758	1.24503
0.546217	0.663881	0.829296	0.940055	0.981117	1.10768	1.24517
0.548397	0.664691	0.82964	0.940557	0.982606	1.10779	1.24552
0.548514	0.665237	0.829659	0.940636	0.982953	1.10784	1.24572
0.548528	0.665679	0.830617	0.941059	0.983422	1.10818	1.24595
0.548692	0.667228	0.831386	0.941127	0.985182	1.10818	1.24654
0.548694	0.667479	0.832082	0.941149	0.986019	1.10821	1.24697
0.548716	0.66832	0.832461	0.941231	0.987526	1.10855	1.24717
0.548915	0.668344	0.832849	0.941547	0.987646	1.10869	1.24839
0.549458	0.668456	0.833493	0.941954	0.98803	1.10875	1.24873
0.549603	0.668702	0.833986	0.942191	0.988044	1.1096	1.25043
0.550528	0.668844	0.834191	0.942644	0.988843	1.10987	1.25078
0.550891	0.669092	0.834281	0.942696	0.989274	1.11002	1.25084
0.551417	0.66981	0.834334	0.943561	0.989531	1.11016	1.25093
0.55145	0.66984	0.834682	0.94385	0.991075	1.11048	1.25134
0.551715	0.670183	0.834759	0.944054	0.991141	1.11065	1.25135
0.552609	0.670295	0.83585	0.944082	0.991831	1.11119	1.25144
0.552612	0.670606	0.835962	0.944646	0.99218	1.11156	1.25179
0.552757	0.671864	0.837615	0.945108	0.992199	1.1127	1.25346
0.552784	0.672	0.837967	0.945124	0.992278	1.11272	1.2542
0.553063	0.672371	0.837975	0.945138	0.993083	1.11339	1.25432
0.553322	0.672391	0.838546	0.946374	0.993288	1.11363	1.25453
0.553851	0.67325	0.838655	0.946537	0.993558	1.11432	1.255
0.554367	0.673646	0.839964	0.946646	0.993847	1.1147	1.25511
0.554429	0.674025	0.840196	0.946758	0.993858	1.11477	1.25524
0.556137	0.674333	0.841558	0.947039	0.994413	1.11523	1.25589
0.556317	0.674598	0.842147	0.947328	0.994458	1.11538	1.25663
0.556378	0.674999	0.842319	0.947421	0.994988	1.11645	1.25924
0.556533	0.675231	0.842854	0.947708	0.995154	1.11708	1.25934
0.556727	0.675607	0.843869	0.948111	0.995768	1.1172	1.26063
0.556822	0.675673	0.844071	0.948534	0.995896	1.1172	1.26064
0.557275	0.675686	0.844693	0.948818	0.995956	1.11732	1.26181
0.557783	0.67612	0.845568	0.949323	0.996144	1.11737	1.26217
0.557854	0.676982	0.846158	0.950002	0.997056	1.11738	1.26219
0.55787	0.677408	0.846608	0.950163	0.99732	1.11758	1.26219
0.558159	0.677525	0.846924	0.950401	0.997828	1.11889	1.26243
0.558386	0.677583	0.847421	0.950769	0.997967	1.1192	1.26297
0.558926	0.677602	0.847459	0.950894	0.998281	1.1195	1.263
0.559259	0.678726	0.847896	0.952447	0.99836	1.11953	1.26363
0.559395	0.679029	0.848507	0.953214	0.998502	1.11997	1.26587
0.559551	0.679037	0.848526	0.953295	0.999127	1.12022	1.26605
0.559845	0.680434	0.84875	0.953912	0.999746	1.12046	1.26608
0.559998	0.680745	0.848938	0.954057	1.00058	1.12049	1.26612
0.560503	0.681192	0.84941	0.954062	1.00064	1.12075	1.26653
0.560716	0.682464	0.849413	0.954171	1.00225	1.12111	1.2676
0.562137	0.682516	0.850272	0.954455	1.00344	1.12287	1.26776
0.562374	0.683206	0.850441	0.95463	1.00347	1.12291	1.26859
0.562557	0.683288	0.850979	0.955107	1.00391	1.12426	1.26999
0.56274	0.683994	0.851481	0.955355	1.00462	1.12501	1.27032
0.562743	0.684185	0.852534	0.95544	1.00472	1.12714	1.27075
0.562797	0.685026	0.852932	0.955666	1.00505	1.12742	1.27114
0.562806	0.685405	0.853314	0.955934	1.00514	1.12749	1.2712
0.56283	0.685656	0.853844	0.955956	1.00566	1.12769	1.27185
0.562909	0.686032	0.854116	0.957361	1.00653	1.12828	1.27208
0.563144	0.686142	0.854138	0.957838	1.00665	1.12889	1.27229
0.563201	0.686821	0.854444	0.958163	1.00761	1.12941	1.27252
0.563242	0.687317	0.855535	0.958689	1.00787	1.13099	1.27266
0.56358	0.687634	0.856075	0.959022	1.00879	1.13104	1.27439
0.563763	0.687754	0.856659	0.960337	1.00951	1.13155	1.27496
0.564118	0.688433	0.856995	0.9607	1.00964	1.13171	1.27569
0.564339	0.688583	0.857235	0.961442	1.00985	1.1322	1.27741
0.564361	0.689216	0.857827	0.961901	1.01163	1.13289	1.27776
0.564964	0.689476	0.858233	0.961914	1.01205	1.133	1.27862
0.565136	0.690739	0.858299	0.962122	1.01267	1.13356	1.2807
0.565376	0.690777	0.858351	0.962826	1.01384	1.13365	1.28179
0.565998	0.691003	0.858656	0.962875	1.01413	1.1356	1.2819
0.566011	0.691205	0.858757	0.965505	1.01527	1.13633	1.28291
0.566033	0.692556	0.859448	0.966021	1.01559	1.13669	1.28313
0.566333	0.693334	0.859636	0.966228	1.01599	1.13723	1.28382
0.566546	0.693505	0.859753	0.96658	1.01614	1.13725	1.2848
0.566852	0.694021	0.860012	0.967265	1.01635	1.13726	1.28541
0.566914	0.694359	0.860051	0.967881	1.01636	1.13782	1.28591
0.567902	0.694867	0.860329	0.967979	1.01679	1.13817	1.28595
0.569487	0.695178	0.860621	0.9681	1.01695	1.13833	1.28607
0.569646	0.695383	0.860965	0.96852	1.01759	1.13858	1.28615
0.569998	0.695754	0.861278	0.968943	1.01776	1.13885	1.28656
0.570819	0.695841	0.861993	0.969068	1.01809	1.13932	1.28664
0.571624	0.695882	0.86205	0.969878	1.01829	1.14039	1.28689
0.573143	0.695953	0.863734	0.969941	1.01839	1.14042	1.2873
0.573585	0.696111	0.863985	0.970544	1.01886	1.14086	1.28747
0.575681	0.696632	0.864258	0.971696	1.01963	1.1415	1.28843
0.577842	0.696875	0.864863	0.971846	1.01988	1.14156	1.28868
0.579307	0.697489	0.865172	0.974669	1.02132	1.14172	1.2887
0.579326	0.697857	0.866315	0.974803	1.02155	1.14192	1.28886
0.579912	0.69786	0.866408	0.975935	1.02332	1.14244	1.28929
0.580289	0.698471	0.866413	0.976713	1.02404	1.14309	1.28936
0.580944	0.698916	0.866536	0.976915	1.02407	1.14321	1.28973
0.581244	0.699434	0.866719	0.97707	1.02429	1.14322	1.29016
0.581328	0.7004	0.867169	0.977079	1.02473	1.14393	1.29027
0.581593	0.701344	0.867234	0.977152	1.02559	1.14401	1.29042
0.582002	0.702223	0.867251	0.977368	1.02572	1.1442	1.291
0.5832	0.702315	0.868528	0.977712	1.02616	1.14483	1.29125
0.58505	0.702419	0.868912	0.977788	1.02688	1.14493	1.29146
0.585053	0.703107	0.869161	0.978115	1.0285	1.14531	1.29175
0.586982	0.703221	0.869614	0.978934	1.02908	1.14539	1.29334
0.589028	0.703295	0.869881	0.979098	1.02921	1.14568	1.29351
0.589404	0.703854	0.86993	0.979215	1.02972	1.14582	1.29425
0.589516	0.704138	0.870156	0.979826	1.02996	1.14668	1.29539
0.590054	0.704187	0.8702	0.980609	1.03004	1.14815	1.29597
0.590187	0.704965	0.870312	0.981059	1.03037	1.14869	1.29617
0.59111	0.707095	0.870448	0.981739	1.03078	1.14974	1.29692
0.592351	0.707109	0.870549	0.981771	1.03127	1.1511	1.29698
0.5932	0.707958	0.870664	0.981864	1.03135	1.15118	1.29706
0.593412	0.709597	0.870784	0.982554	1.03271	1.15141	1.29722
0.593508	0.709796	0.870989	0.983329	1.0335	1.15163	1.29723
0.594075	0.709821	0.871051	0.983425	1.03425	1.15166	1.29789
0.594809	0.710847	0.871542	0.983706	1.035	1.15184	1.2982
0.595347	0.710896	0.872626	0.984191	1.03542	1.15244	1.29865
0.595682	0.710956	0.872639	0.984224	1.0364	1.1528	1.29896
0.596545	0.711019	0.873125	0.984284	1.0366	1.15295	1.29929
0.596733	0.711202	0.873589	0.984342	1.03788	1.15494	1.29946
0.596902	0.711213	0.873892	0.984696	1.03806	1.15519	1.29948
0.59691	0.711243	0.874429	0.985179	1.03892	1.157	1.29961
0.597008	0.712203	0.874795	0.98522	1.039	1.15733	1.30021
0.598353	0.712468	0.87498	0.985586	1.03927	1.15795	1.30038
0.600195	0.712577	0.875051	0.985739	1.03956	1.15804	1.30102
0.6013	0.712945	0.875821	0.986358	1.03959	1.15816	1.30115
0.601944	0.713286	0.875979	0.987798	1.04036	1.15827	1.30402
0.602331	0.713324	0.87635	0.988674	1.04076	1.15832	1.30414
0.602632	0.713409	0.877378	0.988699	1.04145	1.15919	1.30415
0.603677	0.714085	0.877621	0.989424	1.04439	1.15922	1.30656
0.603938	0.714347	0.877867	0.990519	1.04456	1.15946	1.30678
0.603996	0.71453	0.878121	0.990622	1.04459	1.15998	1.30746
0.604318	0.714661	0.878448	0.991318	1.04544	1.16082	1.30778
0.604492	0.715079	0.878895	0.991433	1.04546	1.16085	1.30778
0.604637	0.715826	0.879493	0.991664	1.04555	1.16113	1.30805
0.604721	0.716266	0.879599	0.991768	1.04569	1.16128	1.30907
0.605188	0.717013	0.879616	0.992036	1.04572	1.16231	1.30915
0.605292	0.71722	0.880298	0.99245	1.04606	1.16297	1.31008
0.605832	0.717248	0.880423	0.992467	1.04704	1.16404	1.31059
0.606809	0.717463	0.880713	0.993419	1.04775	1.16523	1.31091
0.606817	0.718402	0.882999	0.993929	1.04781	1.16609	1.31111
0.607188	0.721417	0.884431	0.99397	1.04821	1.1662	1.31177
0.608416	0.721818	0.885744	0.994082	1.04834	1.16657	1.31217
0.609684	0.722279	0.885809	0.994254	1.05056	1.16698	1.31226
0.609941	0.72298	0.885929	0.994344	1.05092	1.16736	1.31253
0.610372	0.723163	0.886047	0.994393	1.0529	1.16767	1.31297
0.611242	0.723793	0.887291	0.994415	1.0533	1.16903	1.31319
0.611283	0.724328	0.88836	0.99475	1.05356	1.17028	1.31337
0.611521	0.724985	0.888385	0.99526	1.05399	1.17038	1.31387
0.611988	0.725446	0.888638	0.996745	1.05414	1.17102	1.31469
0.612203	0.7263	0.888649	0.996769	1.05528	1.17108	1.31543
0.612345	0.72728	0.888816	0.997929	1.05617	1.17206	1.31572
0.612754	0.727607	0.889539	0.998605	1.0566	1.17231	1.31634
0.612857	0.728281	0.890295	0.998796	1.05677	1.17248	1.31646
0.613234	0.728336	0.89033	0.998818	1.05679	1.17261	1.31771
0.613624	0.728816	0.890739	0.999945	1.05697	1.17454	1.31783
0.614751	0.729443	0.890851	0.999997	1.05725	1.17565	1.31823
0.615171	0.729468	0.89097	1.00004	1.05779	1.1758	1.31835
0.615441	0.729984	0.891266	1.00005	1.05809	1.17624	1.31953
0.615649	0.730183	0.891449	1.00081	1.05815	1.1765	1.31976
0.616001	0.730297	0.891487	1.00121	1.05882	1.17727	1.31981
0.617111	0.731146	0.892567	1.00158	1.05888	1.17819	1.32014
0.617126	0.731364	0.89287	1.00257	1.05937	1.17823	1.32041
0.617657	0.731724	0.893037	1.00257	1.05944	1.17867	1.32181
0.618279	0.732035	0.8935	1.0032	1.05952	1.17874	1.32266
0.618475	0.732115	0.893907	1.00337	1.05957	1.17876	1.32266
0.61856	0.732734	0.895454	1.00394	1.05991	1.18	1.32342
0.618584	0.73323	0.896117	1.00408	1.06095	1.18052	1.32404
0.619231	0.733465	0.896242	1.00411	1.06139	1.18125	1.32479
0.619272	0.733741	0.896687	1.00476	1.06154	1.18156	1.32487
0.619351	0.733784	0.898032	1.0053	1.06238	1.18166	1.3272
0.619654	0.734767	0.898163	1.00564	1.06249	1.18179	1.32769
0.619722	0.735798	0.898581	1.00592	1.06306	1.182	1.32836
0.62014	0.735844	0.899279	1.00608	1.06366	1.18211	1.32866
0.62026	0.736286	0.899361	1.00642	1.06436	1.18233	1.32917
0.621187	0.736521	0.900488	1.00654	1.06468	1.18241	1.32951
0.62125	0.736608	0.900563	1.00655	1.06518	1.1827	1.33052
0.622281	0.736668	0.900943	1.00672	1.06576	1.18299	1.33199
0.622328	0.736821	0.901134	1.00696	1.06652	1.18486	1.33233
0.622442	0.737028	0.901208	1.00738	1.0667	1.18528	1.33369
0.623081	0.737067	0.901459	1.00789	1.06697	1.18549	1.33376
0.62334	0.737555	0.901645	1.00797	1.06729	1.18627	1.33383
0.623774	0.737563	0.90497	1.00867	1.06747	1.18636	1.33389
0.624134	0.738431	0.906005	1.00947	1.06755	1.18666	1.3343
0.624167	0.738458	0.906296	1.0095	1.06755	1.18666	1.33517
0.625727	0.738766	0.907552	1.00973	1.06805	1.18714	1.33528
0.626259	0.739154	0.907944	1.0099	1.06809	1.18779	1.33602
0.626295	0.739416	0.908067	1.0101	1.06827	1.18944	1.33677
0.62689	0.739549	0.908711	1.01014	1.06855	1.18989	1.33684
0.626906	0.73965	0.909464	1.01074	1.06938	1.19009	1.33686
0.627454	0.739819	0.909835	1.01096	1.06944	1.19031	1.33736
0.627599	0.739953	0.909977	1.01148	1.06965	1.19076	1.33792
0.629326	0.740297	0.910013	1.01172	1.0698	1.19078	1.33815
0.630019	0.740679	0.910089	1.01228	1.06995	1.19104	1.33851
0.630297	0.740714	0.91031	1.01253	1.07082	1.1915	1.33909
0.630425	0.741121	0.910697	1.01265	1.07093	1.19195	1.33914
0.630679	0.741822	0.910918	1.01286	1.07122	1.19197	1.33915
0.630728	0.742147	0.910965	1.01375	1.07194	1.19225	1.34069
0.631626	0.742259	0.911519	1.01424	1.07203	1.19324	1.34077
0.632333	0.742422	0.911592	1.01454	1.07224	1.19355	1.34195
0.633487	0.742744	0.911753	1.01465	1.07308	1.19382	1.34438
0.633961	0.743598	0.911794	1.01471	1.07317	1.19385	1.34549
0.633964	0.743615	0.912689	1.01524	1.07351	1.19431	1.34563
0.634092	0.7441	0.912711	1.01534	1.07415	1.19452	1.34577
0.634218	0.744259	0.91288	1.01539	1.07477	1.19455	1.3458
0.634368	0.745164	0.913038	1.01575	1.07532	1.19481	1.34612
0.636054	0.746248	0.914198	1.01588	1.07643	1.19502	1.34714
0.63621	0.746417	0.914356	1.01646	1.07689	1.19587	1.34717
0.63729	0.746878	0.915723	1.01709	1.0774	1.19596	1.34721
0.637443	0.747423	0.915889	1.01713	1.07889	1.19641	1.34763
0.638158	0.747775	0.916683	1.01745	1.07992	1.19732	1.34792
0.639257	0.748621	0.917079	1.01935	1.07999	1.19773	1.34801
0.639658	0.749033	0.917417	1.01973	1.08088	1.19778	1.34867
0.640174	0.749421	0.917824	1.02004	1.08151	1.19822	1.34929
0.640968	0.74956	0.917843	1.02071	1.08156	1.19907	1.34954
0.641042	0.749669	0.918307	1.02088	1.08221	1.19917	1.3502
0.641153	0.750133	0.918607	1.02116	1.0826	1.19987	1.35021
0.641604	0.7507	0.918749	1.02117	1.0829	1.2	1.35056
0.64332	0.751167	0.918902	1.02159	1.08412	1.20005	1.35056
0.644187	0.751194	0.918962	1.02179	1.08447	1.20068	1.35067
0.644588	0.75141	0.919608	1.02201	1.08461	1.2007	1.35118
0.645148	0.75222	0.920162	1.02232	1.08467	1.20178	1.35203
0.646146	0.752345	0.920184	1.02239	1.08492	1.20182	1.35242
0.646345	0.754152	0.920288	1.02263	1.08512	1.20198	1.35249
0.647557	0.754346	0.920326	1.02267	1.08622	1.20266	1.35281
0.648168	0.754875	0.920929	1.02293	1.08629	1.20274	1.35284
0.648875	0.755122	0.920975	1.02314	1.08701	1.20298	1.35294
0.649265	0.755235	0.921	1.02337	1.0873	1.20324	1.35413
0.649712	0.755467	0.921341	1.0236	1.08761	1.20453	1.35469
0.650176	0.755682	0.921491	1.02512	1.08764	1.20556	1.35546
0.650591	0.756056	0.922416	1.02518	1.08906	1.20579	1.35549
0.650725	0.756195	0.922773	1.0264	1.08922	1.20622	1.35609
0.651958	0.756353	0.92303	1.02673	1.08925	1.20641	1.35615
0.652102	0.756487	0.923952	1.02686	1.09021	1.20671	1.35621
0.652673	0.757134	0.925019	1.02713	1.09385	1.20735	1.35657
0.65276	0.75811	0.925114	1.02734	1.09427	1.20759	1.35675
0.653083	0.758784	0.925272	1.02735	1.09565	1.20771	1.35711
0.653202	0.758914	0.926691	1.02822	1.09575	1.20778	1.35717
0.653317	0.759396	0.927471	1.02888	1.09602	1.20779	1.35782
0.653357	0.760121	0.928001	1.02945	1.09608	1.20823	1.3582
0.653423	0.760282	0.928715	1.0297	1.09609	1.20834	1.36034
0.655319	0.760563	0.929046	1.02994	1.09649	1.20894	1.36183
0.655507	0.761442	0.929114	1.0303	1.09661	1.20897	1.36203
0.65563	0.761919	0.929196	1.03033	1.09723	1.20941	1.36234
0.655933	0.761933	0.929398	1.03065	1.09729	1.20989	1.36259
0.656561	0.761947	0.930369	1.03123	1.09812	1.21	1.3641
0.657461	0.762219	0.930868	1.0313	1.09825	1.21031	1.36494
0.657636	0.762375	0.931719	1.0319	1.09848	1.21056	1.36675
0.657731	0.762397	0.931921	1.03275	1.09876	1.21107	1.36703
0.658127	0.762686	0.93202	1.0332	1.09882	1.21114	1.36819
0.659002	0.76312	0.932033	1.03422	1.09998	1.21131	1.3683
0.660339	0.763259	0.932303	1.03435	1.10038	1.21136	1.36844
0.660639	0.763559	0.932838	1.03477	1.10127	1.21155	1.36899
0.660975	0.765046	0.933004	1.03517	1.10173	1.213	1.36972
0.661761	0.765267	0.933621	1.03565	1.10278	1.21363	1.37028
0.662909	0.765845	0.933749	1.03571	1.10386	1.21363	1.37033
0.663461	0.765862	0.934415	1.03623	1.10439	1.21387	1.37079
0.6636	0.76614	0.935266	1.03626	1.10549	1.21491	1.37104
0.664462	0.766405	0.935354	1.03734	1.10558	1.21513	1.37111
0.664743	0.766538	0.936472	1.03735	1.10563	1.21609	1.37121
0.665722	0.766806	0.936745	1.03738	1.10577	1.2161	1.37154
0.665853	0.76707	0.936876	1.03775	1.10591	1.21759	1.37161
0.666546	0.768386	0.936903	1.0379	1.10623	1.21812	1.37221
0.667168	0.769409	0.937214	1.03796	1.1067	1.21829	1.37335
0.66775	0.770203	0.93725	1.0393	1.10781	1.21854	1.37364
0.668137	0.77053	0.937774	1.03935	1.10824	1.21913	1.37397
0.668743	0.771196	0.938532	1.03972	1.1083	1.21999	1.37451
0.669307	0.771474	0.938748	1.03981	1.10901	1.22012	1.37477
0.669327	0.771499	0.938895	1.04019	1.10911	1.22038	1.37484
0.669651	0.77161	0.94009	1.04081	1.10933	1.22148	1.37537
0.670557	0.772383	0.940311	1.04117	1.10983	1.22157	1.37588
0.670909	0.772437	0.940385	1.04117	1.11039	1.22256	1.37646
0.671174	0.772964	0.940464	1.04162	1.11086	1.22276	1.3769
0.671318	0.773108	0.940982	1.04201	1.1113	1.22287	1.37735
0.67226	0.773504	0.941086	1.04234	1.11176	1.22351	1.37781
0.672505	0.773883	0.941116	1.04279	1.11216	1.22381	1.37796
0.675116	0.775032	0.941342	1.04394	1.11322	1.22451	1.37808
0.675665	0.776369	0.941566	1.04408	1.11336	1.22481	1.37889
0.67573	0.776497	0.942374	1.04427	1.1134	1.22496	1.38032
0.675899	0.777105	0.943007	1.04544	1.1137	1.22519	1.38036
0.676617	0.777116	0.943348	1.04575	1.11467	1.22522	1.38055
0.676988	0.777337	0.94418	1.04601	1.11477	1.22552	1.3811
0.6771	0.777768	0.944251	1.04704	1.11503	1.22558	1.38117
0.677307	0.778213	0.944425	1.04714	1.11621	1.22611	1.38144
0.677738	0.77898	0.945367	1.04742	1.11702	1.22633	1.38161
0.677981	0.779007	0.945579	1.04752	1.11708	1.22653	1.38162
0.678046	0.779304	0.946273	1.04757	1.11749	1.22662	1.38174
0.678688	0.781263	0.946275	1.04759	1.11804	1.22744	1.38254
0.679607	0.781373	0.946425	1.04768	1.11805	1.22744	1.38259
0.681271	0.781787	0.946556	1.04775	1.11819	1.22969	1.38278
0.682144	0.781951	0.946881	1.04821	1.11823	1.22999	1.3831
0.682442	0.782038	0.946941	1.04875	1.11829	1.23014	1.38442
0.682676	0.782306	0.948152	1.04889	1.11867	1.23031	1.38444
0.682698	0.783623	0.948166	1.04904	1.11867	1.23036	1.38449
0.683563	0.784281	0.948927	1.05041	1.11876	1.23094	1.38471
0.683667	0.784502	0.949716	1.05062	1.11943	1.23167	1.38499
0.683987	0.7851	0.950406	1.05095	1.11957	1.23182	1.38547
0.68406	0.786794	0.951036	1.05196	1.1197	1.23224	1.38586
0.68475	0.786936	0.951197	1.05201	1.12029	1.23232	1.386
0.686076	0.787481	0.951293	1.05307	1.12086	1.23305	1.38646
0.686103	0.788496	0.952938	1.0533	1.12143	1.23334	1.38757
0.686131	0.788778	0.953505	1.05335	1.12167	1.23365	1.38761
0.686278	0.788862	0.954035	1.05372	1.1226	1.23467	1.38774
0.686286	0.789238	0.954561	1.05373	1.12283	1.23494	1.38807
0.686824	0.78967	0.955372	1.05504	1.12289	1.23511	1.39006
0.686919	0.789757	0.955481	1.05652	1.1229	1.23517	1.39058
0.688747	0.789986	0.955595	1.0567	1.12307	1.23579	1.39072
0.690507	0.790158	0.955876	1.05782	1.12334	1.23617	1.39075
0.693003	0.79069	0.956196	1.05817	1.12337	1.23623	1.39189
0.693598	0.790701	0.956498	1.05845	1.12343	1.23751	1.392
0.69443	0.790799	0.956616	1.05865	1.1237	1.23753	1.39271
0.694594	0.791099	0.95673	1.05876	1.12406	1.23782	1.39279
0.695282	0.791358	0.95697	1.0588	1.12539	1.23789	1.39294
0.696755	0.792532	0.958065	1.05885	1.12544	1.23791	1.39294
0.69756	0.792875	0.95813	1.05951	1.12595	1.2405	1.39379
0.697669	0.793497	0.958919	1.05972	1.12597	1.24087	1.39416
0.697748	0.79524	0.959276	1.05993	1.12644	1.24144	1.39416
0.69864	0.79598	0.960288	1.06011	1.12647	1.24148	1.39622
0.698998	0.796073	0.960362	1.06071	1.12662	1.24178	1.39701
0.700629	0.796239	0.961909	1.06074	1.12663	1.24231	1.39705
0.700637	0.796272	0.962239	1.06159	1.12729	1.24236	1.39738
0.700864	0.798493	0.962293	1.06214	1.12744	1.2441	1.39758
0.701134	0.798823	0.962534	1.06245	1.12751	1.24461	1.39768
0.70166	0.798976	0.963461	1.06376	1.12787	1.24732	1.39803
0.702195	0.799006	0.963625	1.06411	1.12803	1.24812	1.399
0.702643	0.799202	0.964321	1.06426	1.1282	1.24814	1.39982
0.704015	0.799211	0.964323	1.06427	1.1286	1.24826	1.40013
0.704902	0.800569	0.964618	1.06523	1.12879	1.24847	1.40033
0.705734	0.801486	0.96478	1.06537	1.12919	1.24964	1.40072
0.705969	0.801912	0.964801	1.06564	1.12924	1.24999	1.40107
0.707024	0.802108	0.964817	1.06604	1.12976	1.25013	1.4015
0.707576	0.80261	0.964918	1.06658	1.1306	1.25047	1.40168
0.708692	0.802719	0.965167	1.06721	1.1313	1.25069	1.40175
0.709016	0.802741	0.965969	1.06823	1.1319	1.25075	1.40274
0.709281	0.803279	0.966007	1.06835	1.13267	1.25203	1.40285
0.70939	0.803279	0.966192	1.06836	1.13304	1.25205	1.40345
0.709608	0.803923	0.967071	1.06896	1.13306	1.25245	1.40386
0.709955	0.803999	0.967131	1.06931	1.13311	1.25273	1.40448
0.710345	0.804163	0.967843	1.06934	1.13355	1.25282	1.40543
0.710449	0.804266	0.96811	1.06985	1.13368	1.25302	1.40741
0.713177	0.80503	0.968239	1.06986	1.13381	1.25305	1.40773
0.713914	0.805036	0.968381	1.06999	1.13386	1.25319	1.408
0.713925	0.80524	0.968651	1.07071	1.13418	1.25322	1.40806
0.715933	0.805374	0.969395	1.07078	1.13423	1.25348	1.40814
0.716325	0.805647	0.969619	1.07129	1.13598	1.25361	1.40831
0.71653	0.805972	0.96966	1.07187	1.13638	1.25369	1.40843
0.71656	0.806937	0.970697	1.07211	1.13703	1.25399	1.40932
0.717332	0.807868	0.972015	1.0724	1.13765	1.255	1.40987
0.717616	0.80906	0.973122	1.07256	1.13808	1.25567	1.41011
0.718115	0.809548	0.97381	1.07258	1.13821	1.25638	1.41132
0.718677	0.809849	0.973856	1.07269	1.1384	1.25709	1.41278
0.718958	0.809958	0.974416	1.07283	1.13846	1.25725	1.41292
0.719531	0.809988	0.975207	1.07318	1.13868	1.25817	1.41331
0.71964	0.810648	0.975403	1.07323	1.13888	1.25881	1.41384
0.719771	0.810727	0.975537	1.0733	1.1391	1.25949	1.41417
0.720454	0.811035	0.975543	1.07355	1.13948	1.26018	1.4142
0.720939	0.811215	0.978743	1.07549	1.14003	1.2603	1.41433
0.721223	0.811734	0.978866	1.07583	1.14033	1.26091	1.41444
0.722347	0.81202	0.978877	1.07625	1.14103	1.26147	1.41453
0.722639	0.812214	0.979128	1.07632	1.14111	1.26185	1.41519
0.723051	0.813207	0.97936	1.07677	1.14141	1.26204	1.41546
0.723507	0.81387	0.980044	1.07744	1.14151	1.26213	1.41549
0.724069	0.81548	0.980186	1.07776	1.14239	1.26248	1.41568
0.72423	0.81554	0.98053	1.07795	1.14239	1.26347	1.41571
0.724262	0.815595	0.980647	1.0784	1.14295	1.26416	1.41631
0.724568	0.815671	0.981346	1.07892	1.14363	1.26573	1.41681
0.725446	0.81572	0.981755	1.07915	1.1441	1.26656	1.41682
0.725853	0.816042	0.981927	1.07925	1.14417	1.26691	1.41714
0.725908	0.816841	0.982066	1.07976	1.14428	1.2671	1.41718
0.726366	0.816972	0.982249	1.08038	1.14482	1.26962	1.41749
0.726737	0.817693	0.982895	1.08057	1.14494	1.27185	1.4178
0.727127	0.817865	0.98298	1.08069	1.14517	1.27247	1.41867
0.727133	0.818176	0.983692	1.08077	1.14597	1.27258	1.42037
0.727602	0.818661	0.983837	1.08096	1.14598	1.27324	1.42094
0.727755	0.81868	0.983878	1.08103	1.14608	1.27337	1.42112
0.728057	0.81927	0.98388	1.08104	1.14641	1.27351	1.42139
0.728186	0.819384	0.983943	1.08153	1.14654	1.27362	1.42157
0.728276	0.81939	0.98429	1.0818	1.14655	1.27418	1.42207
0.731192	0.819477	0.984336	1.08279	1.14663	1.27447	1.42255
0.731302	0.820072	0.984475	1.08308	1.14681	1.27515	1.42318
0.731825	0.820227	0.984603	1.0832	1.14699	1.27535	1.42361
0.732865	0.820459	0.984983	1.08348	1.14724	1.27728	1.42366
0.733779	0.820931	0.985261	1.08374	1.14746	1.27829	1.42408
0.734311	0.821381	0.98543	1.08406	1.14749	1.27842	1.42419
0.734772	0.821616	0.987097	1.08446	1.14808	1.27914	1.4243
0.734807	0.821984	0.987116	1.08468	1.14828	1.28065	1.42444
0.735091	0.822113	0.988355	1.08624	1.14867	1.28087	1.42504
0.735389	0.822546	0.988426	1.08676	1.14966	1.28115	1.42507
0.735626	0.823709	0.988431	1.08702	1.15034	1.28194	1.42593
0.737099	0.82393	0.988538	1.08736	1.15045	1.28261	1.42662
0.738082	0.824006	0.988543	1.08744	1.15144	1.28263	1.42686
0.738144	0.824091	0.989062	1.0877	1.15248	1.28268	1.42713
0.73824	0.825619	0.989812	1.08822	1.15259	1.28283	1.42727
0.738313	0.825649	0.989836	1.0885	1.15326	1.28289	1.42738
0.738349	0.825897	0.990068	1.08897	1.15329	1.2829	1.42786
0.738524	0.826063	0.990087	1.08939	1.15339	1.28306	1.42802
0.738529	0.826492	0.990431	1.09058	1.1547	1.28313	1.42836
0.738545	0.826852	0.991558	1.09113	1.15501	1.28383	1.42855
0.738657	0.827234	0.992134	1.09186	1.1567	1.28427	1.42901
0.73929	0.827624	0.992966	1.09196	1.15706	1.28437	1.4293
0.739418	0.828573	0.993331	1.09209	1.15814	1.28465	1.42954
0.739893	0.828753	0.993435	1.09211	1.15901	1.28657	1.43187
0.739929	0.828833	0.993473	1.09304	1.16024	1.2868	1.43206
0.740174	0.828843	0.993779	1.09358	1.16072	1.28805	1.43234
0.740466	0.828996	0.993855	1.09368	1.16108	1.28892	1.43239
0.741454	0.829703	0.994055	1.09383	1.1612	1.28894	1.43241
0.742384	0.829763	0.994139	1.09407	1.16143	1.28904	1.43252
0.742758	0.830197	0.994286	1.09428	1.16146	1.28989	1.43295
0.742971	0.83038	0.99442	1.09453	1.16151	1.29063	1.43315
0.743999	0.831073	0.994436	1.09505	1.1619	1.29075	1.43325
0.744048	0.832409	0.995953	1.09525	1.16209	1.29095	1.43371
0.744062	0.83313	0.996387	1.09528	1.16226	1.2914	1.43411
0.744092	0.833422	0.996726	1.09613	1.16237	1.29313	1.43426
0.744668	0.83355	0.996846	1.09684	1.16405	1.29388	1.43456
0.745492	0.833662	0.997094	1.09686	1.16413	1.2965	1.43473
0.745628	0.834044	0.99776	1.09792	1.16425	1.29682	1.43525
0.746051	0.834134	0.997762	1.09799	1.16495	1.29782	1.43586
0.746264	0.834478	0.998079	1.09825	1.16505	1.2992	1.43587
0.747342	0.834849	0.998354	1.0985	1.16605	1.29937	1.43609
0.74771	0.834865	0.998584	1.09856	1.16669	1.29967	1.43641
0.747955	0.834876	0.998739	1.09906	1.16679	1.30046	1.43868
0.748217	0.835004	0.998813	1.09914	1.16788	1.30097	1.43874
0.74822	0.836038	0.998862	1.09915	1.1679	1.30102	1.4388
0.748474	0.836647	0.998963	1.1	1.16798	1.30196	1.43891
0.749055	0.837061	0.999075	1.1001	1.16805	1.302	1.439
0.749317	0.837255	1.00054	1.10092	1.16881	1.30208	1.43919
0.749372	0.837509	1.00168	1.10151	1.16891	1.3021	1.44012
0.749882	0.837697	1.00217	1.10181	1.16893	1.3023	1.44046
0.750659	0.838041	1.00274	1.10249	1.16958	1.30294	1.44086
0.752119	0.838401	1.00344	1.10251	1.16977	1.30307	1.44132
0.752526	0.839009	1.0036	1.10264	1.16979	1.30402	1.44176
0.752935	0.839866	1.00364	1.10298	1.17024	1.30431	1.44248
0.753123	0.840393	1.00408	1.10321	1.17032	1.30433	1.44257
0.753328	0.841394	1.00435	1.10333	1.17158	1.3046	1.44298
0.753399	0.842008	1.00435	1.10351	1.17186	1.30491	1.44298
0.753573	0.842382	1.00475	1.10402	1.17301	1.30506	1.4435
0.75419	0.842537	1.00487	1.1041	1.17438	1.30537	1.44435
0.756667	0.842554	1.00606	1.10512	1.17439	1.30547	1.44503
0.758962	0.842807	1.00626	1.10523	1.17441	1.30569	1.44561
0.759049	0.843705	1.00679	1.10543	1.17493	1.30609	1.44631
0.759415	0.84371	1.00963	1.10605	1.17514	1.30617	1.44654
0.760124	0.843719	1.01084	1.10631	1.17522	1.30705	1.44721
0.760356	0.843724	1.01108	1.10683	1.17565	1.30718	1.4474
0.760782	0.844316	1.01143	1.10812	1.17574	1.30747	1.44848
0.761289	0.845159	1.0124	1.10823	1.1765	1.30754	1.44967
0.761526	0.845165	1.01299	1.10869	1.17694	1.30765	1.45013
0.76211	0.845538	1.01375	1.10921	1.177	1.30772	1.4504
0.762299	0.845759	1.01405	1.10932	1.17797	1.30795	1.45055
0.762596	0.846141	1.01442	1.10999	1.17851	1.30808	1.45062
0.763862	0.849263	1.01526	1.11021	1.17854	1.30897	1.45065
0.765286	0.849956	1.0153	1.11055	1.17924	1.30906	1.45117
0.765297	0.850114	1.01543	1.1112	1.17945	1.31042	1.45166
0.765652	0.850422	1.01551	1.11233	1.17967	1.31071	1.45168
0.766238	0.851263	1.01566	1.11324	1.18049	1.31093	1.4517
0.767646	0.851614	1.01636	1.11338	1.18052	1.31128	1.45235
0.769368	0.851775	1.01647	1.11435	1.18079	1.31132	1.45257
0.76972	0.851934	1.0174	1.11545	1.1811	1.31147	1.45348
0.769916	0.852455	1.01755	1.11572	1.18192	1.31165	1.45355
0.770503	0.853644	1.01844	1.11683	1.18307	1.31229	1.45393
0.771515	0.85413	1.01866	1.11692	1.18311	1.31251	1.45406
0.772945	0.854307	1.01898	1.11817	1.18379	1.31271	1.45421
0.773714	0.854356	1.01914	1.11824	1.18439	1.31313	1.45427
0.773763	0.856154	1.02176	1.11833	1.18464	1.3132	1.45442
0.774639	0.856656	1.02215	1.11917	1.18545	1.31382	1.45487
0.774715	0.857096	1.02236	1.11929	1.18582	1.31388	1.45599
0.776453	0.857573	1.02256	1.11957	1.18608	1.31401	1.45635
0.77659	0.857996	1.02328	1.11972	1.18614	1.31572	1.45671
0.777138	0.858212	1.02408	1.12003	1.18648	1.31629	1.45682
0.778019	0.859019	1.02413	1.12052	1.18679	1.31653	1.45711
0.778079	0.859025	1.02445	1.12247	1.18822	1.31671	1.45763
0.778131	0.859456	1.02456	1.12272	1.18892	1.31746	1.45834
0.778352	0.859529	1.02503	1.12297	1.18934	1.31878	1.45992
0.778407	0.859772	1.02648	1.12317	1.18934	1.31882	1.46008
0.778617	0.859775	1.02699	1.12325	1.19	1.31926	1.4609
0.778966	0.859854	1.02806	1.12326	1.19026	1.31969	1.46186
0.779686	0.861581	1.02812	1.12329	1.19067	1.32116	1.46209
0.781212	0.861581	1.02856	1.12337	1.1911	1.32153	1.46214
0.781654	0.86178	1.0289	1.12433	1.19153	1.32175	1.46288
0.781769	0.862304	1.02893	1.12449	1.19217	1.32222	1.46402
0.781806	0.862801	1.02999	1.12471	1.19293	1.32247	1.46407
0.782336	0.864443	1.03003	1.12523	1.19305	1.32288	1.46498
0.7849	0.864443	1.03008	1.12575	1.19358	1.3232	1.46575
0.785451	0.864471	1.03052	1.12597	1.19359	1.32375	1.46614
0.78651	0.864836	1.03056	1.12626	1.19439	1.32376	1.46667
0.787432	0.865218	1.03103	1.12641	1.19444	1.32516	1.46667
0.787784	0.865611	1.03146	1.12715	1.19452	1.32521	1.46671
0.787953	0.866132	1.0316	1.12735	1.19457	1.32522	1.46676
0.789162	0.867153	1.03206	1.12745	1.19478	1.32631	1.46706
0.789659	0.867363	1.03301	1.12779	1.19556	1.32655	1.46714
0.789803	0.86742	1.03315	1.12961	1.19592	1.32675	1.46716
0.790333	0.86868	1.03331	1.1303	1.1968	1.32698	1.4678
0.791743	0.869038	1.0334	1.13064	1.19683	1.32854	1.46818
0.791964	0.869191	1.03367	1.13114	1.19702	1.32876	1.46887
0.79197	0.869196	1.03383	1.13138	1.19868	1.32883	1.47007
0.791991	0.86921	1.03413	1.13188	1.19888	1.32892	1.47057
0.792242	0.869251	1.03424	1.13227	1.19954	1.32957	1.47064
0.793154	0.869499	1.03445	1.13231	1.19954	1.32975	1.47067
0.793222	0.869775	1.03471	1.13272	1.19977	1.33	1.47083
0.794095	0.86984	1.03555	1.13328	1.20047	1.33062	1.47125
0.795506	0.870743	1.03573	1.13366	1.20064	1.3308	1.47315
0.795934	0.871316	1.03595	1.13452	1.20096	1.33085	1.47407
0.796971	0.872096	1.03637	1.13472	1.20099	1.33099	1.47459
0.797525	0.872304	1.03658	1.13473	1.2011	1.33223	1.47492
0.797751	0.872402	1.03659	1.13474	1.20121	1.33329	1.47539
0.797806	0.872877	1.03726	1.1349	1.20146	1.3335	1.4761
0.798005	0.874334	1.03744	1.1354	1.20206	1.33452	1.47615
0.79867	0.874399	1.03747	1.13684	1.20237	1.33462	1.47696
0.798859	0.874609	1.03763	1.13802	1.2038	1.33469	1.47724
0.79887	0.874634	1.03768	1.13818	1.20462	1.33549	1.4778
[truncated: 2,731 more rows]
