# Supplementary material for: Lunar rock investigation and tri-aspect characterization of lunar farside regolith by a digital twin
Source: Nat Commun. 2024 Mar 8;15:2098. doi: 10.1038/s41467-024-46233-8 (PMC11258293; doi:10.1038/s41467-024-46233-8)
Supplement: Supplementary file 3 — Source Data [file 41467_2024_46233_MOESM3_ESM.zip › Source Data Supplementary Fig. 9.xlsx]

## Sheet: Spectra of the boulder D41N240
	vis/nir		swir		continuous		smooth
450	0.0611552	900	0.0981745	450	0.0498178	450	0.0494246
455	0.0598323	905	0.0983025	455	0.0484948	455	0.0482808
460	0.0572852	910	0.0963601	460	0.0459477	460	0.0475875
465	0.0599737	915	0.0965912	465	0.0486363	465	0.0472794
470	0.0589499	920	0.0971495	470	0.0476125	470	0.0472967
475	0.058328	925	0.096952	475	0.0469906	475	0.047585
480	0.0587173	930	0.0961303	480	0.0473799	480	0.0480951
485	0.0603415	935	0.0963377	485	0.0490041	485	0.0487829
490	0.059965	940	0.0979752	490	0.0486276	490	0.049609
495	0.0621103	945	0.0974416	495	0.0507729	495	0.0505384
500	0.0633684	950	0.0970236	500	0.052031	500	0.0515407
505	0.0648523	955	0.0994387	505	0.0535148	505	0.0525892
510	0.064868	960	0.0989092	510	0.0535306	510	0.0536616
515	0.0675665	965	0.0985126	515	0.0562291	515	0.0547389
520	0.0673289	970	0.0980181	520	0.0559914	520	0.0558057
525	0.0671679	975	0.09981	525	0.0558304	525	0.0568498
530	0.0704541	980	0.0987781	530	0.0591166	530	0.0578621
535	0.0698981	985	0.0992844	535	0.0585607	535	0.0588363
540	0.070268	990	0.100795	540	0.0589305	540	0.0597686
545	0.0705029	995	0.0997966	545	0.0591654	545	0.0606577
550	0.0727852	1000	0.102262	550	0.0614478	550	0.0615044
555	0.073303	1005	0.101213	555	0.0619656	555	0.0621955
560	0.0728403	1010	0.102296	560	0.0615029	560	0.0628648
565	0.0757631	1015	0.102677	565	0.0644257	565	0.063664
570	0.076179	1020	0.10396	570	0.0648416	570	0.0643615
575	0.077106	1025	0.10489	575	0.0657686	575	0.0651184
580	0.0780402	1030	0.105193	580	0.0667028	580	0.0658898
585	0.0782757	1035	0.105484	585	0.0669382	585	0.0666741
590	0.0794248	1040	0.106993	590	0.0680874	590	0.067535
595	0.0803043	1045	0.107738	595	0.0689669	595	0.0684556
600	0.0808195	1050	0.10745	600	0.0694821	600	0.0694255
605	0.0811353	1055	0.109137	605	0.0697979	605	0.0704278
610	0.0814022	1060	0.108174	610	0.0700648	610	0.0713454
615	0.0835283	1065	0.109238	615	0.0721908	615	0.072326
620	0.0823488	1070	0.109851	620	0.0710113	620	0.0731136
625	0.083268	1075	0.11232	625	0.0719306	625	0.0740235
630	0.0839079	1080	0.111985	630	0.0725705	630	0.0750247
635	0.0904179	1085	0.110951	635	0.0790805	635	0.0759691
640	0.0903562	1090	0.114402	640	0.0790188	640	0.0768544
645	0.092019	1095	0.112583	645	0.0806816	645	0.077729
650	0.0902816	1100	0.113043	650	0.0789442	650	0.0786069
655	0.0909302	1105	0.114928	655	0.0795928	655	0.0794704
660	0.0911727	1110	0.115751	660	0.0798353	660	0.0803336
665	0.0920678	1115	0.116918	665	0.0807304	665	0.0812719
670	0.0931679	1120	0.117932	670	0.0818304	670	0.0821158
675	0.094681	1125	0.116654	675	0.0833435	675	0.0828915
680	0.0945444	1130	0.118336	680	0.083207	680	0.0835648
685	0.0939521	1135	0.119511	685	0.0826147	685	0.0842464
690	0.0961035	1140	0.117751	690	0.0847661	690	0.0849293
695	0.0957903	1145	0.12055	695	0.0844528	695	0.085483
700	0.0977025	1150	0.120245	700	0.086365	700	0.086119
705	0.0995402	1155	0.122366	705	0.0882028	705	0.0867774
710	0.0992827	1160	0.122366	710	0.0879453	710	0.0873379
715	0.100381	1165	0.123425	715	0.0890432	715	0.0879815
720	0.0981612	1170	0.123024	720	0.0868237	720	0.0885417
725	0.0997683	1175	0.125153	725	0.0884309	725	0.0892092
730	0.100789	1180	0.125399	730	0.0894513	730	0.089848
735	0.103386	1185	0.125701	735	0.0920485	735	0.0905694
740	0.102709	1190	0.126667	740	0.0913716	740	0.0910282
745	0.102804	1195	0.126508	745	0.0914663	745	0.091573
750	0.102183	1200	0.127053	750	0.0908452	750	0.0919975
755	0.103456	1205	0.128765	755	0.0921189	755	0.0924237
760	0.104078	1210	0.128246	760	0.0927405	760	0.0928425
765	0.105002	1215	0.128181	765	0.0936642	765	0.0932273
770	0.106169	1220	0.127427	770	0.0948314	770	0.0935105
775	0.105895	1225	0.128705	775	0.0945571	775	0.0937178
780	0.104515	1230	0.129481	780	0.0931771	780	0.0938683
785	0.105416	1235	0.130535	785	0.094079	785	0.0940188
790	0.105674	1240	0.130922	790	0.0943365	790	0.0940907
795	0.103205	1245	0.131944	795	0.0918675	795	0.0940783
800	0.105191	1250	0.133331	800	0.0938538	800	0.0942109
805	0.10668	1255	0.133916	805	0.0953428	805	0.0942698
810	0.104839	1260	0.133836	810	0.093502	810	0.0941488
815	0.106179	1265	0.134854	815	0.0948417	815	0.094012
820	0.106303	1270	0.133557	820	0.0949654	820	0.0938503
825	0.106935	1275	0.135571	825	0.0955978	825	0.0938048
830	0.105254	1280	0.136011	830	0.0939164	830	0.0937384
835	0.104364	1285	0.13602	835	0.0930263	835	0.0937421
840	0.102926	1290	0.137787	840	0.0915887	840	0.0937108
845	0.104747	1295	0.137415	845	0.0934099	845	0.0937194
850	0.105162	1300	0.138798	850	0.093825	850	0.0938082
855	0.104643	1305	0.13987	855	0.0933053	855	0.0940793
860	0.105835	1310	0.140209	860	0.0944972	860	0.0942987
865	0.106337	1315	0.140679	865	0.0949992	865	0.0945124
870	0.105629	1320	0.141266	870	0.0942915	870	0.0947051
875	0.105378	1325	0.141902	875	0.0940403	875	0.0949227
880	0.106592	1330	0.143306	880	0.0952542	880	0.0950767
885	0.108091	1335	0.141188	885	0.0967532	885	0.0953242
890	0.106159	1340	0.144286	890	0.0948216	890	0.0955884
895	0.105757	1345	0.144079	895	0.0944195	895	0.0957652
900	0.107494	1350	0.144381	900	0.0971654	900	0.0961643
905	0.109482	1355	0.145671	905	0.0982238	905	0.0964255
910	0.109361	1360	0.145621	910	0.0971918	910	0.096631
915	0.108729	1365	0.146319	915	0.0969914	915	0.0968947
920	0.109824	1370	0.146905	920	0.0978182	920	0.0971079
925	0.109212	1375	0.147405	925	0.0974134	925	0.0972695
930	0.107877	1380	0.149672	930	0.0963351	930	0.0973105
935	0.108142	1385	0.150246	935	0.0965714	935	0.0973583
940	0.107735	1390	0.150072	940	0.0971862	940	0.0974664
945	0.106932	1395	0.15169	945	0.0965179	945	0.097663
		1400	0.151457	950	0.0970236	950	0.0977801
		1405	0.153133	955	0.0994387	955	0.0979548
		1410	0.152878	960	0.0989092	960	0.0981332
		1415	0.15423	965	0.0985126	965	0.0983493
		1420	0.154774	970	0.0980181	970	0.0985881
		1425	0.155956	975	0.09981	975	0.0989752
		1430	0.156562	980	0.0987781	980	0.0993806
		1435	0.157686	985	0.0992844	985	0.0997465
		1440	0.157719	990	0.100795	990	0.100212
		1445	0.157616	995	0.0997966	995	0.100698
		1450	0.158166	1000	0.102262	1000	0.101324
		1455	0.159237	1005	0.101213	1005	0.101962
		1460	0.159247	1010	0.102296	1010	0.102558
		1465	0.159682	1015	0.102677	1015	0.103208
		1470	0.159815	1020	0.10396	1020	0.103871
		1475	0.159843	1025	0.10489	1025	0.104408
		1480	0.161083	1030	0.105193	1030	0.105014
		1485	0.161752	1035	0.105484	1035	0.105692
		1490	0.162014	1040	0.106993	1040	0.106292
		1495	0.162694	1045	0.107738	1045	0.106998
		1500	0.163523	1050	0.10745	1050	0.107714
		1505	0.162655	1055	0.109137	1055	0.108504
		1510	0.163832	1060	0.108174	1060	0.109135
		1515	0.163855	1065	0.109238	1065	0.109772
		1520	0.164426	1070	0.109851	1070	0.11037
		1525	0.164842	1075	0.11232	1075	0.111068
		1530	0.165369	1080	0.111985	1080	0.111654
		1535	0.165946	1085	0.110951	1085	0.112278
		1540	0.165263	1090	0.114402	1090	0.112925
		1545	0.165882	1095	0.112583	1095	0.113494
		1550	0.166388	1100	0.113043	1100	0.114156
		1555	0.166581	1105	0.114928	1105	0.114783
		1560	0.16708	1110	0.115751	1110	0.115433
		1565	0.167211	1115	0.116918	1115	0.116075
		1570	0.167518	1120	0.117932	1120	0.116732
		1575	0.168299	1125	0.116654	1125	0.117448
		1580	0.167315	1130	0.118336	1130	0.118178
		1585	0.168319	1135	0.119511	1135	0.118942
		1590	0.170143	1140	0.117751	1140	0.119713
		1595	0.168719	1145	0.12055	1145	0.120449
		1600	0.169006	1150	0.120245	1150	0.121165
		1605	0.169066	1155	0.122366	1155	0.121873
		1610	0.168995	1160	0.122366	1160	0.122462
		1615	0.170674	1165	0.123425	1165	0.12312
		1620	0.170929	1170	0.123024	1170	0.123688
		1625	0.171008	1175	0.125153	1175	0.124343
		1630	0.171224	1180	0.125399	1180	0.124876
		1635	0.170413	1185	0.125701	1185	0.12539
		1640	0.170733	1190	0.126667	1190	0.126028
		1645	0.171272	1195	0.126508	1195	0.126469
		1650	0.172765	1200	0.127053	1200	0.127034
		1655	0.172606	1205	0.128765	1205	0.127634
		1660	0.172488	1210	0.128246	1210	0.128165
		1665	0.172712	1215	0.128181	1215	0.128676
		1670	0.172452	1220	0.127427	1220	0.129152
		1675	0.173854	1225	0.128705	1225	0.129588
		1680	0.172905	1230	0.129481	1230	0.130138
		1685	0.173091	1235	0.130535	1235	0.130554
		1690	0.173417	1240	0.130922	1240	0.131076
		1695	0.172145	1245	0.131944	1245	0.131693
		1700	0.167891	1250	0.133331	1250	0.132249
		1705	0.172275	1255	0.133916	1255	0.132912
		1710	0.178476	1260	0.133836	1260	0.133503
		1715	0.172245	1265	0.134854	1265	0.134148
		1720	0.173031	1270	0.133557	1270	0.134789
		1725	0.171809	1275	0.135571	1275	0.1355
		1730	0.171378	1280	0.136011	1280	0.136211
		1735	0.173743	1285	0.13602	1285	0.13689
		1740	0.171666	1290	0.137787	1290	0.137523
		1745	0.171448	1295	0.137415	1295	0.138155
		1750	0.173309	1300	0.138798	1300	0.138756
		1755	0.170834	1305	0.13987	1305	0.13939
		1760	0.173215	1310	0.140209	1310	0.139892
		1765	0.173134	1315	0.140679	1315	0.140436
		1770	0.173957	1320	0.141266	1320	0.140979
		1775	0.176751	1325	0.141902	1325	0.141612
		1780	0.173035	1330	0.143306	1330	0.142231
		1785	0.172587	1335	0.141188	1335	0.142876
		1790	0.172096	1340	0.144286	1340	0.143487
		1795	0.173453	1345	0.144079	1345	0.144113
		1800	0.173855	1350	0.144381	1350	0.144763
		1805	0.172653	1355	0.145671	1355	0.145417
		1810	0.1735	1360	0.145621	1360	0.146046
		1815	0.175227	1365	0.146319	1365	0.146712
		1820	0.175521	1370	0.146905	1370	0.147354
		1825	0.173143	1375	0.147405	1375	0.148103
		1830	0.172984	1380	0.149672	1380	0.148861
		1835	0.173241	1385	0.150246	1385	0.149638
		1840	0.172919	1390	0.150072	1390	0.150446
		1845	0.174204	1395	0.15169	1395	0.151215
		1850	0.173911	1400	0.151457	1400	0.152038
		1855	0.174173	1405	0.153133	1405	0.152772
		1860	0.175295	1410	0.152878	1410	0.153512
		1865	0.174589	1415	0.15423	1415	0.154219
		1870	0.174871	1420	0.154774	1420	0.154917
		1875	0.17639	1425	0.155956	1425	0.155588
		1880	0.174508	1430	0.156562	1430	0.156227
		1885	0.175167	1435	0.157686	1435	0.15678
		1890	0.175142	1440	0.157719	1440	0.157392
		1895	0.175571	1445	0.157616	1445	0.1579
		1900	0.175371	1450	0.158166	1450	0.158415
		1905	0.177058	1455	0.159237	1455	0.158918
		1910	0.174597	1460	0.159247	1460	0.159374
		1915	0.176164	1465	0.159682	1465	0.15983
		1920	0.176375	1470	0.159815	1470	0.160279
		1925	0.175713	1475	0.159843	1475	0.160749
		1930	0.177228	1480	0.161083	1480	0.161188
		1935	0.176186	1485	0.161752	1485	0.161599
		1940	0.172356	1490	0.162014	1490	0.162041
		1945	0.17655	1495	0.162694	1495	0.162424
		1950	0.176027	1500	0.163523	1500	0.162774
		1955	0.176126	1505	0.162655	1505	0.163168
		1960	0.176252	1510	0.163832	1510	0.163519
		1965	0.176438	1515	0.163855	1515	0.163978
		1970	0.176256	1520	0.164426	1520	0.164393
		1975	0.176602	1525	0.164842	1525	0.164794
		1980	0.177752	1530	0.165369	1530	0.165158
		1985	0.176747	1535	0.165946	1535	0.165471
		1990	0.177019	1540	0.165263	1540	0.16576
		1995	0.177599	1545	0.165882	1545	0.166069
		2000	0.177943	1550	0.166388	1550	0.166437
		2005	0.177012	1555	0.166581	1555	0.166758
		2010	0.175574	1560	0.16708	1560	0.167016
		2015	0.17921	1565	0.167211	1565	0.16728
		2020	0.181258	1570	0.167518	1570	0.167522
		2025	0.179541	1575	0.168299	1575	0.16783
		2030	0.179457	1580	0.167315	1580	0.168116
		2035	0.179941	1585	0.168319	1585	0.168394
		2040	0.176058	1590	0.170143	1590	0.168678
		2045	0.182056	1595	0.168719	1595	0.168928
		2050	0.180797	1600	0.169006	1600	0.169059
		2055	0.181684	1605	0.169066	1605	0.169425
		2060	0.175269	1610	0.168995	1610	0.170032
		2065	0.184374	1615	0.170674	1615	0.170242
		2070	0.1804	1620	0.170929	1620	0.170517
		2075	0.180692	1625	0.171008	1625	0.170744
		2080	0.184043	1630	0.171224	1630	0.170977
		2085	0.182402	1635	0.170413	1635	0.171295
		2090	0.181752	1640	0.170733	1640	0.171475
		2095	0.185833	1645	0.171272	1645	0.171699
		2100	0.183219	1650	0.172765	1650	0.171981
		2105	0.179422	1655	0.172606	1655	0.172126
		2110	0.184387	1660	0.172488	1660	0.172368
		2115	0.183117	1665	0.172712	1665	0.172542
		2120	0.185802	1670	0.172452	1670	0.172703
		2125	0.185291	1675	0.173854	1675	0.172894
		2130	0.186768	1680	0.172905	1680	0.172818
		2135	0.185097	1685	0.173091	1685	0.172795
		2140	0.185561	1690	0.173417	1690	0.172753
		2145	0.185066	1695	0.172145	1695	0.172689
		2150	0.187148	1700	0.167891	1700	0.17268
		2155	0.186042	1705	0.172275	1705	0.172616
		2160	0.189399	1710	0.178476	1710	0.172618
		2165	0.187332	1715	0.172245	1715	0.17271
		2170	0.186904	1720	0.173031	1720	0.172717
		2175	0.181781	1725	0.171809	1725	0.172604
		2180	0.187655	1730	0.171378	1730	0.172522
		2185	0.187086	1735	0.173743	1735	0.17248
		2190	0.186439	1740	0.171666	1740	0.172512
		2195	0.188167	1745	0.171448	1745	0.172642
		2200	0.184507	1750	0.173309	1750	0.172772
		2205	0.188762	1755	0.170834	1755	0.172863
		2210	0.191318	1760	0.173215	1760	0.172995
		2215	0.183857	1765	0.173134	1765	0.173087
		2220	0.18955	1770	0.173957	1770	0.173181
		2225	0.192507	1775	0.176751	1775	0.173336
		2230	0.185276	1780	0.173035	1780	0.173315
		2235	0.190393	1785	0.172587	1785	0.173354
		2240	0.191007	1790	0.172096	1790	0.173368
		2245	0.190914	1795	0.173453	1795	0.173355
		2250	0.190209	1800	0.173855	1800	0.173371
		2255	0.191761	1805	0.172653	1805	0.173719
		2260	0.1937	1810	0.1735	1810	0.17385
		2265	0.188028	1815	0.175227	1815	0.173715
		2270	0.190723	1820	0.175521	1820	0.17378
		2275	0.192616	1825	0.173143	1825	0.173765
		2280	0.194675	1830	0.172984	1830	0.173861
		2285	0.191877	1835	0.173241	1835	0.173943
		2290	0.191005	1840	0.172919	1840	0.173801
		2295	0.193581	1845	0.174204	1845	0.173987
		2300	0.194194	1850	0.173911	1850	0.174179
		2305	0.196299	1855	0.174173	1855	0.1743
		2310	0.192454	1860	0.175295	1860	0.174569
		2315	0.195227	1865	0.174589	1865	0.174772
		2320	0.195981	1870	0.174871	1870	0.174979
		2325	0.196278	1875	0.17639	1875	0.175162
		2330	0.199847	1880	0.174508	1880	0.175183
		2335	0.196658	1885	0.175167	1885	0.175248
		2340	0.19296	1890	0.175142	1890	0.175342
		2345	0.197805	1895	0.175571	1895	0.175494
		2350	0.198652	1900	0.175371	1900	0.175594
		2355	0.201604	1905	0.177058	1905	0.17562
		2360	0.197476	1910	0.174597	1910	0.175674
		2365	0.193671	1915	0.176164	1915	0.175871
		2370	0.197777	1920	0.176375	1920	0.175984
		2375	0.198015	1925	0.175713	1925	0.175886
		2380	0.197126	1930	0.177228	1930	0.175846
		2385	0.201355	1935	0.176186	1935	0.175838
		2390	0.199029	1940	0.172356	1940	0.175706
		2395	0.192935	1945	0.17655	1945	0.175911
				1950	0.176027	1950	0.175978
				1955	0.176126	1955	0.176098
				1960	0.176252	1960	0.176005
				1965	0.176438	1965	0.176317
				1970	0.176256	1970	0.176439
				1975	0.176602	1975	0.176605
				1980	0.177752	1980	0.176822
				1985	0.176747	1985	0.177012
				1990	0.177019	1990	0.177175
				1995	0.177599	1995	0.177513
				2000	0.177943	2000	0.177688
				2005	0.177012	2005	0.17778
				2010	0.175574	2010	0.178056
				2015	0.17921	2015	0.178371
				2020	0.181258	2020	0.178728
				2025	0.179541	2025	0.178991
				2030	0.179457	2030	0.179301
				2035	0.179941	2035	0.179415
				2040	0.176058	2040	0.179563
				2045	0.182056	2045	0.179915
				2050	0.180797	2050	0.180211
				2055	0.181684	2055	0.180464
				2060	0.175269	2060	0.180839
				2065	0.184374	2065	0.181081
				2070	0.1804	2070	0.181315
				2075	0.180692	2075	0.181425
				2080	0.184043	2080	0.18187
				2085	0.182402	2085	0.182208
				2090	0.181752	2090	0.182558
				2095	0.185833	2095	0.182973
				2100	0.183219	2100	0.183213
				2105	0.179422	2105	0.183631
				2110	0.184387	2110	0.184127
				2115	0.183117	2115	0.184407
				2120	0.185802	2120	0.184851
				2125	0.185291	2125	0.185198
				2130	0.186768	2130	0.185226
				2135	0.185097	2135	0.185492
				2140	0.185561	2140	0.185677
				2145	0.185066	2145	0.186027
				2150	0.187148	2150	0.186071
				2155	0.186042	2155	0.18618
				2160	0.189399	2160	0.186244
				2165	0.187332	2165	0.186425
				2170	0.186904	2170	0.186422
				2175	0.181781	2175	0.18666
				2180	0.187655	2180	0.186976
				2185	0.187086	2185	0.186992
				2190	0.186439	2190	0.187073
				2195	0.188167	2195	0.18735
				2200	0.184507	2200	0.18743
				2205	0.188762	2205	0.187642
				2210	0.191318	2210	0.187925
				2215	0.183857	2215	0.188213
				2220	0.18955	2220	0.188617
				2225	0.192507	2225	0.188923
				2230	0.185276	2230	0.189362
				2235	0.190393	2235	0.189538
				2240	0.191007	2240	0.189692
				2245	0.190914	2245	0.190118
				2250	0.190209	2250	0.190602
				2255	0.191761	2255	0.191065
				2260	0.1937	2260	0.191357
				2265	0.188028	2265	0.191373
				2270	0.190723	2270	0.191674
				2275	0.192616	2275	0.191961
				2280	0.194675	2280	0.192504
				2285	0.191877	2285	0.192994
				2290	0.191005	2290	0.193335
				2295	0.193581	2295	0.193514
				2300	0.194194	2300	0.193888
				2305	0.196299	2305	0.194275
				2310	0.192454	2310	0.194674
				2315	0.195227	2315	0.195082
				2320	0.195981	2320	0.195497
				2325	0.196278	2325	0.195913
				2330	0.199847	2330	0.196325
				2335	0.196658	2335	0.196727
				2340	0.19296	2340	0.197108
				2345	0.197805	2345	0.197461
				2350	0.198652	2350	0.197773
				2355	0.201604	2355	0.19803
				2360	0.197476	2360	0.198218
				2365	0.193671	2365	0.198319
				2370	0.197777	2370	0.198314
				2375	0.198015	2375	0.198183
				2380	0.197126	2380	0.197901
				2385	0.201355	2385	0.197442
				2390	0.199029	2390	0.196778
				2395	0.192935	2395	0.195878

## Sheet: Spectra after smoothing
D03N015	D13N106	D23N150	D26N169	D27N177	D41N240
450 0.0718628293247081	450 0.05559097462653041	450 0.03162113433486513	450 0.2197912916769833	450 0.025867218201576638	450 0.04942462849730089
455 0.07061461158197885	455 0.05439981034284986	455 0.0298921193028022	455 0.2178401646520378	455 0.02458375373064763	455 0.04828079736557272
460 0.07033123712589137	460 0.053762213616897786	460 0.02878432173182826	460 0.21709225461827064	460 0.023861558941015725	460 0.047587519919393986
465 0.07082714754515576	465 0.0535935024560891	465 0.02819960481704333	465 0.21734888455032586	465 0.023627246196051006	465 0.047279400158312744
470 0.07193788769135041	470 0.05381666165497881	470 0.02804932169878048	470 0.21843106367362555	470 0.023813034173494285	470 0.04729666826882594
475 0.07351899058351924	475 0.054362024795854745	475 0.028253877694258394	475 0.2201785829971289	475 0.024356557333203323	475 0.04758496414717434
480 0.07544486231276874	480 0.05516695624933021	480 0.028742292529233996	480 0.22244911084609112	480 0.025200675384899073	480 0.04809512092213748
485 0.07760766694686524	485 0.0561755331749367	485 0.029451762569655007	485 0.22511728839482245	485 0.02629328275591187	485 0.04878294847782863
490 0.07991621143483191	490 0.05733822752171654	490 0.03032722305331257	490 0.22807382519944708	490 0.02758711805892767	490 0.04960901697648967
495 0.08229483051154599	495 0.05861158802881562	495 0.03132091032149383	495 0.23122459473066212	495 0.029039573559734255	495 0.050538440381286125
500 0.08468227160233585	500 0.059957922226076064	500 0.032391924050634555	500 0.23448972990649652	500 0.030612504644967474	500 0.05154065997910203
505 0.0870305797275782	505 0.0613449784346289	505 0.033505789483971656	505 0.23780271862507016	505 0.03227203928985745	505 0.052589227903334916
510 0.0893039824072952	510 0.06274562776748675	510 0.03463401966319589	510 0.24110949929735265	510 0.03398838752597479	510 0.05366159065669073
515 0.09147777456575157	515 0.06413754613013656	515 0.03575367766010437	515 0.24436755637992236	515 0.03573565090897682	515 0.0547388726339788
520 0.09353720343605176	520 0.06550289622113223	520 0.0368469388082532	520 0.24754501590772543	520 0.037491631986353795	520 0.05580565964490676
525 0.09547635346473704	525 0.06682800953268728	525 0.03790065293461003	525 0.25061974102683465	525 0.03923764376517512	525 0.05684978243687549
530 0.09729703121638272	530 0.06810306835126761	530 0.03890590659120673	530 0.2535784275272085	530 0.040958319179835605	530 0.057862100217774076
535 0.09900765027819519	535 0.06932178775818418	535 0.03985758528679188	535 0.25641569937544995	535 0.04264142055980159	535 0.05883628417877474
540 0.10062211616460916	540 0.07048109763018562	540 0.04075393571848347	540 0.2591332042475657	540 0.044277649097357284	540 0.059768601017127776
545 0.10215871122188463	545 0.07158082464005097	545 0.041596128003421384	545 0.2617387090617249	545 0.04586045431535092	545 0.06065769645895654
550 0.10363897953273868	550 0.07262337425720657	550 0.04238781791043416	550 0.2642451955111064	550 0.047385843534956625	550 0.06150437878207276
555 0.1049769786714824	555 0.07353340625418535	555 0.04307850872656894	555 0.26625965502470655	555 0.048674648543311314	555 0.06219553355295259
560 0.10663081527856591	560 0.07434202745940677	560 0.04374310598347861	560 0.2686109327431192	560 0.04993586711931941	560 0.0628647947615309
565 0.10847130105196841	565 0.07529112507341737	565 0.044560702424446756	565 0.27101209935551096	565 0.051389603456015835	565 0.06366398147787912
570 0.11011818662257475	570 0.0761164404114805	570 0.045301954081119006	570 0.2735466135483682	570 0.05272606997527268	570 0.0643614754767501
575 0.11177003438515891	575 0.07702451635822535	575 0.04596068666696373	575 0.2761351980315397	575 0.0541178330811011	575 0.06511837040709462
580 0.11349406897584398	580 0.07795868385312532	580 0.04672240307057314	580 0.2788755946973924	580 0.055354284649717214	580 0.06588976239039311
585 0.11511603288104302	585 0.07894081152920066	585 0.04739542026606757	585 0.2815587072967401	585 0.05662681006896489	585 0.06667405875921843
590 0.11726682946059878	590 0.08003676722118129	590 0.04807308742244568	590 0.2844179273392054	590 0.05795029505721974	590 0.06753501518919175
595 0.11924717119192116	595 0.0810987425257805	595 0.04875101337958306	595 0.2872897596721189	595 0.05921574096835684	595 0.06845564107046843
600 0.12098404150848757	600 0.0822210297878854	600 0.049523926893893115	600 0.29011363253331934	600 0.060461491860466544	600 0.06942547831315739
605 0.12270037516945308	605 0.08347156150281844	605 0.05030165007399256	605 0.2930191685870794	605 0.06172634500311331	605 0.07042784323289866
610 0.12438649942357169	610 0.08455939959085863	610 0.05098327479448942	610 0.29586360156388075	610 0.06302958181755024	610 0.07134543032601276
615 0.1260556767501077	615 0.08554563005194331	615 0.051656149597272494	615 0.29841842633120474	615 0.06414282825139503	615 0.07232602292619765
620 0.12753270769266975	620 0.08645543038203451	620 0.05228705088038277	620 0.3008622440762392	620 0.06528140259814942	620 0.07311356787845322
625 0.12948048643083349	625 0.08744466987383556	625 0.052873477621114245	625 0.30361500333997604	625 0.06644256849296544	625 0.07402345755339362
630 0.13087452813998443	630 0.08848936589874677	630 0.05347789250678702	630 0.3062152788455861	630 0.0676111189149715	630 0.07502472785265576
635 0.13210432771135786	635 0.08944371792367149	635 0.05412218544997875	635 0.3088216394964897	635 0.06865345483652846	635 0.07596913422124782
640 0.1332753674840154	640 0.09032988607688955	640 0.05473016346335961	640 0.31140405415792594	640 0.06974026334819872	640 0.07685444898392609
645 0.13445247911230473	645 0.09120097011117194	645 0.05538179751422764	645 0.31373914743705505	645 0.0709541473739834	645 0.07772898383404124
650 0.13521506246822	650 0.0921857279737377	650 0.055970701559169264	650 0.3158130368052758	650 0.07215433896052445	650 0.07860691027399483
655 0.13619398535546698	655 0.09311047031607096	655 0.05661670812625192	655 0.3179267930258907	655 0.07334163848563054	655 0.07947041507082309
660 0.13743155711318625	660 0.0940487075871583	660 0.05733891536774988	660 0.32027940942804284	660 0.07484119787603256	660 0.08033363881401882
665 0.13867563199491934	665 0.0950793296507949	665 0.0581990386932245	665 0.3229113049085485	665 0.07606700889363589	665 0.0812719498047337
670 0.13963739365357997	670 0.09608865656877044	670 0.05901459530330582	670 0.325043825238877	670 0.0771355805438553	670 0.08211575473164955
675 0.140380590780754	675 0.09700910426006107	675 0.05980979115756937	675 0.3269081111391097	675 0.07820178237137623	675 0.0828914694804442
680 0.14123281563566467	680 0.09784964915052986	680 0.06048452003232733	680 0.328805570633954	680 0.079228501476391	680 0.08356478425852273
685 0.14229030823760586	685 0.09870695763382228	685 0.061230472104181054	685 0.33083285495020986	685 0.08036427355999864	685 0.08424642874555648
690 0.14322243375889207	690 0.09957625882441627	690 0.062032988249969605	690 0.3325725118655541	690 0.08149909105890937	690 0.08492926182152113
695 0.1441688041875883	695 0.10038257289453972	695 0.06290506148940454	695 0.33402897384655184	695 0.08245019849509581	695 0.0854830244712672
700 0.1453916488969085	700 0.10114142604438726	700 0.06367285921325325	700 0.3356558642490595	700 0.08345119374579606	700 0.08611897172609692
705 0.14674624074380835	705 0.10190120346717946	705 0.06447115337551863	705 0.3373311759992029	705 0.08450312297877162	705 0.08677743764902592
710 0.14804085068511103	710 0.10265567486317005	710 0.0653469180309171	710 0.33936641895712355	710 0.08558548328890189	710 0.08733793969863583
715 0.1490738303222022	715 0.10352896443482154	715 0.06623974151115793	715 0.34122126138545417	715 0.08667111593665697	715 0.08798145597567836
720 0.149960668209022	720 0.10430456103020727	720 0.06700845927734307	720 0.34321522027115614	720 0.08786632815260788	720 0.08854173601107691
725 0.1508830255350485	725 0.10497008924721878	725 0.06767872162728532	725 0.3452405788895642	725 0.08912145917281424	725 0.08920918420118149
730 0.15181348308396023	730 0.1056824970172347	730 0.06836072530862683	730 0.3472526487451426	730 0.09040738989311187	730 0.08984802268119657
735 0.15241545422145525	735 0.10634297310536026	735 0.06895425169953127	735 0.3492708717750224	735 0.09165780728539209	735 0.0905693807844473
740 0.15249256957570081	740 0.10679768657768382	740 0.06943242208655263	740 0.35085985545050197	740 0.09265656332053727	740 0.09102818879300444
745 0.15248723733008127	745 0.10734947004138638	745 0.06993320528361646	745 0.3523036699050245	745 0.09354691278292265	745 0.09157304454649606
750 0.15233483875946474	750 0.1076106740706043	750 0.07025700700637212	750 0.3535074691518404	750 0.09420859866031185	750 0.09199751512938599
755 0.15214659369412042	755 0.10789914182693777	755 0.07063425001080026	755 0.3547101440325788	755 0.09486036190310662	755 0.09242371284054521
760 0.1518707022353778	760 0.10818193828058129	760 0.07102255049299262	760 0.3558196364900806	760 0.09535944368028586	760 0.09284246855659167
765 0.15159599057454182	765 0.10851491623022104	765 0.07143929235203944	765 0.357100717578405	765 0.09595568494862493	765 0.09322731132318952
770 0.15098058051074462	770 0.1088113432938025	770 0.07166674103806184	770 0.3581231607822556	770 0.09631081884107623	770 0.0935105328225227
775 0.15013645843418857	775 0.10903760143179397	775 0.07194109429339429	775 0.35887013460982353	775 0.0966128855005147	775 0.0937177942082243
780 0.1493736358767787	780 0.1092268408355633	780 0.07225668781656669	780 0.35954140042167854	780 0.09668981398119317	780 0.09386831901174582
785 0.14865329670615063	785 0.10936268744207775	785 0.07244229688839018	785 0.36013608104946715	785 0.09657286157401111	785 0.0940188209884808
790 0.14817503144035968	790 0.10950330749203668	790 0.0726695193510181	790 0.3605310134104009	790 0.09624677075282416	790 0.09409074007451244
795 0.14742064101367505	795 0.10956153346739289	795 0.07286419816203614	795 0.360807334513213	795 0.09576285012787192	795 0.09407830448597844
800 0.14669655579808227	800 0.10987938652093078	800 0.07315626606265535	800 0.36098060986583835	800 0.09519470314131279	800 0.09421090899863294
805 0.1456847166724428	805 0.1101944559627938	805 0.07345627143538479	805 0.36101484580820364	805 0.09453602519759591	805 0.09426975921121274
810 0.14480818289835917	810 0.11020372329649751	810 0.07359663029020139	810 0.36074754339694787	810 0.09386045747804166	810 0.09414883516532259
815 0.1441089349521018	815 0.11022857115357543	815 0.07379064089944352	815 0.36037689095274705	815 0.09307081802309075	815 0.09401199054996263
820 0.1435259983564037	820 0.1104289188386819	820 0.07392201404308706	820 0.3599602128513402	820 0.09226137961127079	820 0.09385032572664097
825 0.1429038087154125	825 0.11062845435511784	825 0.07409315536566419	825 0.359592893861206	825 0.09155151757960778	825 0.09380481664414811
830 0.1421339018790108	830 0.11085013528536555	830 0.07432836273368987	830 0.35906259095469567	830 0.09083539664610048	830 0.09373843990277972
835 0.14153719073023968	835 0.11112231536482704	835 0.07456235198329661	835 0.3583454962530295	835 0.09014590352803907	835 0.09374205106875354
840 0.14091098003595864	840 0.11140618772510955	840 0.07477017812953293	840 0.35793794739859863	840 0.08953272623754449	840 0.09371080122804874
845 0.14040199673654458	845 0.11162538751431395	845 0.07513450129381888	845 0.3575872946873932	845 0.08898768814751325	845 0.09371943204791182
850 0.14006971436668328	850 0.11202559694848571	850 0.07548125336651651	850 0.35752271874131625	850 0.08851653791819498	850 0.09380820714784473
855 0.14017594435654068	855 0.11239112545955368	855 0.07596109250455038	855 0.3577734110937367	855 0.08813427811849382	855 0.09407933202037938
860 0.1401672386545003	860 0.1129105985356401	860 0.07651134987996826	860 0.35793019458503766	860 0.08783887669187711	860 0.09429867395501705
865 0.14012777005797303	865 0.1133655970485297	865 0.07707522473039538	865 0.35802067353437017	865 0.08708639125610403	865 0.0945123991878636
870 0.13991734880750775	870 0.11378773149476848	870 0.0776508911893762	870 0.3575244660188049	870 0.08625960393664356	870 0.09470507298238802
875 0.1394939027040443	875 0.11424333340896661	875 0.07819533938151645	875 0.3569775554157444	875 0.08554651587992372	875 0.09492271763425895
880 0.13918149642647945	880 0.11471009006499612	880 0.07868322706255876	880 0.35646853189809136	880 0.08482872852179565	880 0.09507668639847065
885 0.1388551494611783	885 0.11505994160242353	885 0.0791957458591377	885 0.35559562473253864	885 0.08408315779973062	885 0.09532415034631779
890 0.1386221215736116	890 0.11546767848532201	890 0.07969059503135761	890 0.3544587151884025	890 0.0833016294677434	890 0.09558836295187013
895 0.13853977167140968	895 0.11584700781360997	895 0.08024929741546141	895 0.3532352465686846	895 0.08246133435544854	895 0.0957652323344679
900 0.1386148538995009	900 0.11627980459494787	900 0.08070354757586184	900 0.35203635350929663	900 0.08176492640434395	900 0.0961643293475153
905 0.13851606599576372	905 0.11674746618447401	905 0.08125675332846437	905 0.3509155600728994	905 0.08101317559798894	905 0.09642548504862794
910 0.1384049076852219	910 0.11718949823462878	910 0.08176391710403039	910 0.3500252153365615	910 0.0803688924266083	910 0.09663102812432207
915 0.13824925570028734	915 0.11758809125546356	915 0.08224913183879844	915 0.34892012544613177	915 0.07980769822895162	915 0.09689466398982348
920 0.13784183930226945	920 0.11792847359813302	920 0.08257652850178243	920 0.34785250722024386	920 0.07933405872153443	920 0.09710785549053436
925 0.13748724169171753	925 0.11822004990644058	925 0.08294066681524699	925 0.34682419642998324	925 0.07895686224221755	925 0.09726947642027327
930 0.13723241116279197	930 0.11846827019965041	930 0.08325618833677874	930 0.345709058282937	930 0.07859408782852952	930 0.09731052319929467
935 0.13696650706212365	935 0.11870710424070628	935 0.08345872088925042	935 0.34490774582563816	935 0.0782785716580334	935 0.09735826661407639
940 0.13669968431257634	940 0.1189673982011371	940 0.08369720798277695	940 0.3443666392282781	940 0.07807273753890046	940 0.09746641814533388
945 0.13667631630649354	945 0.11921437101259041	945 0.08400190758542123	945 0.34419706920465	945 0.07807511993991098	945 0.09766296259072683
950 0.13666190229319755	950 0.11940657742650845	950 0.08422146798441063	950 0.3443139149930761	950 0.0781716461843681	950 0.09778007937933897
955 0.13671779870312845	955 0.11972835248764988	955 0.08455614263302128	955 0.34476959761988446	955 0.07840011872149548	955 0.09795481388587306
960 0.1373822954847017	960 0.1200959656153727	960 0.0848184535421662	960 0.3456525039461034	960 0.07862862578239484	960 0.0981331895708804
965 0.13794721643496483	965 0.1204796364417612	965 0.08510755768585469	965 0.3468883043445647	965 0.07912890990606168	965 0.09834932039995546
970 0.1383734138084537	970 0.12089452816316025	970 0.08540868006730065	970 0.3482284398605514	970 0.07966394663342137	970 0.09858807828970882
975 0.13893713639571334	975 0.12135124913216126	975 0.08580093124871806	975 0.3498405135607247	975 0.08033260490916799	975 0.0989752446734619
980 0.13969782664555233	980 0.12185979359699088	980 0.08626489474220818	980 0.35186263754287894	980 0.08100129192080269	980 0.09938059141907551
985 0.14067559913324887	985 0.12237429123999405	985 0.08666924887371819	985 0.35415687308122806	985 0.08163061210261764	985 0.09974654365527172
990 0.1419454940883822	990 0.12306361925822014	990 0.08728392725183858	990 0.35656966024659353	990 0.08225652619303403	990 0.10021188717905516
995 0.14340751042317143	995 0.12377026248390315	995 0.08789235991945273	995 0.35899317136164877	995 0.082746851251275	995 0.1006977276055416
1000 0.14513021312445049	1000 0.12464259384838915	1000 0.0885594620477519	1000 0.3614729656274876	1000 0.08322386874706021	1000 0.10132379096494622
1005 0.14701715201070503	1005 0.1253611168628762	1005 0.08920268459172301	1005 0.3639891014820587	1005 0.08373213378187352	1005 0.10196219599928355
1010 0.14914321671601388	1010 0.12609938215065866	1010 0.08984014469707374	1010 0.3663568389997421	1010 0.08428751803686495	1010 0.10255817841580447
1015 0.15121277792267657	1015 0.12695502517087542	1015 0.09051473869853062	1015 0.36862061430142257	1015 0.08479719796387343	1015 0.10320759004328252
1020 0.15346975364027393	1020 0.12776593738746028	1020 0.09113948898675135	1020 0.37057140459107973	1020 0.08527414302716307	1020 0.10387056170540052
1025 0.15568140907493616	1025 0.12859721367872254	1025 0.0917304700761849	1025 0.3722227892337481	1025 0.08577989387017713	1025 0.10440837371891139
1030 0.15799405570279684	1030 0.12938547332733447	1030 0.09226336010965434	1030 0.37365700087709436	1030 0.08633859217934477	1030 0.10501438343524783
1035 0.16048830040518508	1035 0.1301949568161838	1035 0.09281107544798081	1035 0.3750456453644154	1035 0.08691275331554354	1035 0.10569216754768913
1040 0.1629124223485788	1040 0.13102104273757179	1040 0.0933942542515607	1040 0.3765799323321256	1040 0.08760028203341104	1040 0.10629191721349242
1045 0.1653172343093104	1045 0.13170037363221337	1045 0.09392989267130389	1045 0.3782280231038184	1045 0.08830830760209381	1045 0.10699833208357941
1050 0.16780287743419728	1050 0.1326106611903048	1050 0.094347872864469	1050 0.3800522591027273	1050 0.08911065315430951	1050 0.10771420417609748
1055 0.17022471503932074	1055 0.1335104951685046	1055 0.09489297488211536	1055 0.38170309295799504	1055 0.08979737724556919	1055 0.10850395634215368
1060 0.1724764308424166	1060 0.13427061878587748	1060 0.09537802603961791	1060 0.38317873209588127	1060 0.09041819320960538	1060 0.10913498444589304
1065 0.1747545435773043	1065 0.13503201206379326	1065 0.095920643567262	1065 0.38479923868000543	1065 0.09099723786945531	1065 0.10977177279572148
1070 0.1768969475884739	1070 0.135710959497134	1070 0.09650361589720638	1070 0.38642227912405236	1070 0.09163072875143388	1070 0.11036980302792962
1075 0.17895274790208976	1075 0.13650394573608163	1075 0.09696462745424379	1075 0.3880250961013764	1075 0.09226498143281461	1075 0.11106835969000772
1080 0.18095956886257525	1080 0.13717271579696327	1080 0.0973906644069563	1080 0.39000187012545023	1080 0.09293854433359613	1080 0.11165440729160205
1085 0.18275977924387116	1085 0.1377503609100766	1085 0.09794649659726234	1085 0.39199182555129175	1085 0.0936346123422981	1085 0.1122775253154586
1090 0.18461471885106254	1090 0.13849910488275052	1090 0.09846061271126096	1090 0.3939459822410461	1090 0.09424594497330006	1090 0.11292503786108024
1095 0.18648249717898147	1095 0.13917495969556873	1095 0.09886509956451218	1095 0.39602760014997296	1095 0.09502953866856532	1095 0.11349412632574922
1100 0.18825064226023583	1100 0.1398438516252722	1100 0.09935794556176562	1100 0.3979986685791319	1100 0.09566523366528822	1100 0.11415552286343515
1105 0.1899566075871757	1105 0.1405233103660421	1105 0.09989374675695718	1105 0.4001433659830467	1105 0.09639696683050637	1105 0.11478270551012058
1110 0.1914700000959514	1110 0.14121281134608424	1110 0.1003573684288042	1110 0.4021535526330401	1110 0.0971121085887425	1110 0.11543284154690393
1115 0.19290062990770968	1115 0.14182335692356168	1115 0.10088391893655113	1115 0.4042075991754758	1115 0.09771459487516937	1115 0.11607484864144654
1120 0.1941841830032896	1120 0.14251773178003224	1120 0.10139441789244295	1120 0.40637045422536944	1120 0.09839918739362655	1120 0.11673168900434096
1125 0.19564373368367036	1125 0.14315133493945478	1125 0.10189422643714344	1125 0.40855706958391463	1125 0.09903704068171262	1125 0.1174483941188918
1130 0.19710870055985982	1130 0.14388063681975546	1130 0.1023515176127112	1130 0.4107615007329112	1130 0.0996958908287476	1130 0.1181775511285365
1135 0.19849602169312558	1135 0.14464340993781358	1135 0.10280029511166908	1135 0.412966598108985	1135 0.10031753981362014	1135 0.11894193700607589
1140 0.19996691663045207	1140 0.14550409756163754	1140 0.10327534858338229	1140 0.4151677260744995	1140 0.10089684690750207	1140 0.1197129952504856
1145 0.20143228453702108	1145 0.1462736890364164	1145 0.10371546793008893	1145 0.41722993340429926	1145 0.10143222053232956	1145 0.12044911813400416
1150 0.20297308998273142	1150 0.1470600251400334	1150 0.10412016047159894	1150 0.41930400828047415	1150 0.10198620796929873	1150 0.12116501201683305
1155 0.20465729717097172	1155 0.14773614404093108	1155 0.10461685898006086	1155 0.4217708806529217	1155 0.10255580289586953	1155 0.12187291201196206
1160 0.206591543737805	1160 0.14836700269336453	1160 0.1050976389280563	1160 0.4240109287288546	1160 0.10299107967572713	1160 0.12246221879988667
1165 0.20795176230654155	1165 0.1490050204094485	1165 0.10551774292555016	1165 0.4260811287334919	1165 0.10368628889866055	1165 0.12311956284998123
1170 0.20924930806649603	1170 0.1496542583600036	1170 0.10609416500358664	1170 0.42822573114367535	1170 0.10427691729064828	1170 0.12368808440753745
1175 0.2106056820372776	1175 0.15028151774574636	1175 0.10652367806318117	1175 0.43024259185703373	1175 0.10492815302563933	1175 0.1243428449303011
1180 0.21189083815087323	1180 0.1509076060986121	1180 0.1070767806505576	1180 0.4321913626583932	1180 0.10552985618964458	1180 0.12487598337478166
1185 0.21300090612366915	1185 0.151530622795544	1185 0.10754234334060503	1185 0.43470843638799256	1185 0.10615725572547938	1185 0.12538973878558518
1190 0.21411975665682334	1190 0.1522138241340219	1190 0.1080680472211176	1190 0.4370722367302873	1190 0.10679225027688341	1190 0.1260283201944159
1195 0.21514527718399779	1195 0.15277186800628084	1195 0.10848556476565635	1195 0.43914308491970383	1195 0.10736489540105001	1195 0.1264688399037732
1200 0.2162062657354487	1200 0.15338532666945426	1200 0.10900782529957424	1200 0.44118239420533367	1200 0.10798896153630384	1200 0.12703366889599355
1205 0.2172947011762947	1205 0.15396083258109738	1205 0.10952366479391318	1205 0.44340947910547657	1205 0.10860914486551274	1205 0.12763367234268747
1210 0.21830770478819198	1210 0.15456391843553333	1210 0.1100391191655159	1210 0.4456455653166879	1210 0.10920920862689372	1210 0.12816473618947433
1215 0.21914585267216685	1215 0.15515174554409666	1215 0.11047391772415914	1215 0.4477444234553796	1215 0.10978388527784677	1215 0.12867579340160415
1220 0.22004226109772745	1220 0.15568668963309268	1220 0.11092892029520797	1220 0.44974604318363653	1220 0.1103336237574475	1220 0.12915178728315008
1225 0.22091629817900493	1225 0.15632643314108555	1225 0.11133145566839887	1225 0.4518941087347794	1225 0.1109279142148932	1225 0.1295876748280893
1230 0.2217818315076595	1230 0.1568892517738075	1230 0.11175655645558225	1230 0.4539132906273681	1230 0.11151893721357395	1230 0.13013831023036873
1235 0.22285162557704813	1235 0.15754209996291282	1235 0.11230824409409083	1235 0.4557653306721727	1235 0.11209670676042784	1235 0.13055374214395685
1240 0.22382377589699273	1240 0.15825725331142712	1240 0.11279254793689626	1240 0.4572875115794119	1240 0.11272618676927539	1240 0.13107568976059475
1245 0.22474178692944793	1245 0.15893339274758436	1245 0.11317281043339182	1245 0.45904707749273305	1245 0.11329750788981291	1245 0.13169286036367778
1250 0.22574728246358267	1250 0.1597879436924315	1250 0.11359840000908224	1250 0.4607062345817307	1250 0.11387327164977415	1250 0.13224856836418908
1255 0.22664433763365388	1255 0.16060557974708164	1255 0.11405731141517782	1255 0.46199054062486195	1255 0.1143831346995374	1255 0.13291191740282743
1260 0.22755767128247964	1260 0.16128429007606673	1260 0.1144733536501472	1260 0.4633834545434261	1260 0.11485177848803907	1260 0.13350288991489506
1265 0.22857799222447178	1265 0.16215316852369008	1265 0.11492003256461021	1265 0.46462096140114717	1265 0.11536388920733354	1265 0.13414754718553512
1270 0.22953557303102545	1270 0.16290156592364505	1270 0.11537851072263822	1270 0.4662170571021697	1270 0.11589535949851314	1270 0.13478942514347433
1275 0.23044471678628822	1275 0.16373735730834044	1275 0.11572295902721218	1275 0.4675977361960203	1275 0.1164211814925148	1275 0.1354999731012503
1280 0.23141018321772713	1280 0.16456307397951012	1280 0.1162513913001726	1280 0.4694242614176538	1280 0.11676244569137062	1280 0.13621123761872464
1285 0.2322984527677258	1285 0.1652789213353509	1285 0.11680433361361785	1285 0.4711269173433569	1285 0.11719502101745485	1285 0.13688990084894437
1290 0.23324119071273233	1290 0.1660313428199259	1290 0.11714014768515518	1290 0.47266814382435995	1290 0.11771199101479744	1290 0.13752256611166896
1295 0.23420190188273135	1295 0.16666630177701103	1295 0.11749663976259786	1295 0.47423933278113384	1295 0.118422429932111	1295 0.138155237359876
1300 0.2351379936625566	1300 0.16738347752053107	1300 0.11801277586502734	1300 0.475595935361712	1300 0.11904605217590974	1300 0.13875607815251753
1305 0.2360334336136556	1305 0.16809787593003428	1305 0.11849778694104282	1305 0.47700851113688	1305 0.11980994551853588	1305 0.13938980932139958
1310 0.23688510405444235	1310 0.16874210347131088	1310 0.11890841862607242	1310 0.47832762372620113	1310 0.12043561802657633	1310 0.13989202800971942
1315 0.2376139825767535	1315 0.16932902341588035	1315 0.11942016626691576	1315 0.47991627050403246	1315 0.12096152358282429	1315 0.140436153588203
1320 0.23840782665956714	1320 0.1698430330468706	1320 0.11990559014742	1320 0.48174386274363934	1320 0.12162168695878185	1320 0.1409788822527542
1325 0.23937513903094304	1325 0.17037249587910883	1325 0.12038662894043287	1325 0.483618707831646	1325 0.12215828031158449	1325 0.14161193899684058
1330 0.24024890301541674	1330 0.1709905281464651	1330 0.12093398248788916	1330 0.48553711899252067	1330 0.12262355098393307	1330 0.1422305613370229
1335 0.24123955492605978	1335 0.1716447031898983	1335 0.12158027199682853	1335 0.48748861413389355	1335 0.12306786412163372	1335 0.14287550838840382
1340 0.24238313118771374	1340 0.17248018465982998	1340 0.1221969626753126	1340 0.48941194079723377	1340 0.12333757582233991	1340 0.14348697600888627
1345 0.24318093127697007	1345 0.17315921531522346	1345 0.12274286434069002	1345 0.4912349573928082	1345 0.12360513029942138	1345 0.1441126743901411
1350 0.24416400466718677	1350 0.17386507699143594	1350 0.12332867178689753	1350 0.49340781264221845	1350 0.12384435906736174	1350 0.14476330326841455
1355 0.2451699452323153	1355 0.1745494810614521	1355 0.12399920931825768	1355 0.49558788566654693	1355 0.12403565890937927	1355 0.1454174968841638
1360 0.24597810240032442	1360 0.17525281481900162	1360 0.12459173665814692	1360 0.49746275424645275	1360 0.12409593064019908	1360 0.14604593329553664
1365 0.24698512160778988	1365 0.1760122939545536	1365 0.12523772230898852	1365 0.4995838292305522	1365 0.12427180888095292	1365 0.14671192849970238
1370 0.24795626552748704	1370 0.17678623234107974	1370 0.12595670332083508	1370 0.5016889185007901	1370 0.1243508635297533	1370 0.1473537887995014
1375 0.24907970359963527	1375 0.1776076599964535	1375 0.12658924957455386	1375 0.5037442578887156	1375 0.12447706799527782	1375 0.14810256540863864
1380 0.2500286082911324	1380 0.1784806112215936	1380 0.12725298844276636	1380 0.5058014276844103	1380 0.12454233514815789	1380 0.14886074935241464
1385 0.251106443495844	1385 0.17929475890723048	1385 0.12788717443703632	1385 0.5082510353974219	1385 0.12461479804327302	1385 0.14963785551300027
1390 0.2523226369514373	1390 0.18013433820436528	1390 0.1285392026778507	1390 0.5104077380989038	1390 0.12473659521301321	1390 0.15044637508589337
1395 0.25339134336066627	1395 0.1810187831314732	1395 0.12915885477274633	1395 0.5124761224252584	1395 0.1249253419767665	1395 0.15121541062273017
1400 0.25465171762770056	1400 0.1819458448631854	1400 0.12987400571019886	1400 0.5144279754793093	1400 0.12512071390605103	1400 0.15203800022390085
1405 0.2560512684754571	1405 0.18287445560276575	1405 0.1305725882090777	1405 0.5167904829528859	1405 0.1253783474451429	1405 0.15277249960628794
1410 0.2570253762875259	1410 0.1836442990112212	1410 0.13117152243301058	1410 0.5188464220954296	1410 0.1256585147193428	1410 0.153511670816067
1415 0.2581197670106814	1415 0.18441727418359471	1415 0.13167574342258326	1415 0.5208344549516122	1415 0.1259702809853819	1415 0.15421923446413
1420 0.2591592680238522	1420 0.18518319792554608	1420 0.13227176138707725	1420 0.5229026749236255	1420 0.12637285650053257	1420 0.1549173937120426
1425 0.26036157009129723	1425 0.18592051290408707	1425 0.1328122772278905	1425 0.5250416905038653	1425 0.12686898862760007	1425 0.15558785257606392
1430 0.2615872097457271	1430 0.18664243927010302	1430 0.1334641029149118	1430 0.5269893426855876	1430 0.12741361341974106	1430 0.15622713189163323
1435 0.2628131541069232	1435 0.18735772724017077	1435 0.13408909809685793	1435 0.5289021098913043	1435 0.12796921994114308	1435 0.1567797557222103
1440 0.26395195041941094	1440 0.18807209816639198	1440 0.13459861464661643	1440 0.5306710800821629	1440 0.1285800177921872	1440 0.15739185427083532
1445 0.2649573445231996	1445 0.18868702884719696	1445 0.13505746087019568	1445 0.5325428887847375	1445 0.12920225138885688	1445 0.1578995069611312
1450 0.26606755297480134	1450 0.18933575972593716	1450 0.13553098624317036	1450 0.5343161774451493	1450 0.12983365021601465	1450 0.15841518218179457
1455 0.2669619541918449	1455 0.18999041839698572	1455 0.1359729853742831	1455 0.5357997907539794	1455 0.13043256103109213	1455 0.15891818611117073
1460 0.267891339506043	1460 0.19057308210554733	1460 0.1363973404493795	1460 0.5373784111824116	1460 0.13101756107299373	1460 0.15937358722235112
1465 0.2687714742759339	1465 0.19126026785631584	1465 0.1369003151630807	1465 0.5388029927829785	1465 0.13154142971485702	1465 0.15982988221222602
1470 0.26959282714036953	1470 0.19192652757910447	1470 0.13738584410244936	1470 0.5405727327093345	1470 0.1320094221927729	1470 0.16027884560108463
1475 0.270351866284593	1475 0.19257494188162894	1475 0.13776323806416402	1475 0.5418950269913595	1475 0.13238805714353938	1475 0.16074871725487969
1480 0.2707567958067682	1480 0.19312040018711513	1480 0.13824148606485315	1480 0.5432826789545018	1480 0.13259165073463205	1480 0.16118795289820326
1485 0.27135344682485474	1485 0.1936135526565561	1485 0.1385682912432226	1485 0.5446041479105143	1485 0.13304191381731736	1485 0.16159859488468822
1490 0.27205226928042303	1490 0.19414454543849394	1490 0.13890526127101224	1490 0.5458860756003839	1490 0.13351589531910601	1490 0.16204095073644995
1495 0.2722983979886015	1495 0.19465311410652625	1495 0.13919752345429381	1495 0.5468749512276168	1495 0.13390980480705036	1495 0.16242404360761178
1500 0.2729383129966736	1500 0.1951970914800347	1500 0.13951321027796673	1500 0.5477646342590405	1500 0.13432347484344556	1500 0.16277368611086457
1505 0.27352546383205406	1505 0.19570889984222864	1505 0.13978491561345627	1505 0.5485392336365286	1505 0.13476110742543204	1505 0.16316787403210886
1510 0.2742426265304406	1510 0.1962901059997698	1510 0.13996020708379578	1510 0.5498109673267199	1510 0.1351572855875307	1510 0.16351871079897534
1515 0.2747496981613261	1515 0.19685829446506875	1515 0.14020118847123786	1515 0.5509949908849334	1515 0.13550912046021704	1515 0.1639779576641832
1520 0.2754025101671496	1520 0.19733212398511957	1520 0.14043635801077575	1520 0.5521334867189864	1520 0.13589985523044154	1520 0.16439310823169698
1525 0.2758824569613237	1525 0.19786746648884046	1525 0.1406856665312488	1525 0.5532555032804795	1525 0.1362386204537226	1525 0.16479422358755122
1530 0.27652572383330365	1530 0.19833581534416517	1530 0.14095172739991257	1530 0.554383812478835	1530 0.1365817563022606	1530 0.16515818063075177
1535 0.2771714850729902	1535 0.1987578531792802	1535 0.14125365932772277	1535 0.5552449767268995	1535 0.1369226336083251	1535 0.1654712799774555
1540 0.27792882148611636	1540 0.19918430484200406	1540 0.1415312802995045	1540 0.5563709312812221	1540 0.13722166855889162	1540 0.16576037953005354
1545 0.2781779165598991	1545 0.19954714890883893	1545 0.1417172319943669	1545 0.5573680683260607	1545 0.13755223466173724	1545 0.16606893719706695
1550 0.2790138936380018	1550 0.20008821022547127	1550 0.14200657794321814	1550 0.5585483260803329	1550 0.1378331007831073	1550 0.16643674671517292
1555 0.27975818455641843	1555 0.20048157038289283	1555 0.14226304663035516	1555 0.5593642490178469	1555 0.13813379542352844	1555 0.16675763394605686
1560 0.2803073371577807	1560 0.2008365636991461	1560 0.14252098569906335	1560 0.5602293936495688	1560 0.1384242767930442	1560 0.16701575635053906
1565 0.2811168161545213	1565 0.20125600206362057	1565 0.1428457992434662	1565 0.5609399142369922	1565 0.13870097331373776	1565 0.16727977061276167
1570 0.2817079521135371	1570 0.20164350444983767	1570 0.1431163003755312	1570 0.5617335262288911	1570 0.1389371616334801	1570 0.16752239220407586
1575 0.2823750386310334	1575 0.20209519122821518	1575 0.14334006702582722	1575 0.5626912927743741	1575 0.13919394190019935	1575 0.16783013505016517
1580 0.28279797093299514	1580 0.2025363131922285	1580 0.14354086750171977	1580 0.5635154917570899	1580 0.13946053651685622	1580 0.16811629330126637
1585 0.2832724119240697	1585 0.20290742975056592	1585 0.14379518184822807	1585 0.5641046296775093	1585 0.1395934019332545	1585 0.16839418228277214
1590 0.2837049686921316	1590 0.2033883477036399	1590 0.1440519946751968	1590 0.564574004362828	1590 0.1398248950208361	1590 0.16867798481459828
1595 0.2841344459633767	1595 0.20396492482214912	1595 0.1443858867597202	1595 0.565404206055696	1595 0.14004216208134462	1595 0.16892782142115026
1600 0.284452979107371	1600 0.204112722483901	1600 0.14455913495390815	1600 0.5655048926434775	1600 0.14009346954120835	1600 0.16905911912453178
1605 0.2850243221759213	1605 0.204719572484455	1605 0.1449385191840038	1605 0.5666759560046789	1605 0.14035950250441287	1605 0.1694251246660165
1610 0.2855487521101085	1610 0.20544428867461165	1610 0.1453312765524287	1610 0.5682303311750463	1610 0.14076663998062863	1610 0.17003218061516032
1615 0.2856067639396832	1615 0.20582285674954917	1615 0.1453201650938067	1615 0.5684954646090274	1615 0.14087389465997344	1615 0.1702417542066683
1620 0.28580732595261893	1620 0.20623126555658322	1620 0.1454975900016011	1620 0.5689649335619752	1620 0.14106548091658438	1620 0.17051717694724672
1625 0.28609660999827635	1625 0.20661255175173632	1625 0.14564159831933243	1625 0.5693530496273742	1625 0.14128008751351442	1625 0.17074370127837876
1630 0.28630162516008845	1630 0.20702196762868794	1630 0.14593094307856952	1630 0.5698492209442173	1630 0.14149887219827767	1630 0.17097653678799754
1635 0.286543899180456	1635 0.20750535725053654	1635 0.14621094543249377	1635 0.5706124675585973	1635 0.1417585116586845	1635 0.17129513163242702
1640 0.2866543926722965	1640 0.20787506755155366	1640 0.1464143404108469	1640 0.5709722910756571	1640 0.14197133601203485	1640 0.1714748978107735
1645 0.28678794962230836	1645 0.20839211684417322	1645 0.14656750407923927	1645 0.5715554950363408	1645 0.14213873271828906	1645 0.1716986168427978
1650 0.28704830130554126	1650 0.20884082920847818	1650 0.14675268926156254	1650 0.5718550301367483	1650 0.14232135478615077	1650 0.17198077613654142
1655 0.28711960322692337	1655 0.20907982979203837	1655 0.14694495225755905	1655 0.5725126585137069	1655 0.14249428666509414	1655 0.17212572757484282
1660 0.2876598708445162	1660 0.20933776696398326	1660 0.14717607193488988	1660 0.5730913758695467	1660 0.14265055847591082	1660 0.17236769345708924
1665 0.2879838491740445	1665 0.20959628263576902	1665 0.1474876037542925	1665 0.573656313419901	1665 0.14272020825216333	1665 0.17254224690747785
1670 0.2883187961061208	1670 0.20978800459878552	1670 0.14788151309173894	1670 0.5741076122194355	1670 0.14284606420218154	1670 0.17270292024916462
1675 0.28849576353198486	1675 0.2101077022524049	1675 0.14815011612413215	1675 0.5743372792577633	1675 0.14295296004289268	1675 0.17289375242825533
1680 0.2882806967826745	1680 0.21016742659644128	1680 0.1483345358935088	1680 0.5746798116916509	1680 0.14295170709041324	1680 0.17281848031753905
1685 0.28878663392330306	1685 0.21034050955849576	1685 0.1485259928491095	1685 0.5750859952071314	1685 0.14296912383860075	1685 0.1727950599871705
1690 0.2889577732239325	1690 0.21044610755063634	1690 0.14883539652480052	1690 0.5753658609768403	1690 0.14295971562316317	1690 0.17275338303342214
1695 0.28857634744771243	1695 0.21045236123977726	1695 0.14895490482531745	1695 0.5752717091685564	1695 0.1429167337647467	1695 0.17268861511986025
1700 0.28907975635784544	1700 0.21052349982224328	1700 0.14912962606529548	1700 0.5753061067783409	1700 0.1428738372520714	1700 0.17267954223231924
1705 0.289273306367853	1705 0.21069886427700218	1705 0.14931890450291593	1705 0.5752339726515714	1705 0.1428458139646297	1705 0.17261627532994986
1710 0.28939807234242193	1710 0.21088116628068115	1710 0.14932776587362945	1710 0.5754043728056315	1710 0.1428035714476975	1710 0.17261771209426088
1715 0.28949340556153985	1715 0.21111556642235438	1715 0.14945563755929603	1715 0.5755050176660272	1715 0.1427666872905693	1715 0.17271000306234463
1720 0.28945834009782256	1720 0.21136347136116582	1720 0.1495639238209291	1720 0.5750164375501811	1720 0.1427093152303005	1720 0.17271686834769912
1725 0.2892613908340646	1725 0.21150844387247147	1725 0.1495521555290236	1725 0.5751524096948786	1725 0.14265594237005827	1725 0.17260372434777957
1730 0.289375057878805	1730 0.21171568874281024	1730 0.149662249597614	1730 0.5753478974331215	1730 0.1425318368600084	1730 0.17252222767939943
1735 0.2892450945500791	1735 0.21177151308670386	1735 0.14967365390400586	1735 0.5754768939343516	1735 0.14249525119929066	1735 0.17248023261615983
1740 0.28922944687565666	1740 0.21202768632358063	1740 0.14982665866058112	1740 0.5760173916989921	1740 0.14244152919644676	1740 0.17251224565191126
1745 0.288878766167936	1745 0.2122065663104578	1745 0.14976615964363274	1745 0.5761841986680994	1745 0.1424780159317844	1745 0.17264212575543492
1750 0.28897207155839405	1750 0.21262672714657502	1750 0.14993795634801954	1750 0.576278657699888	1750 0.14245858982367426	1750 0.17277202203342773
1755 0.28888821434808504	1755 0.2127722953503991	1755 0.14982932630302467	1755 0.5763706468584716	1755 0.1425776739146738	1755 0.17286306457468717
1760 0.28857466221041866	1760 0.21302501957234388	1760 0.14996079026488404	1760 0.5763743140803995	1760 0.14270846963488057	1760 0.1729950776637566
1765 0.28885748917939796	1765 0.21323970220049002	1765 0.15002484963384122	1765 0.5764022821684647	1765 0.14276206382304418	1765 0.17308719356619184
1770 0.2891106636452995	1770 0.21353510878142284	1770 0.15009216764727432	1770 0.5766364384612656	1770 0.14279968516617872	1770 0.17318100413688306
1775 0.2893245355960999	1775 0.21396858982115263	1775 0.1501819390670026	1775 0.5768899178454322	1775 0.14285018331497687	1775 0.1733363142654566
1780 0.2888559775296343	1780 0.21411452590418373	1780 0.1500318442933241	1780 0.5765391909968303	1780 0.14281008865010356	1780 0.17331497751814193
1785 0.288805766220012	1785 0.21432205050624778	1785 0.1501249125150889	1785 0.5762644566913739	1785 0.14274208993575083	1785 0.17335371104131003
1790 0.2889181787174927	1790 0.214660740100823	1790 0.15033654493631038	1790 0.5757744461097295	1790 0.14269937216811215	1790 0.17336763806140737
1795 0.28898960810924695	1795 0.21472267867369554	1795 0.15040443771513462	1795 0.575913280290351	1795 0.1427014479528082	1795 0.17335498641863803
1800 0.28892374216014555	1800 0.2146232450196652	1800 0.15049625769368788	1800 0.5756277303241035	1800 0.14267237844946704	1800 0.173370883173747
1805 0.2892701965901439	1805 0.21518919207733342	1805 0.1508738979798238	1805 0.5762546673981844	1805 0.14292436562926064	1805 0.17371924919466017
1810 0.2897416390941633	1810 0.2155085199666461	1810 0.1511234882847127	1810 0.5769370938845966	1810 0.14294453914988406	1810 0.1738499623300293
1815 0.28945568916549624	1815 0.21532788191827387	1815 0.15088442880455527	1815 0.576230236381901	1815 0.14281624401442386	1815 0.17371546501838836
1820 0.289694950600891	1820 0.21551749714297408	1820 0.15099235014144452	1820 0.5764066753814339	1820 0.14284861043799346	1820 0.17377991078635624
1825 0.2897388404575245	1825 0.21571804201176642	1825 0.1511899480534284	1825 0.5764297889294678	1825 0.14287689013203406	1825 0.173764921546621
1830 0.2898088214035978	1830 0.21611559458350368	1830 0.15153342255607757	1830 0.5765980603312326	1830 0.14292397443934735	1830 0.17386098535814645
1835 0.28972401977379897	1835 0.21650256809865412	1835 0.15177354655776715	1835 0.5765945676737574	1835 0.1429209437926006	1835 0.17394300515978087
1840 0.28988332521538857	1840 0.2165796046465163	1840 0.15184571463913552	1840 0.5768607892763334	1840 0.14291973691950205	1840 0.1738008624556805
1845 0.28998001831753567	1845 0.2167819992378777	1845 0.15180717520924064	1845 0.5772236415423492	1845 0.14299227322636382	1845 0.17398706884225656
1850 0.2897011287117746	1850 0.21707075268333254	1850 0.1517464917554484	1850 0.5771693884256316	1850 0.14305209656890308	1850 0.1741786120408299
1855 0.28953303410971154	1855 0.21732310481844735	1855 0.15171952296013896	1855 0.5775941503687895	1855 0.1431310109928183	1855 0.17430023066652953
1860 0.289814203407804	1860 0.2176600033650311	1860 0.15187735153194357	1860 0.5778520825052516	1860 0.14318847552518993	1860 0.17456855536313723
1865 0.2897299460461818	1865 0.2179873388999658	1865 0.15216167259430355	1865 0.5781730009672513	1865 0.1432667626459995	1865 0.17477158990879013
1870 0.289716167991116	1870 0.21827663690657548	1870 0.15253872979611072	1870 0.5785348867532557	1870 0.14338868335749477	1870 0.17497881835094187
1875 0.289586781030916	1875 0.21871711809508432	1875 0.1526924329684145	1875 0.5789164380533498	1875 0.14345593949619695	1875 0.175161949521858
1880 0.28936974576492375	1880 0.21888422377784217	1880 0.15284079240546442	1880 0.5793890963946431	1880 0.1434685246801202	1880 0.1751831965197423
1885 0.28940383942512604	1885 0.21917321933210415	1885 0.15298712331452188	1885 0.5796763227338931	1885 0.14354028894565476	1885 0.17524808461563074
1890 0.28917783782716744	1890 0.2194310788326956	1890 0.15318318709261888	1890 0.5799309171077738	1890 0.143632683640374	1890 0.17534213511373234
1895 0.28893475636414284	1895 0.21963387018156477	1895 0.15328173432818473	1895 0.5800351667333771	1895 0.14373222180066883	1895 0.17549384817517477
1900 0.28906749097401835	1900 0.21979637887648237	1900 0.15343239687573992	1900 0.5801914004914848	1900 0.14380500408108712	1900 0.17559402591923914
1905 0.28886843518697486	1905 0.21987413146883006	1905 0.15371564989360606	1905 0.5801365734528696	1905 0.14391914727787541	1905 0.17561972157621378
1910 0.2887364628463996	1910 0.2201637712270872	1910 0.15387774208544408	1910 0.5802263190049	1910 0.1439137347892875	1910 0.17567365004088478
1915 0.28844794794465695	1915 0.2206466310946802	1915 0.1541346091962948	1915 0.5797074827925756	1915 0.14406905530821434	1915 0.17587101905893984
1920 0.288290650463765	1920 0.2209577824964804	1920 0.15423530875337843	1920 0.5794609865623889	1920 0.14432180254949264	1920 0.17598438130659078
1925 0.2881376947781204	1925 0.22096634059067605	1925 0.15412774141244742	1925 0.579752081952646	1925 0.14438981280292512	1925 0.17588609207443376
1930 0.2881455861247	1930 0.22107302573738827	1930 0.15414634224680238	1930 0.5798606382798897	1930 0.14442687757030936	1930 0.17584648037450867
1935 0.28801424268522885	1935 0.22104434855732563	1935 0.1539352999154239	1935 0.5800415536760177	1935 0.14456229412037935	1935 0.17583816449770556
1940 0.2878890666698557	1940 0.22108745307906003	1940 0.15416678851058982	1940 0.5802958201306422	1940 0.14445662562797015	1940 0.17570600689903293
1945 0.28765018207364157	1945 0.22129977880419818	1945 0.15423483790158593	1945 0.5800380191885594	1945 0.1447534420984515	1945 0.17591112245171886
1950 0.2874605158108782	1950 0.221499017233928	1950 0.1543570348975574	1950 0.5801907511159344	1950 0.14485574728462303	1950 0.17597847563349506
1955 0.28738817052286963	1955 0.2215671425711453	1955 0.15416827077261866	1955 0.5806241182507229	1955 0.14508587577811574	1955 0.1760975466395482
1960 0.2873366066653262	1960 0.2216119296875734	1960 0.15452315676851214	1960 0.5809826859203999	1960 0.1450605625251592	1960 0.17600542518854387
1965 0.2877178470993256	1965 0.22194584134977102	1965 0.15483711773077574	1965 0.5813141191641331	1965 0.14529161292565185	1965 0.17631653766760705
1970 0.2878051286926507	1970 0.2222250054193389	1970 0.1550335572824786	1970 0.5815912881865103	1970 0.14535692341668274	1970 0.17643906893431247
1975 0.287795861670552	1975 0.22222491005844036	1975 0.1551959526593372	1975 0.5819385112622557	1975 0.14533478919271153	1975 0.17660457358624845
1980 0.2874622538102942	1980 0.22261685653159363	1980 0.15536355426933454	1980 0.581829487988738	1980 0.14532923161115127	1980 0.1768218225724003
1985 0.2878130127258855	1985 0.2230423881115582	1985 0.15572777944415306	1985 0.582690895277527	1985 0.14528027900088727	1985 0.17701228907060365
1990 0.2880093539979004	1990 0.22315740971661835	1990 0.1559423380837155	1990 0.5832691207903201	1990 0.14527175051270608	1990 0.17717534140234337
1995 0.2882660587472873	1995 0.2237794094178062	1995 0.15625397019966342	1995 0.5839471235682651	1995 0.1453839965616434	1995 0.17751300813825022
2000 0.2883887911140646	2000 0.22425475010803528	2000 0.15660852281234638	2000 0.5844819893936722	2000 0.14530806519204487	2000 0.17768809978771888
2005 0.28832202555424963	2005 0.2248003283567293	2005 0.15699720923393784	2005 0.5850873981382602	2005 0.14509311445157694	2005 0.1777801043197262
2010 0.2887307056858164	2010 0.2251777243709555	2010 0.15724622611309996	2010 0.5856591162114465	2010 0.1450059209664466	2010 0.17805561118893737
2015 0.2889342682658049	2015 0.22535655158098938	2015 0.15731246349076816	2015 0.5859343273084604	2015 0.14503021997150334	2015 0.17837144989472714
2020 0.28920957782382783	2020 0.22603514971451108	2020 0.1577707759222712	2020 0.5862595944166632	2020 0.14510037847988397	2020 0.17872750786563782
2025 0.28925586167632233	2025 0.22649468493313302	2025 0.15799689168240683	2025 0.5862162262054774	2025 0.14511477246165108	2025 0.17899119837115085
2030 0.28945162835443095	2030 0.22701833815785744	2030 0.15861988387930573	2030 0.586424154147969	2030 0.14515965125901908	2030 0.17930147709568786
2035 0.2895116430004556	2035 0.22718602500954974	2035 0.1587944095885146	2035 0.586532135907576	2035 0.14515471921362635	2035 0.17941485819777836
2040 0.28987405371610386	2040 0.22724555570769533	2040 0.15922226922006077	2040 0.5868596828999522	2040 0.14533270157775022	2040 0.17956283079972282
2045 0.2897667745858534	2045 0.22744587215715392	2045 0.15927961067342516	2045 0.5873670960929546	2045 0.14548903617155967	2045 0.17991531708147543
2050 0.2896271065531738	2050 0.22793689901296899	2050 0.15967706981370303	2050 0.5875924606283252	2050 0.14564295925100482	2050 0.18021094652436428
2055 0.2895810577561966	2055 0.2281638494194716	2055 0.15979506444802144	2055 0.5880617193804699	2055 0.14580091490057923	2055 0.1804640752041177
2060 0.2898328546929688	2060 0.22852196340767728	2060 0.1603103699301582	2060 0.5888109545841915	2060 0.14604336294679288	2060 0.18083882908948354
2065 0.2898381166869102	2065 0.2286655641653946	2065 0.160530397989297	2065 0.5892811073945874	2065 0.14624957926807508	2065 0.18108137746559105
2070 0.28973732862020846	2070 0.22894772979707045	2070 0.1608545907314885	2070 0.5896201811833935	2070 0.14647204216785292	2070 0.18131492467422566
2075 0.28936672303647304	2075 0.2292202238675124	2075 0.16113395612059	2075 0.590164336131607	2075 0.14658786616460462	2075 0.18142535311542632
2080 0.2896764928847827	2080 0.2297317662104975	2080 0.1613213666493126	2080 0.5907397244726207	2080 0.1470128042693876	2080 0.1818702660613167
2085 0.2898609650602539	2085 0.23024043619119178	2085 0.16141914960620685	2085 0.5907423594256085	2085 0.1473756824973528	2085 0.18220842378410637
2090 0.2901257376146008	2090 0.23074300967281758	2090 0.1613282064513491	2090 0.591778038601503	2090 0.1477383359075484	2090 0.1825584845002632
2095 0.2904680275975227	2095 0.23126085718456751	2095 0.161620408436814	2095 0.5928528354402346	2095 0.14808229925755403	2095 0.18297299747676563
2100 0.29054145885242716	2100 0.2317066938556471	2100 0.16192539339390774	2100 0.593934133454869	2100 0.14827120874928498	2100 0.18321272985716264
2105 0.29100928422381733	2105 0.23226947587809513	2105 0.16207375336486537	2105 0.5947625961265566	2105 0.14864211300520708	2105 0.18363101166864798
2110 0.2915294130977084	2110 0.23327152612686552	2110 0.16253829177855825	2110 0.5957826556698613	2110 0.14900084184496878	2110 0.18412743132692683
2115 0.29143081035268703	2115 0.23383570373056814	2115 0.16275155759995466	2115 0.5960349240061841	2115 0.149304654148223	2115 0.18440657114229353
2120 0.29201275120901304	2120 0.23450751645306447	2120 0.16276695327355611	2120 0.5969136921800103	2120 0.1496354077809227	2120 0.1848510965675538
2125 0.2924401281380784	2125 0.23520248571734126	2125 0.16277097807268864	2125 0.5976035612411557	2125 0.14982855042798346	2125 0.18519832728315772
2130 0.29246728784164544	2130 0.23579648651600296	2130 0.162736582816461	2130 0.5981570053901268	2130 0.14972626377408815	2130 0.18522644973907215
2135 0.2928083395587676	2135 0.23634326185347962	2135 0.16249596464686675	2135 0.5984586269770786	2135 0.14986976578180827	2135 0.18549219503832456
2140 0.29319444232279857	2140 0.23697819090376995	2140 0.16282239605323223	2140 0.5989403234259946	2140 0.14996002439970654	2140 0.18567692997089338
2145 0.2934281247491068	2145 0.23768535993515866	2145 0.16291986843529602	2145 0.5984924283705414	2145 0.15018183246340439	2145 0.18602650648769564
2150 0.2936159417642472	2150 0.23796395159463227	2150 0.1628537483832898	2150 0.5995770133195978	2150 0.1501623071334181	2150 0.18607062563369936
2155 0.2940515078078506	2155 0.23853761027778908	2155 0.16301845575957494	2155 0.6006102194921206	2155 0.1502713328980396	2155 0.18618028114445118
2160 0.2944521962112418	2160 0.2391184700153938	2160 0.16361013698116916	2160 0.6015568917779232	2160 0.15035650374241671	2160 0.1862444324524671
2165 0.29445854082656703	2165 0.2396523090284541	2165 0.1639973156780859	2165 0.6011513091174161	2165 0.1504740415051382	2165 0.18642543535101774
2170 0.294455961487457	2170 0.23958342581203784	2170 0.16400347610013286	2170 0.6017347115967597	2170 0.15055492686068436	2170 0.1864221119836834
2175 0.2945936605321763	2175 0.23975899472600715	2175 0.1644266224612585	2175 0.6025153291271113	2175 0.15074227449282562	2175 0.18666048680539338
2180 0.2948461253124406	2180 0.24046565744187903	2180 0.16506215265649998	2180 0.6034621089027337	2180 0.15104398741219557	2180 0.18697588588711883
2185 0.29503985799090576	2185 0.24057918943296744	2185 0.16541228604724884	2185 0.6041250637681391	2185 0.15105923025008877	2185 0.18699213244906154
2190 0.2948194610392675	2190 0.24036326633427563	2190 0.16576863371961387	2190 0.6050161272498723	2190 0.15129046345324448	2190 0.1870725501300596
2195 0.2952135011662449	2195 0.24131087130457296	2195 0.16628329644623868	2195 0.6058540197535798	2195 0.151483661306987	2195 0.18735003791751503
2200 0.2954295140501847	2200 0.24165558381796623	2200 0.16656015051684503	2200 0.6066677827480476	2200 0.15155778574733467	2200 0.1874297968589434
2205 0.2956799679779504	2205 0.2421911035733188	2205 0.16704654711573094	2205 0.6077268296090067	2205 0.15169084097019722	2205 0.187642112169515
2210 0.29615063482935633	2210 0.24257063350530175	2210 0.1672831946313161	2210 0.6077342808164765	2210 0.15185370922706637	2210 0.18792511110593882
2215 0.29647910736487604	2215 0.2426021839878489	2215 0.167297664908725	2215 0.6086416863097067	2215 0.15211546841800672	2215 0.18821309356742452
2220 0.29696468358313116	2220 0.24344261497603853	2220 0.16765018061466178	2220 0.6095062724717732	2220 0.15249964916368747	2220 0.18861686527950197
2225 0.29731092507259477	2225 0.2439633827801462	2225 0.16775731748612768	2225 0.6100995602594513	2225 0.15275305118934304	2225 0.18892250585571563
2230 0.2979838048366239	2230 0.24464977512031247	2230 0.16825210516984745	2230 0.6111771704415414	2230 0.15315454986930635	2230 0.18936186283824846
2235 0.2982961064098547	2235 0.24503428120029816	2235 0.1682872255418235	2235 0.6108861830031009	2235 0.1533322092212902	2235 0.1895376392440049
2240 0.2983826824157819	2240 0.24525606388768725	2240 0.16855225826344555	2240 0.6116419163561595	2240 0.15355381897423784	2240 0.18969161149803182
2245 0.29905804944071007	2245 0.24584373183239105	2245 0.16848325012286683	2245 0.6128038090959966	2245 0.15385857204874887	2245 0.190118110393957
2250 0.2998102526134229	2250 0.24641600651695067	2250 0.168951480104587	2250 0.6136148312212784	2250 0.15420260207073136	2250 0.1906019831575642
2255 0.3005225530473012	2255 0.24695064906386127	2255 0.16910922745059115	2255 0.6146198030196767	2255 0.15452620825203348	2255 0.19106530056538895
2260 0.30106125995250466	2260 0.24728382410520222	2260 0.16951255311399419	2260 0.6149297229411692	2260 0.15474908474515656	2260 0.19135728652764697
2265 0.30117863324633437	2265 0.24747585380146211	2265 0.16965171247407967	2265 0.6155733796959442	2265 0.15465624554377988	2265 0.19137304273221084
2270 0.3013243214018885	2270 0.24776550751479517	2270 0.16986905447080247	2270 0.6160539583156793	2270 0.1548916740497594	2270 0.19167412228862274
2275 0.3015234056338368	2275 0.24819518179604136	2275 0.1702875378940507	2275 0.6167162358556717	2275 0.15512663958432973	2275 0.19196090008860328
2280 0.30223997464755964	2280 0.24876840236716172	2280 0.17058204300784863	2280 0.6172488168737101	2280 0.15559274006376655	2280 0.19250411707581255
2285 0.30274779458707224	2285 0.24938776448054129	2285 0.17105547546564775	2285 0.6181806626382826	2285 0.15599506880265063	2285 0.192993632754667
2290 0.30294770719156455	2290 0.24983610590768732	2290 0.17138140869540716	2290 0.6190298780896335	2290 0.15627521851477033	2290 0.19333532044638396
2295 0.3029497483728695	2295 0.25011588824233166	2295 0.17202912091609276	2295 0.6206726789569481	2295 0.15659337174993793	2295 0.1935138210628239
2300 0.30322275505039387	2300 0.250570765325572	2300 0.17255164808184761	2300 0.6220373745186899	2300 0.15699548711616357	2300 0.1938880034301817
2305 0.303532856352141	2305 0.2510649202033194	2305 0.17306008713126547	2305 0.6234402505058221	2305 0.15739082052856807	2305 0.19427523056829363
2310 0.30388729910750206	2310 0.25160353631115573	2310 0.17354336299940645	2310 0.6248585630531575	2310 0.15777070183595554	2310 0.1946741538301685
2315 0.30429008235916877	2315 0.25218976555839084	2315 0.17399154927418176	2315 0.6262688375931119	2315 0.15812688442883202	2315 0.19508249988178966
2320 0.3047412453665171	2320 0.2528242895038509	2320 0.17439632009770045	2320 0.6276474217620338	2320 0.1584518685239681	2320 0.19549696878957712
2325 0.3052361556090919	2325 0.2535048805317495	2325 0.17475140206767348	2325 0.6289710383067411	2325 0.15873922444901378	2325 0.19591313210791456
2330 0.30576479679009166	2330 0.2542259630275593	2330 0.1750530261388178	2330 0.6302173379910577	2330 0.15898391592711378	2330 0.19632533096667595
2335 0.3063110568398531	2335 0.25497817455388316	2335 0.17530037952426059	2335 0.6313654525023503	2335 0.1591826233615221	2335 0.19672657415875267
2340 0.3068520159193357	2340 0.25574792702632587	2340 0.17549605759694323	2340 0.6323965473580652	2340 0.15933406712021744	2340 0.19710843622758006
2345 0.3073572344236065	2345 0.2565169678893653	2345 0.17564651579102564	2345 0.6332943748122646	2345 0.15943933082051787	2345 0.1974609555546644
2350 0.3077880409853248	2350 0.25726194129222374	2350 0.1757625215032901	2350 0.6340458267621637	2350 0.15950218461369586	2350 0.19777253244710974
2355 0.3080968204782265	2355 0.25795394926473947	2355 0.17585960599454573	2355 0.6346414876546675	2355 0.15952940846959354	2355 0.19802982722514476
2360 0.3082263020206093	2360 0.2585581128932381	2360 0.17595851629103218	2360 0.6350761873929069	2360 0.15953111546123727	2360 0.19821765830964946
2365 0.3081088469788168	2365 0.25903313349640394	2365 0.17608566708582424	2365 0.6353495542427762	2365 0.159521075049453	2365 0.19831890030968222
2370 0.30766573697072336	2370 0.25933085380115145	2370 0.17627359264023554	2370 0.635466567739469	2370 0.15951703636748105	2370 0.1983143821100064
2375 0.3068064618692189	2375 0.2593958191184966	2375 0.17656139868522308	2375 0.6354381115940155	2375 0.15954105150559103	2375 0.19818278495861744
2380 0.30542800780569335	2380 0.2591648385194281	2380 0.1769952143227909	2380 0.6352815265998191	2380 0.1596197987956971	2380 0.19790054055426937
2385 0.30341414517352155	2385 0.2585665460107791	2385 0.17762864392739447	2385 0.6350211635391926	2385 0.15978490609597282	2385 0.19744172913400193
2390 0.3006347166315475	2390 0.25752096171109845	2390 0.17852321904734483	2390 0.6346889360898958	2390 0.16007327407546595	2390 0.19677797756066728
2395 0.2969449251075693	2395 0.2559390530265219	2395 0.1797488503062128	2395 0.6343248737316715	2395 0.16052739949871372	2395 0.1958783574104569

## Sheet: Continuum-removed spectrum
D03N015	D13N106	D23N150	D26N169	D27N177	D41N240
475 0.8033810725158429	475 0.7939896685242306	475 0.7875028742713153	475 0.8735596751982173	475 0.3838204381923678	475 0.8367572509167942
480 0.8130513469573512	480 0.7969468499151239	480 0.7868542364052002	480 0.8757229735189945	480 0.3942065386752202	480 0.8356379492005123
485 0.8250100923798032	485 0.802765812083349	485 0.7922056868022737	485 0.8794238800775176	485 0.4083071757559237	485 0.8376195840781574
490 0.8382103196446226	490 0.810655061720448	490 0.8017932846952598	490 0.8842037730109019	490 0.4253140132212145	490 0.841925002906646
495 0.8518213092391282	495 0.8199417436330071	495 0.8141627174533431	495 0.8896763552905508	495 0.4445134003013075	495 0.847889356730262
500 0.8652028369363128	500 0.8300609260995963	500 0.8281319361132009	500 0.895521418589356	500 0.465279990926565	500 0.8549499607229727
505 0.8778814905425111	505 0.8405455792518035	505 0.8427575892710666	505 0.9014789039438882	505 0.48707065535886374	505 0.8626368776123178
510 0.8895288740403625	510 0.8510171931332129	510 0.8573048043953604	510 0.907343241535476	510 0.5094186677182891	510 0.8705641627714433
515 0.8999415177072387	515 0.8611769867212441	515 0.8712199257146015	515 0.9129579530943093	515 0.5319281539702351	515 0.8784217155204126
520 0.909022332358069	520 0.8707976633803428	520 0.8841058690677587	520 0.9182105015229008	520 0.554268785908469	520 0.8859676864108414
525 0.9167634630861754	525 0.8797156719985898	525 0.8956997979027292	525 0.9230273733466006	525 0.5761707075720056	525 0.8930213949516537
530 0.9232304130641554	530 0.8878239364854656	530 0.9058528621528071	530 0.9273693805360268	530 0.5974196813730249	530 0.8994567164316166
535 0.9285473213830259	535 0.8950650194134557	535 0.9145117739875757	535 0.9312271691152015	535 0.6178524419943532	535 0.9051959002616823
540 0.932883290778622	540 0.9014246884034546	540 0.9217020222353862	540 0.9346169227753616	540 0.6373522468427067	540 0.9102037856455166
545 0.9364396716148231	545 0.9069258564128341	545 0.9275125512856616	545 0.9375762504628415	545 0.6558446125219503	545 0.914482383432497
550 0.9394382178324542	550 0.9116228694119297	550 0.9320817510665728	550 0.9401602476049759	550 0.6732932274230699	550 0.918065795751618
555 0.9411271687553412	555 0.9146010044402181	555 0.9343656462135915	555 0.9409876789070226	555 0.6871894789800743	555 0.9193028084370484
560 0.9456118608815834	560 0.9162905659703059	560 0.9360594998961755	560 0.9430034204686812	560 0.7005336115236961	560 0.9202178321057117
565 0.951669539875076	565 0.9196809606353722	565 0.9409687141423516	565 0.9451834029701272	565 0.7164050767649182	565 0.9230212991930465
570 0.95594998560519	570 0.921527750150737	570 0.944188063648267	570 0.9478137030530912	570 0.7304655707799654	570 0.9243334387004322
575 0.9602149948720278	575 0.9243503433667637	575 0.9456558519665399	575 0.9506128064018388	575 0.7451253248493612	575 0.9264881455115695
580 0.9650370630812689	580 0.9274492741990495	580 0.9492072815597891	580 0.9539119470184562	580 0.7574919585100686	580 0.9288292346209477
585 0.968932973773927	585 0.9310754970606836	585 0.9509189959577684	585 0.9569910730300258	585 0.7702109659940511	585 0.9313295195941893
590 0.9771882411284848	590 0.9359860154125688	590 0.9527088544232407	590 0.9606427941521278	590 0.783477821972617	590 0.9348674162361102
595 0.9839046367809554	595 0.9404346088992934	595 0.9544882040115013	595 0.9643078023755186	595 0.7958184569847334	595 0.9391823031941537
600 0.9885312032209008	600 0.9455173692423792	600 0.9580901968015675	600 0.9677839782269713	600 0.8077621606186095	600 0.9441117032257602
605 0.9929327906675264	605 0.9519936069394189	605 0.9617267486617429	605 0.9715047322812804	605 0.8198317607505509	605 0.9494149697043657
610 0.9970386811995272	610 0.9565383762334846	610 0.9634899861580006	610 0.9749953214911236	610 0.8322802074887139	610 0.9535150275080156
615 1.0	615 0.9598841702814618	615 0.9650761918129416	615 0.9775115762225082	615 0.8421032753918614	615 0.9584012162008673
620 1.0	620 0.9623401924051802	620 0.9658777567073991	620 0.9796526150471402	620 0.8521571734305147	620 0.9606895131591252
625 1.0	625 0.9656489764802737	625 0.9658752356398416	625 0.9827845519036177	625 0.8624028991959152	625 0.9645547507435331
630 1.0	630 0.9695278200386067	630 0.9662236548174574	630 0.9854052354290348	630 0.8726413909746077	630 0.969557997021687
635 1.0	635 0.9723785409245251	635 0.9673028718931342	635 0.9880310295532814	635 0.8811584929130688	635 0.9737715135895993
640 1.0	640 0.9744640777394719	640 0.9677422953039138	640 0.9905664455503063	640 0.8901618286473743	640 0.9771863729809522
645 1.0	645 0.9763705022757898	645 0.9689613776085743	645 0.9923066550695423	645 0.9006923357185637	645 0.980431308895509
650 1.0	650 0.9794700057170548	650 0.9690938586786692	650 0.9932216007203603	650 0.9109483015966959	650 0.9836878963824738
655 1.0	655 0.981904273645467	655 0.9702267999059205	655 0.9942667903474061	655 0.9209446706220106	655 0.9867348882581983
660 1.0	660 0.9844576823525996	660 0.9726537874896503	660 0.9960589595012587	660 0.9347471104292591	660 0.9897515593208475
665 1.0	665 0.9879474402256141	665 0.9773725125041818	665 0.9987108192496551	665 0.9450152013254765	665 0.9936602710291614
670 1.0	670 0.9911806048388654	670 0.9812809740719278	670 0.9998132728168612	670 0.9532451757014498	670 0.9963831391651259
675 1.0	675 0.9934707349716436	675 0.9848017952621142	675 1.0	675 0.9613732916874997	675 0.9982651618651774
680 1.0	680 0.9949294205224769	680 0.9863140460645313	680 1.0	680 0.9689475945491844	680 0.998915066167968
685 1.0	685 0.9965503401887159	685 0.9889714589974006	685 1.0	685 0.9777841849076336	685 0.9996740116696144
690 1.0	690 0.9982823135166402	690 0.9925072797811179	690 1.0	690 0.98653243391127	690 1.0
695 0.9992482300473039	695 0.9993766173528538	695 0.997103147589546	695 1.0	695 0.9929930228094503	695 0.999735807396618
700 0.9999999999999994	700 0.9999999999999994	700 0.9999999999999989	700 0.9999999999999997	700 0.9999999999999997	700 0.9999999999999987
705 1.0	705 1.0	705 1.0	705 0.9998061583063647	705 1.0	705 1.0
710 1.0	710 1.0	710 1.0	710 1.0	710 1.0	710 0.9999685384320178
715 1.0	715 1.0	715 1.0	715 1.0	715 1.0	715 1.0
720 1.0	720 1.0	720 1.0	720 1.0	720 1.0	720 0.9998418804194744
725 0.9998411129159966	725 1.0	725 1.0	725 1.0	725 1.0	725 1.0
730 0.9987810443243642	730 1.0	730 1.0	730 1.0	730 1.0	730 1.0
735 0.9956149142612946	735 1.0	735 1.0	735 1.0	735 1.0	735 1.0
740 0.9891133663908684	740 1.0	740 1.0	740 1.0	740 1.0	740 1.0
745 0.9821954311361328	745 1.0	745 1.0	745 1.0	745 1.0	745 1.0
750 0.9744558882313307	750 0.9961263368974638	750 1.0	750 1.0	750 1.0	750 0.9982271690665977
755 0.9666176435506011	755 0.9925369943547946	755 1.0	755 1.0	755 1.0	755 0.9964183799040508
760 0.9583552676023696	760 0.9889527891673989	760 1.0	760 0.9989098134030039	760 1.0	760 0.99457068138167
765 0.9502334816818707	765 0.9858809279932911	765 1.0	765 0.9978015664591539	765 1.0	765 0.9924029296753168
770 0.9401201217008528	770 0.9825287164534591	770 0.9994284407194708	770 0.9959984899759478	770 1.0	770 0.9892047650196752
775 0.928746465986888	775 0.9785994261362411	775 0.9954417310158573	775 0.9934635752233565	775 1.0	775 0.9852649728276088
780 0.9180416174966795	780 0.9743990813715058	780 0.9921030623030617	780 0.9907572800730482	780 1.0	780 0.9807978851196243
785 0.9077548906310183	785 0.9697871952858887	785 0.9870643364520335	785 0.987879431988427	785 1.0	785 0.9764018906203715
790 0.8990886503246723	790 0.9652836703703294	790 0.9826843177978751	790 0.9844959231635394	790 1.0	790 0.9712645274861916
795 0.8888870976717252	795 0.9601225553918996	795 0.9779526312855262	795 0.980834000249666	795 1.0	795 0.9653396211215215
800 0.8790144690839289	800 0.9572949587852596	800 0.9746078228019271	800 0.9769393647605383	800 1.0	800 0.960980786679859
805 0.8675699140774872	805 0.9544872481570537	805 0.9714361671424799	805 0.972717967130629	805 1.0	805 0.9559414869064444
810 0.8570855489545319	810 0.9490893457629243	810 0.9662335292062274	810 0.9677380254628531	810 1.0	810 0.9491645272079864
815 0.8477901673639147	815 0.943897433187791	815 0.961823714477996	815 0.9625386113533901	815 1.0	815 0.9423220767471162
820 0.8393051548214586	820 0.9402694966601279	820 0.9566845176456305	820 0.9572748128376749	820 0.9902522598406268	820 0.935326225487515
825 0.8307111753414275	825 0.936686220452155	825 0.9521470766220653	825 0.9521998253946429	825 0.9785301140917922	825 0.9295762690729438
830 0.8213827869208836	830 0.9333400336559939	830 0.948508576720384	830 0.9467511360475669	830 0.9668505766657348	830 0.9237006362491292
835 0.8131759948117553	835 0.9304643010994892	835 0.9449227947822618	835 0.9408707648914554	835 0.9555613006399514	835 0.9185914516187398
840 0.8049129689684112	840 0.9277280113566873	840 0.9410744819014637	840 0.935861642443276	840 0.9451816255400222	840 0.913213975622289
845 0.7974274958372335	845 0.9244963277286788	845 0.9392521992948691	845 0.9310548321946274	845 0.9356140986175377	845 0.9082967390601815
850 0.7910417330996558	850 0.9228009690109977	850 0.9372535277509355	850 0.9270418847402735	850 0.926908723612438	850 0.9042200872834011
855 0.7872070177005343	855 0.9208499154246103	855 0.9369401749936251	855 0.923888227444123	855 0.9192112767370951	855 0.9019500612465843
860 0.7827896415739947	860 0.9201844276801392	860 0.9375108324082567	860 0.9205308809033614	860 0.9124883182148807	860 0.8992248505344508
865 0.7782664684676135	865 0.9190134301252125	865 0.9382567251412486	865 0.9170428971983916	865 0.9010997566317351	865 0.8964894859925624
870 0.7728645820704967	870 0.917599762477927	870 0.9391524016662419	870 0.9120981457839371	870 0.8890454241722404	870 0.8935983632263715
875 0.7663667886514769	875 0.9164792979644687	875 0.9396781706874242	875 0.907075824332671	875 0.8782628103728917	875 0.8909857735296127
880 0.7605611972181509	880 0.915469374479861	880 0.9395385187216571	880 0.9022008781158446	880 0.8675259024425946	880 0.8878194869745664
885 0.7547570637588958	885 0.9135514867524615	885 0.9397094235100473	885 0.896458511637843	885 0.8565986285597632	885 0.8855680262161147
890 0.749533967022189	890 0.9121202053175866	890 0.9396862726519657	890 0.8901095000319147	890 0.8453998365210438	890 0.8835079363828271
895 0.74519101166837	895 0.9104898761818675	895 0.9404280242244967	895 0.8836045339972125	895 0.833701628473816	895 0.8806789660164014
900 0.7417504094417104	900 0.9093037108886876	900 0.9399603600517982	900 0.8772221001387023	900 0.8235504210743143	900 0.8799252026559913
905 0.7374342734336712	905 0.9084102692458325	905 0.940660066107941	905 0.871093414350518	905 0.8129292889102435	905 0.8779363507760275
910 0.7331111396488388	910 0.907336791625446	910 0.940837600560583	910 0.865592102250485	910 0.8034707804535638	910 0.8754765145429457
915 0.7286115577154619	915 0.9059486924221063	915 0.9407779178124215	915 0.8596140562519776	915 0.7949188528557071	915 0.873577644154111
920 0.7228509638233558	920 0.9041372925177856	920 0.9389403276604253	920 0.8537834621801491	920 0.787307542953884	920 0.871257673108597
925 0.7174371205523082	925 0.901980457123669	925 0.93755536602071	925 0.8481029452382747	925 0.7807141839770979	925 0.8685125336810401
930 0.7126083957737258	930 0.8995244991074337	930 0.935655772664536	930 0.8422633236994113	930 0.7743194044647149	930 0.8647350164836366
935 0.7077831957925135	935 0.8970303390086741	935 0.9325311023364057	935 0.8372386882380347	935 0.768443190328183	935 0.8610652764810973
940 0.7030134132839531	940 0.8947304335569267	940 0.9298569710096486	940 0.8328902604128223	940 0.7636903977084674	940 0.8579744391450538
945 0.6995487512591003	945 0.892361611181394	945 0.927959831213063	945 0.8294788366894366	945 0.761009325708794	945 0.8556994489901615
950 0.6961758865908124	950 0.889615990074792	950 0.9251638881223962	950 0.8267897959540915	950 0.7592699826608496	950 0.8527652507151051
955 0.693204430412926	955 0.8878657222111234	955 0.9236715761395712	955 0.8249407381657545	955 0.7588282947323923	955 0.8503705425308763
960 0.6933452675734366	960 0.8864788841593726	960 0.9214245149762492	960 0.8241334079624633	960 0.758398360294701	960 0.8480413797325238
965 0.6929977065030483	965 0.8852316092391814	965 0.9195063189369435	965 0.8241801797964022	965 0.760592049579234	965 0.846070243572438
970 0.691972660009086	970 0.8842328534104675	970 0.9177527636738695	970 0.8244836022509616	970 0.7631118976213334	970 0.8443226608818782
975 0.6916545027503184	975 0.8835564447520604	975 0.9170066027738992	975 0.8254364683791781	975 0.7668985028958558	975 0.8438679833651325
980 0.6923282750367283	980 0.8832704472448003	980 0.9170452171135288	980 0.8273568506575564	980 0.7706680626681128	980 0.8435835844893677
985 0.6940799961225286	985 0.8830386158177439	985 0.9164674751567133	985 0.829911647200529	985 0.7740473103235529	985 0.8429806288222954
990 0.6972640871600339	990 0.8840734135847179	990 0.9181224633227787	990 0.8327358557638792	990 0.7773801278797843	990 0.8432310700672802
995 0.7013728178245462	995 0.8852315059720077	995 0.9197090852933537	995 0.8355758741512498	995 0.7794220078443853	995 0.8436628446335029
1000 0.7067282512641925	1000 0.8875678529686929	1000 0.9219042439578716	1000 0.8385373313965525	1000 0.7813338299861218	1000 0.8452724223654422
1005 0.7128469132564298	1005 0.8888019058835571	1005 0.9238437271981222	1005 0.8415730127607639	1005 0.7835338660481684	1005 0.8469825138749117
1010 0.7200809369580176	1010 0.8901731660397315	1010 0.9257182129675748	1010 0.844256562235005	1010 0.7861674053001989	1010 0.8483389152049069
1015 0.7269952331535084	1015 0.8923661808797674	1015 0.9279685511552188	1015 0.8466936097157878	1015 0.7883673292157576	1015 0.8501356853635501
1020 0.7347620010985725	1020 0.8942358749861354	1020 0.9297019421804871	1020 0.8484081034052197	1020 0.7902580861208972	1020 0.8520403456572039
1025 0.742261375544962	1025 0.8962400902755477	1025 0.9310893403870987	1025 0.849438114365654	1025 0.7924111975219919	1025 0.8529184244391712
1030 0.7501917906652295	1030 0.8979373173006149	1030 0.9318902722948612	1030 0.8499773444255067	1030 0.7950465385743553	1030 0.8543556910731384
1035 0.7589295578837123	1035 0.8997754300408182	1035 0.9328462726295507	1035 0.8504196354080692	1035 0.7978155348816047	1035 0.8563743417872923
1040 0.7672797652861784	1040 0.901720913586739	1040 0.9341615539951212	1040 0.8511981241911616	1040 0.8016129226352641	1040 0.8577584633485669
1045 0.7754858929176082	1045 0.9026528635672096	1045 0.9350047358091661	1045 0.8522379177352625	1045 0.8055820036101267	1045 0.8600002877216704
1050 0.7840179846640162	1050 0.9051619625114082	1050 0.9346879829248851	1050 0.8536766288802272	1050 0.8103926709047333	1050 0.8623114349483769
1055 0.7921995024354286	1055 0.9075878653523437	1055 0.9356413153341171	1055 0.8547278614807583	1055 0.814133904863417	1055 0.8652048778737483
1060 0.7995421570352257	1060 0.9090565414171541	1060 0.9360099816838863	1060 0.8553912408602429	1060 0.8172649736366239	1060 0.8668263578213089
1065 0.8069635915164932	1065 0.9105302585381732	1065 0.936951075055845	1065 0.8563826682712941	1065 0.820009039279733	1065 0.8684922013293572
1070 0.8137176013583317	1070 0.9114467556642052	1070 0.9382893300586173	1070 0.8573833718766287	1070 0.8232341331525	1070 0.8698510982643107
1075 0.8200372215195577	1075 0.9131270810477663	1075 0.9384483918770751	1075 0.8583429602310714	1075 0.826455153387208	1075 0.8720001709133154
1080 0.8260994847700762	1080 0.9139747238066804	1080 0.9382824591574846	1080 0.8601311836009466	1080 0.8300165034679162	1080 0.8732642689974996
1085 0.8311907036820909	1085 0.9142191587291884	1085 0.9393762008646271	1085 0.8619473705151492	1085 0.8337656286580042	1085 0.8748189701430102
1090 0.8365061712522655	1090 0.9156010014293908	1090 0.9400751313328279	1090 0.8636839493179806	1090 0.8367488666397621	1090 0.8765626575042175
1095 0.8418545575539232	1095 0.9165003040925102	1095 0.9397390315644248	1095 0.8656985608314757	1095 0.8412480828771571	1095 0.8776981392567027
1100 0.8467298859184128	1100 0.9173551507176844	1100 0.9402552620148193	1100 0.8674700670639552	1100 0.8444241956927857	1100 0.8795476917832323
1105 0.8513054235298722	1105 0.9182806278603428	1105 0.9411848183851651	1105 0.8696182431679157	1105 0.8484357622133036	1105 0.8811322426939957
1110 0.8550023849724001	1110 0.9192725364633613	1110 0.9414422643872363	1110 0.8714721534924457	1110 0.8522872410887833	1110 0.8828920073749205
1115 0.8583190042831186	1115 0.9197529791228257	1115 0.9422983077685477	1115 0.8734198189942927	1115 0.8551394213928616	1115 0.8845882695922821
1120 0.8609743467425256	1120 0.9207794740123784	1120 0.9430107177884279	1120 0.8756004460757639	1120 0.858700505618466	1120 0.8863961433339405
1125 0.8644029598773908	1125 0.9214151630183954	1125 0.9436310102319813	1125 0.8778293925233013	1125 0.8618433720032598	1125 0.8886552214481854
1130 0.8678458562150095	1130 0.9226678325784133	1130 0.9438668779078916	1130 0.8800935870633114	1130 0.8651594350154492	1130 0.891003304128265
1135 0.8709386081923518	1135 0.9241330881353641	1135 0.9440354383836279	1135 0.8823561660474452	1135 0.8681437059050422	1135 0.893610659959092
1140 0.8743899411021142	1140 0.9262188397425102	1140 0.9444556928233199	1140 0.8846073393938596	1140 0.8707546559790912	1140 0.8962608636199194
1145 0.8778080698154225	1145 0.9277195590710099	1145 0.9445670742698675	1145 0.8865605203907488	1145 0.8729817371092474	1145 0.8986431406643407
1150 0.8815451414885775	1150 0.9293231500205063	1150 0.9443689262716168	1150 0.8885377519811171	1150 0.8753650086258278	1150 0.9008697016468471
1155 0.8858923230269291	1155 0.9302291157028144	1155 0.9450161435799012	1155 0.8913439351165461	1155 0.8778775366620999	1155 0.9030328906585903
1160 0.8913038057469569	1160 0.9308525384221684	1160 0.9455275226466093	1160 0.8936664955397712	1160 0.8792384302065281	1160 0.9043167200946035
1165 0.8942256938266463	1165 0.931524167815726	1165 0.9455036683211642	1165 0.8956291667888022	1165 0.882813731189302	1165 0.9061036842279443
1170 0.8968743244291061	1170 0.9322688064030795	1170 0.9468876533492911	1170 0.8977469452425489	1170 0.8854905355188345	1170 0.907238224831591
1175 0.8997715765768947	1175 0.9328796167547122	1175 0.9469671921932126	1175 0.8995960023391616	1175 0.8886750819027188	1175 0.9090067029679518
1180 0.9023613717756924	1180 0.9334867346841563	1180 0.9481529133208155	1180 0.9013029172716928	1180 0.8914330878523605	1180 0.909888331791836
1185 0.9042058429428577	1185 0.9340784980857457	1185 0.9485696535774225	1185 0.9041925543960878	1185 0.8944017945006111	1185 0.9106344079407371
1190 0.906090247620597	1190 0.935043662517592	1190 0.9495239500877874	1190 0.9067587976179903	1190 0.8974275337565817	1190 0.9122901843697009
1195 0.9075835406381413	1195 0.9352437564020213	1195 0.9495363213475209	1195 0.9087151939363521	1195 0.8999236830256231	1195 0.912517110217427
1200 0.909231095613584	1200 0.9357883052854564	1200 0.9504741641961719	1200 0.9106060521147941	1200 0.902845563535259	1200 0.9136475640364424
1205 0.9109979318052006	1205 0.9361061116706629	1205 0.9513613718739609	1205 0.912883452799115	1205 0.9057288114464175	1205 0.9150338779031719
1210 0.9124530369720463	1210 0.9365965904927408	1210 0.9522507840101911	1210 0.9151774053758469	1210 0.908438739076484	1210 0.9159296085772002
1215 0.913185022462953	1215 0.9369992955226559	1215 0.9524503566133523	1215 0.9171883113991032	1215 0.9109330224276992	1215 0.9166880359796249
1220 0.9141689514151622	1220 0.937088655502569	1220 0.9528341265820834	1220 0.91900006572543	1220 0.9132170634067025	1220 0.9172035503556448
1225 0.915068619210116	1225 0.9378137513577453	1225 0.9527781486543364	1225 0.9211109150001714	1225 0.9158662307877522	1225 0.9174427373646985
1230 0.9159420900783848	1230 0.9380817095047146	1230 0.9529270390712443	1230 0.9229588785106362	1230 0.9184840511183254	1230 0.9185011134230194
1235 0.9176657646479467	1235 0.938892036902462	1235 0.9541623276657655	1235 0.9244683395335254	1235 0.9209887833440534	1235 0.9186124365079094
1240 0.9189926949154622	1240 0.9400747400323868	1240 0.9548302649439493	1240 0.9253125559955555	1240 0.9239137739050924	1240 0.9194810141698395
1245 0.920104497933767	1245 0.9410263133409146	1245 0.954627764618388	1245 0.926641419311712	1245 0.9263577254492836	1245 0.9210210129363352
1250 0.9215812373644031	1250 0.9430322189298125	1250 0.9548195865780087	1250 0.9277712357390508	1250 0.9288348013672246	1250 0.9221338960861363
1255 0.9226222933376547	1255 0.9448155990766715	1255 0.9553010062083356	1255 0.9281520994613364	1255 0.9307724266351218	1255 0.923999136067345
1260 0.9237376841132879	1260 0.9457804346399599	1260 0.9554330770614896	1260 0.9287583314783094	1260 0.9323748645595502	1260 0.9253623210098714
1265 0.9252940293385827	1265 0.9478582619673134	1265 0.955830830288839	1265 0.9290604352389016	1265 0.93433040514369	1265 0.9270991546523759
1270 0.9266025585928016	1270 0.9492284139513469	1270 0.9563353851593582	1270 0.930085952131293	1270 0.9364418288381836	1270 0.928817326487199
1275 0.9277229616476873	1275 0.9511050893942948	1275 0.9559062732716381	1275 0.9306874055757952	1275 0.9385065078247049	1275 0.9310079801201608
1280 0.9290774267257217	1280 0.9529191773816331	1280 0.9570063501392246	1280 0.9321808762336156	1280 0.9390859074453467	1280 0.9332015368577771
1285 0.9301294955900963	1285 0.9540952265147244	1285 0.9583117198504216	1285 0.9334315260052453	1285 0.9404039458205065	1285 0.9351704340211724
1290 0.9314074367922919	1290 0.9554819412111278	1290 0.9578445028293103	1290 0.9343667991983177	1290 0.9424002171328153	1290 0.9368253993629074
1295 0.9327641504865266	1295 0.9561936749743032	1295 0.9575604985704931	1295 0.9353663513676755	1295 0.9459414201530474	1295 0.9384816577639686
1300 0.9340298836440909	1300 0.9573787377161865	1300 0.9585866570763419	1300 0.9359485206314383	1300 0.9487833375437661	1300 0.9399235966606968
1305 0.9351418898148706	1305 0.9585481744864855	1305 0.9593655830805881	1305 0.9366473798967132	1305 0.9527365729882284	1305 0.9415902551025644
1310 0.9360890981846203	1310 0.9593190138461957	1310 0.9595506840723363	1310 0.9371693906599895	1310 0.955584130472658	1310 0.9423723316026984
1315 0.9365613574514113	1315 0.959767779984547	1315 0.9605593589750634	1315 0.9382253858278395	1315 0.9576378753960173	1315 0.9434421846967895
1320 0.937300502025682	1320 0.9598091998550019	1320 0.9613618999371847	1320 0.9397522303818455	1320 0.9607517907360377	1320 0.9445073682048397
1325 0.9387300363153565	1325 0.9599447837138527	1325 0.962135653005416	1325 0.9413737740162307	1325 0.9628867244170428	1325 0.9461808167365325
1330 0.9398003032838317	1330 0.9605844487758182	1330 0.9634441646716316	1330 0.9430822921597932	1330 0.9644600595726049	1330 0.9477595710812833
1335 0.9413351775698532	1335 0.9614301044688146	1335 0.9655414725833419	1335 0.944856960861257	1335 0.9658707603968675	1335 0.9495153203061115
1340 0.9434715496123662	1340 0.9632906916660804	1340 0.967402641154624	1340 0.9465789417251304	1340 0.9659166525984595	1340 0.9510503190507388
1345 0.944268638216988	1345 0.9642765153159898	1345 0.9687048663457425	1345 0.9481093820375429	1345 0.9659541018975178	1345 0.9526817660230995
1350 0.9457933250351084	1350 0.9654128924479177	1350 0.9703243118405013	1350 0.950316529598486	1350 0.9657790925590838	1350 0.9544795023514563
1355 0.9474128234093256	1355 0.9664311883808345	1355 0.9726096935346028	1355 0.9525376934505453	1355 0.9652404121337217	1355 0.9563017789702375
1360 0.9482758884379516	1360 0.9675554146079851	1360 0.9742823898632506	1360 0.9541736008430105	1360 0.9636950062767514	1360 0.9579561340259043
1365 0.9499134525030104	1365 0.9689895729624254	1365 0.976372986334623	1365 0.9562833941066483	1365 0.9630604478107399	1365 0.9598581611679157
1370 0.9514194243017067	1370 0.9705022191460875	1370 0.9790296327882209	1370 0.9583633761516526	1370 0.9616882038592887	1370 0.9616034213576603
1375 0.9535151310073839	1375 0.9722735393612211	1375 0.9810118225656059	1375 0.9603494200384444	1375 0.9606939506716947	1375 0.9640462191506983
1380 0.9549483015635852	1380 0.9743234230136866	1380 0.9832345013486194	1380 0.9623402875403205	1380 0.9592428433699235	1380 0.9665482336071415
1385 0.9568799506767117	1385 0.9760489866701638	1385 0.9852276385627012	1385 0.9650777012629972	1385 0.9578613355444826	1385 0.9691707264925796
1390 0.9593426068421498	1390 0.9779102581034188	1390 0.9873573817862661	1390 0.9672585220317299	1390 0.9568722205157578	1390 0.9719935855426594
1395 0.9612484219531165	1395 0.9800113698053574	1395 0.9892379829443625	1395 0.9692730501773998	1395 0.9564079732482924	1395 0.9745584939449851
1400 0.9638849491432901	1400 0.9823382546725512	1400 0.9918482505017897	1400 0.971069064047884	1400 0.9560045277020713	1400 0.9774655834616033
1405 0.9670491968675597	1405 0.9846679924632363	1405 0.9943285734028962	1405 0.973641115962635	1405 0.9560857739734422	1405 0.9798040115691727
1410 0.9686100322294203	1410 0.9861397384970128	1410 0.9960492826143031	1410 0.9756361218710701	1410 0.9563464991381148	1410 0.9821714773070689
1415 0.9706301355627966	1415 0.9876274989926708	1415 0.9970542658327975	1415 0.9775053817087039	1415 0.9568545165915819	1415 0.9843362859980572
1420 0.9724493143489447	1420 0.9890767882871497	1420 0.9987579054735998	1420 0.9795270834451236	1420 0.958057283846067	1420 0.9864413379212452
1425 0.9748840451827212	1425 0.9903731127282837	1425 1.0	1425 0.9816828602632837	1425 0.9599716000174341	1425 0.9883709000468658
1430 0.9774094145745272	1430 0.9915879535261822	1430 1.0	1430 0.9834827693395818	1430 0.9622530913506195	1430 0.9901042243333535
1435 0.9799390756506139	1435 0.9927683475416001	1435 1.0	1435 0.9852203362227726	1435 0.9646169659431468	1435 0.9912919781438706
1440 0.98214770213563	1440 0.993944828300574	1440 1.0	1440 0.9866934532423839	1440 0.9673954360683752	1440 0.9928598217768161
1445 0.9838656211174515	1445 0.9945981208801535	1445 1.0	1445 0.9883613596838349	1445 0.9702576476094225	1445 0.993773504193425
1450 0.9859786892947665	1450 0.9954328273009918	1450 1.0	1450 0.989850007364322	1450 0.9731861857249394	1450 0.9947437810194656
1455 0.9872988419105522	1455 0.9963013977713591	1455 1.0	1455 0.9908069275706518	1455 0.9758691152383037	1455 0.9956406469046167
1460 0.9887565620747604	1460 0.9967960133378021	1460 1.0	1460 0.9919451054772374	1460 0.9784465994088498	1460 0.9962462704830339
1465 0.9900408027030223	1465 0.9978404740758557	1465 1.0	1465 0.9928047053246102	1465 0.9805672804254801	1465 0.9968651086775328
1470 0.9911176050577822	1470 0.9987777816930793	1470 1.0	1470 0.9943054370468829	1470 0.9822728109199652	1470 0.9974459035796476
1475 0.9919752736969156	1475 0.9996247598874256	1475 1.0	1475 0.9949886274576278	1475 0.9833168029508383	1475 0.9981642806342866
1480 0.9915465256492171	1480 0.9999414215165693	1480 1.0	1480 0.9957985238730711	1480 0.9830675681074896	1480 0.9986999922609889
1485 0.9918338533863407	1485 0.9999933569578484	1485 1.0	1485 0.9964938001943467	1485 0.9846531403230727	1485 0.9990668790278544
1490 0.9925064758549953	1490 1.0	1490 1.0	1490 0.9971237338926251	1490 0.9864166313701808	1490 0.999638091179188
1495 0.9915417629679995	1495 1.0	1495 1.0	1495 0.9972264017693836	1495 0.9875916853554986	1495 0.9998522886862663
1500 0.9920254965103792	1500 1.0	1500 1.0	1500 0.9971574039264545	1500 0.9889164100024324	1500 0.9998703296381504
1505 0.9923295871492278	1505 1.0	1505 1.0	1505 0.996888729374534	1505 0.9904209400146201	1505 1.0
1510 0.9931169258104948	1510 1.0	1510 1.0	1510 0.9975321343502387	1510 0.9916244286546964	1510 1.0
1515 0.9931555134676338	1515 1.0	1515 1.0	1515 0.9980237414826711	1515 0.99250729761119	1515 1.0
1520 0.9937333475628531	1520 1.0	1520 1.0	1520 0.9984405975605962	1520 0.993679871418508	1520 1.0
1525 0.9936999768351186	1525 1.0	1525 1.0	1525 0.9988355258729094	1525 0.9944774029418141	1525 1.0
1530 0.9942674231137396	1530 1.0	1530 1.0	1530 0.9992496898268034	1530 0.9953123735960137	1530 1.0
1535 0.994855295025354	1535 1.0	1535 1.0	1535 0.9991909428688553	1535 0.996136388003973	1535 1.0
1540 0.9958543603783057	1540 1.0	1540 1.0	1540 0.9996172777489846	1540 0.9966620179389368	1540 1.0
1545 0.9950454467897478	1545 1.0	1545 1.0	1545 0.9998203212497159	1545 0.9974228015623391	1545 1.0
1550 0.9963484100365019	1550 1.0	1550 1.0	1550 1.0	1550 0.9978295364356522	1550 1.0
1555 0.9973335243916467	1555 1.0	1555 1.0	1555 1.0	1555 0.9983864914932423	1555 1.0
1560 0.997634229705082	1560 1.0	1560 1.0	1560 1.0	1560 0.9988761686598331	1560 1.0
1565 0.9988723073490355	1565 1.0	1565 1.0	1565 0.9999741830406316	1565 0.9992731727646366	1565 1.0
1570 0.9993451404806518	1570 1.0	1570 1.0	1570 0.9998581977188006	1570 0.999385734085266	1570 1.0
1575 1.0	1575 1.0	1575 1.0	1575 1.0	1575 0.9996540129970064	1575 1.0
1580 0.9999999999999998	1580 0.9999999999999996	1580 0.9999999999999989	1580 0.9999999999999996	1580 0.9999999999999992	1580 0.999999999999999
1585 1.0	1585 0.9995819510883001	1585 0.9995256957547239	1585 0.9995492851704147	1585 0.999395662937327	1585 0.999759304620721
1590 1.0	1590 0.9997121479224887	1590 0.9990811176888423	1590 0.9988970306917733	1590 0.9995063651352283	1590 0.9995644298219294
1595 1.0	1595 1.0	1595 0.9991821693937022	1595 0.9988931678082537	1595 0.9995233291337723	1595 0.9991792320009131
1600 0.9996113807045574	1600 0.9988287109260254	1600 0.9981837586441656	1600 0.997611356352794	1600 0.9983656682092966	1600 0.9981054529011357
1605 1.0	1605 0.9995944729078611	1605 0.9986201818671339	1605 0.9982277537742095	1605 0.9987475342492668	1605 0.9984285726623681
1610 1.0	1610 1.0	1610 0.9991568319395908	1610 0.9995255741445177	1610 1.0	1610 1.0
1615 0.9991554567493527	1615 1.0	1615 0.9969306966523068	1615 0.9985640694742768	1615 0.999406691965668	1615 0.9995974356549233
1620 0.9983878380019285	1620 1.0	1620 0.9960148593100374	1620 0.997972634335955	1620 0.9992821431148875	1620 0.9994144502658285
1625 0.9979450665645745	1625 1.0	1625 0.9948847384130194	1625 0.9972492850141498	1625 0.9993288570464296	1625 0.9989557770266781
1630 0.9972231616051205	1630 0.9999370389928266	1630 0.9947601579843302	1630 0.996725852432236	1630 0.9994129958353068	1630 0.9985453139251831
1635 0.9966459911181124	1635 1.0	1635 0.9945825848797166	1635 0.996679244691705	1635 0.9997930705826227	1635 0.9986459737438891
1640 0.9956257970124422	1640 0.9997913398132637	1640 0.9938957350351338	1640 0.995937943324002	1640 0.9998503774485702	1640 0.997948011315635
1645 0.9947014731109574	1645 1.0	1645 0.9928814346912126	1645 0.9955966207475362	1645 0.9995960693106529	1645 0.99751748939862
1650 0.9942318706805587	1650 1.0	1650 0.9920977340802541	1650 0.994771596223525	1650 0.9994574147980106	1650 0.9974370294551571
1655 0.9931226135751214	1655 0.9992658191416645	1655 0.9913749097281774	1655 0.9945796883229617	1655 0.9992591945582378	1655 0.9965720629014919
1660 0.9936492220698254	1660 0.9984199182484788	1660 0.9909265338626526	1660 0.9942601858481344	1660 0.9989528471063384	1660 0.9962803773576014
1665 0.9934412212755381	1665 0.9975867234125856	1665 0.9910301599905093	1665 0.9939264364684162	1665 0.9980495716330963	1665 0.9956102697455679
1670 0.9932844633895913	1670 0.996446136960412	1670 0.9916956525741091	1670 0.9934056970211416	1670 0.9975492600808196	1670 0.9948720070582738
1675 0.9925974575183695	1675 0.9959232479215403	1675 0.9915297039520042	1675 0.9925120647485929	1675 0.9969260372395599	1675 0.9943191790173218
1680 0.9905780008278176	1680 0.9941791036645791	1680 0.9908119229617144	1680 0.9918242670022791	1680 0.9955592563128892	1680 0.9922498322476065
1685 0.9910508615836916	1685 0.9929835508804562	1685 0.990153661408021	1685 0.9912566618633947	1685 0.9943339275193934	1685 0.9904939704877579
1690 0.9903878280528928	1690 0.9914812276158043	1690 0.9902925004837543	1690 0.9904817462473382	1690 0.9929334632348983	1690 0.9886487862805403
1695 0.9878477102747659	1695 0.9895241557380536	1695 0.9891794994095836	1695 0.9890744127363326	1695 0.9913117239641783	1695 0.9866870390538846
1700 0.9883518310675367	1700 0.9878856744703373	1700 0.9884464451554874	1700 0.9879000014299579	1700 0.9897027144858187	1700 0.9850586733615672
1705 0.9878093373198837	1705 0.9867480935816384	1705 0.9878221822542455	1705 0.9865544354750165	1705 0.9882086489199214	1705 0.9831361741196465
1710 0.9870462575292164	1710 0.9856536942609049	1710 0.986018649210239	1710 0.9856362449159948	1710 0.986628040119975	1710 0.9815969998994187
1715 0.9861974129488383	1715 0.9848128660022444	1715 0.9850158826971578	1715 0.984609550722015	1715 0.9850962751222981	1715 0.9805877736362115
1720 0.984919526819989	1720 0.9840444240181488	1720 0.9838976212913333	1720 0.9825870526636479	1720 0.9834350172020673	1720 0.979106682384839
1725 0.9831070525064481	1725 0.9828068869631608	1725 0.9820047643209393	1725 0.9816439166487363	1725 0.981813255503631	1725 0.9769601273704264
1730 0.9823658154310482	1730 0.9818691259142331	1730 0.9809271261200014	1730 0.9808130146746771	1730 0.979717118693931	1730 0.9750082006242995
1735 0.9808126897746746	1735 0.9802402550964129	1735 0.9792172736027004	1735 0.9798793711855832	1735 0.9782347658956814	1735 0.9732942782599804
1740 0.9796627870708849	1740 0.9795493653785147	1740 0.9784478241332721	1740 0.9796562652363874	1740 0.9766462790323162	1740 0.9720116571608636
1745 0.9773943825570472	1745 0.9785108308790695	1745 0.9762988079739958	1745 0.978807344165463	1745 0.9756871148734715	1745 0.9712925909013771
1750 0.9766439557546549	1750 0.9785928171147072	1750 0.9756784846145758	1750 0.9778460805775973	1750 0.9743555078605883	1750 0.9705848424362579
1755 0.9753094704862756	1755 0.9774191908608162	1755 0.9732481876989809	1755 0.9768912717040866	1755 0.9739809465594066	1755 0.9696703021148504
1760 0.9732155952703844	1760 0.976747375613317	1760 0.9723926478419047	1760 0.9757975239334241	1760 0.9736947835154754	1760 0.9689969735856365
1765 0.9731476743549272	1765 0.9759100351162064	1765 0.9711131209446923	1765 0.9747557345606473	1765 0.9728907687075913	1765 0.9681114757389022
1770 0.9729924481858313	1770 0.9754506106701059	1770 0.9698683955449205	1770 0.9740729528773782	1770 0.9719875090037692	1770 0.9672470006053115
1775 0.9727177380558609	1775 0.9756284961980606	1775 0.9687820757325775	1775 0.9734326586074525	1775 0.9711814750404211	1775 0.9667369795558005
1780 0.9701638641181809	1780 0.9745030472116007	1780 0.9661640492685581	1780 0.9717837078731801	1780 0.9697696802622491	1780 0.9652535642439423
1785 0.9690310527443939	1785 0.9736675195029649	1785 0.965127373194922	1785 0.9702746149558285	1785 0.9681794219516676	1785 0.9641173465951642
1790 0.9684578405953401	1790 0.97343582623926	1790 0.9648643245514837	1790 0.9684149945600475	1790 0.9667716079874483	1790 0.9628554468684809
1795 0.9677607282632679	1795 0.9719582182733125	1795 0.9636903371522227	1795 0.967624174999376	1795 0.9656776183471735	1795 0.9614585243863043
1800 0.9666178279904727	1800 0.9697627388947034	1800 0.9626824451298722	1800 0.9661310141091376	1800 0.964383047117074	1800 0.9602324247509958
1805 0.9668674261971394	1805 0.9705821689235469	1805 0.9635123005869951	1805 0.9661791482495861	1805 0.9649964725625992	1805 0.9608574293283245
1810 0.9675461095167774	1810 0.9702942466422493	1810 0.9635321313040386	1810 0.966328373407609	1810 0.964052537108816	1810 0.9602873511582288
1815 0.9657088328143381	1815 0.9677662250774197	1815 0.960450507203423	1815 0.9641609555231527	1815 0.96211791681173	1815 0.9582646480403729
1820 0.9656377032905502	1820 0.9669141412134239	1820 0.9595930153253912	1820 0.9634826066237072	1820 0.961276103838586	1820 0.9573520867999629
1825 0.9649281720155968	1825 0.9661198733223871	1825 0.9593163038319414	1825 0.9625577896014531	1825 0.9604160369093346	1825 0.9560136719616354
1830 0.9643188096745673	1830 0.9662150263362231	1830 0.9599736209779856	1830 0.9618851515398154	1830 0.9596914644967809	1830 0.9552976975361018
1835 0.9632080039888861	1835 0.9662684874660525	1835 0.9599841680509036	1835 0.9609357538781959	1835 0.9586396532117366	1835 0.9545152452839676
1840 0.9629220197250099	1840 0.964946717561088	1840 0.958942990019229	1840 0.9604454262618118	1840 0.9576096396692578	1840 0.952514997096514
1845 0.9624407551345938	1845 0.9641928744297572	1845 0.9572159482981504	1845 0.9601249209164415	1845 0.9570827050405497	1845 0.9523257627409979
1850 0.9607267859787486	1850 0.9638308659213564	1850 0.9553637508371048	1850 0.9591200312922132	1850 0.9564791776521946	1850 0.9521748553209851
1855 0.9593947355724238	1855 0.9633145331532733	1855 0.9537380600255972	1855 0.9589204231264076	1855 0.9560117124255316	1855 0.9516512112040918
1860 0.9595642886498986	1860 0.9631798635788578	1860 0.953286094684924	1860 0.9584525858609629	1860 0.955409369500211	1860 0.9519375148933652
1865 0.9585365738355135	1865 0.9630091759523548	1865 0.9536371121914111	1865 0.9580980898801625	1865 0.9549543220191493	1865 0.9518761564852727
1870 0.9577553895454065	1870 0.9626770656062127	1870 0.9545762670468485	1870 0.9578201574962666	1870 0.9547980023864752	1870 0.9518463895338762
1875 0.9566054256071262	1875 0.963017477849367	1875 0.954125815534058	1875 0.9575833363662933	1875 0.9542856085483745	1875 0.9516943858710415
1880 0.9551797681793208	1880 0.962160818260961	1880 0.9536521759123787	1880 0.9575055739940048	1880 0.9534181591771209	1880 0.9506728496853845
1885 0.9545964310432276	1885 0.9618476284704639	1885 0.9531760921063456	1885 0.9571298346619456	1885 0.9529525364245706	1885 0.9498988762863819
1890 0.9531684903336097	1890 0.9614047670278129	1890 0.9530195918789837	1890 0.9567089751634232	1890 0.9526318690279081	1890 0.9492931794422687
1895 0.9516981526916669	1895 0.960728176650404	1895 0.9522664979936065	1895 0.956049082367667	1895 0.9523663598476781	1895 0.949009269848888
1900 0.9514786873816213	1900 0.9598835543562915	1900 0.9518476203263709	1900 0.9554839663737639	1900 0.9519314422718574	1900 0.9484561950575858
1905 0.9501799576420286	1905 0.9586777897803451	1905 0.9522600634020489	1905 0.9545805436540724	1905 0.9517780708467262	1905 0.9475110667063488
1910 0.949115256622036	1910 0.9584039323198983	1910 0.9519305503507345	1910 0.9539243356264452	1910 0.9508422563056796	1910 0.9467287460405669
1915 0.9475494690486183	1915 0.9589763777923718	1915 0.9521961664559224	1915 0.9522775055669356	1915 0.9509763351372003	1915 0.9467288327570563
1920 0.9464282010787953	1920 0.9588075561853977	1920 0.9515063335631038	1920 0.9510883712614191	1920 0.9517598186019766	1920 0.9462856887635663
1925 0.9453343014438745	1925 0.9573339244978061	1925 0.9495440024630596	1925 0.9507907840462572	1925 0.9513318426115047	1925 0.9447151768543612
1930 0.9447808325486184	1930 0.9562950097463582	1930 0.9483719091639402	1930 0.9502024994593973	1930 0.9507080917350703	1930 0.9434713768355463
1935 0.9437834536196725	1935 0.9546803230512287	1935 0.9458006577376158	1935 0.949741567048464	1935 0.9507394334643241	1935 0.942406434056189
1940 0.9428191098018386	1940 0.9533857828699616	1940 0.9459602406753012	1940 0.9494092940555794	1940 0.9491937267789899	1940 0.9406891699301958
1945 0.9414953462542964	1945 0.9528294154506209	1945 0.9451264673373453	1945 0.9482483240286458	1945 0.9503001795685568	1945 0.9407877148193228
1950 0.9403457026528033	1950 0.9522240564347176	1950 0.9446348388470266	1950 0.947767671950958	1950 0.9501359536998917	1950 0.9401584360899519
1955 0.9395924991390348	1955 0.9510633019348003	1955 0.942252509721864	1955 0.9477537233235536	1955 0.9508168051658696	1955 0.9398148468794206
1960 0.9389195959189268	1960 0.949811585342534	1960 0.9432032966727387	1960 0.9476256727892565	1960 0.9498309916738641	1960 0.93835436797418
1965 0.9396724854895336	1965 0.9498064677087056	1965 0.9439106844054588	1965 0.9474614618563585	1965 0.9505311485371942	1965 0.9390528162599046
1970 0.9394765958700383	1970 0.949572936738102	1970 0.9439092741354689	1970 0.9472169816832527	1970 0.9501538121004078	1970 0.9387548125190204
1975 0.9389774561561671	1975 0.9481541043136673	1975 0.9437093649592289	1975 0.9470947287394914	1975 0.94921306957972	1975 0.9386941360316794
1980 0.9374326568863621	1980 0.9484151961577676	1980 0.9435500742513095	1980 0.9462385034176992	1980 0.9483891374194588	1980 0.938916646066875
1985 0.9381315669332897	1985 0.9488238626241282	1985 0.944592319036972	1985 0.9469684461473107	1985 0.9472906652786001	1985 0.9390049419732788
1990 0.9383382519613299	1990 0.947917826164168	1990 0.9447337712042002	1990 0.9472453067743276	1990 0.9464643975700191	1990 0.938956073492765
1995 0.9387528463100189	1995 0.9491702717083359	1995 0.9454707335754164	1995 0.9476915486993089	1995 0.9464327237892513	1995 0.9398400764051701
2000 0.9387424971245977	2000 0.9498033684989287	2000 0.9464737793341357	2000 0.947912874073822	2000 0.9451840875571583	2000 0.9398707389623913
2005 0.9381270942735657	2005 0.9507371353928634	2005 0.9476889348610679	2005 0.9482560608698739	2005 0.9430408756778853	2005 0.9394705492588349
2010 0.9390700526284151	2010 0.9509633989419785	2010 0.9480675795484789	2010 0.9485520516663749	2010 0.9417377322650322	2010 0.9400481789789848
2015 0.9393568973406469	2015 0.9503570676832779	2015 0.9473530801406579	2015 0.9483755612802395	2015 0.9411671112140866	2015 0.9408457344624717
2020 0.9398881932043057	2020 0.9518624961022109	2020 0.9490070722413777	2020 0.9482880875532183	2020 0.9409017053033278	2020 0.9418620345673236
2025 0.9396865756064454	2025 0.9524478923868868	2025 0.9492706137580105	2025 0.9476126453182085	2025 0.9402823276470239	2025 0.9423984303224082
2030 0.9399820508614221	2030 0.9533063139243757	2030 0.951923768818937	2030 0.9473518251265443	2030 0.9398682086262314	2030 0.9431871914417613
2035 0.9398481257002974	2035 0.95267505495367	2035 0.9518910219130255	2035 0.9469377679945672	2035 0.9391393714605917	2035 0.9429479767932345
2040 0.9407071356894671	2040 0.9515980649917286	2040 0.953383702629054	2040 0.9468862742835276	2040 0.9396011087143384	2040 0.9428990765250224
2045 0.9400533279587467	2045 0.9511181935983013	2045 0.95266540153267	2045 0.9471326620261048	2045 0.9399292420930576	2045 0.9439314918827422
2050 0.9393063892174325	2050 0.9518590375674818	2050 0.9539891622323677	2050 0.9469320011263944	2050 0.9402482557761053	2050 0.9446723280618364
2055 0.9388749209234206	2055 0.9515019697158364	2055 0.9536506276261214	2055 0.9471321681433998	2055 0.9405997489019707	2055 0.9451975446894643
2060 0.9394205720550135	2060 0.9516974962626961	2060 0.9556898279637646	2060 0.9477905432869314	2060 0.941502363004806	2060 0.9463666080191043
2065 0.9391785314209093	2065 0.951005717665717	2065 0.9559746675695399	2065 0.9480069615340853	2065 0.9421772222944752	2065 0.9468506838754073
2070 0.9386045427169978	2070 0.9508966744734333	2070 0.956886984504258	2070 0.9480201501656165	2070 0.9429626622659619	2070 0.9472951778040009
2075 0.9371684556172283	2075 0.9507531623314698	2075 0.9575394179190728	2075 0.9483706475131449	2075 0.9430678932156873	2075 0.9471044644016396
2080 0.9379475099932741	2080 0.9516055759812274	2080 0.9576530419206514	2080 0.94877868880237	2080 0.9451672394521368	2080 0.9486670192286222
2085 0.9383320380461528	2085 0.9524491876119379	2085 0.9572433452392582	2085 0.9482746552212253	2085 0.946871986014869	2085 0.9496789133700285
2090 0.9389877372322567	2090 0.953270726445267	2090 0.9557248677661816	2090 0.9494363075327589	2090 0.9485799776563093	2090 0.9507594478712919
2095 0.9399054519631866	2095 0.9541584660067831	2095 0.9564853604361028	2095 0.9506672332378396	2095 0.950172762943566	2095 0.9521819536012267
2100 0.9399644551219668	2100 0.954752502129706	2100 0.9573282807217842	2100 0.9519150793785052	2100 0.9507761795476031	2100 0.9527016705297743
2105 0.941310623176573	2105 0.9558315806181966	2105 0.9572528320860383	2105 0.9527644132662216	2105 0.9525520672591781	2105 0.954156599934282
2110 0.9428369618662322	2110 0.9587185459765375	2110 0.9590515088772783	2110 0.9539274507041134	2110 0.9542547076650458	2110 0.9560233099493893
2115 0.9423735717057511	2115 0.9598061405758965	2115 0.9593738675176253	2115 0.9538683929274252	2115 0.9556107145732196	2115 0.9567681952534766
2120 0.9441221072493774	2120 0.9613375373953027	2120 0.958538717515854	2120 0.9548193152779968	2120 0.9571443632606429	2120 0.9583777141515483
2125 0.9453820132648906	2125 0.9629651962410036	2125 0.9576466345357664	2125 0.9554751011458967	2125 0.9578034353921738	2125 0.9594891114993723
2130 0.9453594849060318	2130 0.9641812267845257	2130 0.95653876765156	2130 0.9559200405535039	2130 0.9565812420580945	2130 0.9589551133951427
2135 0.9463629870018494	2135 0.9652066847135565	2135 0.9542303054338409	2135 0.9559701004920059	2135 0.9569368487185755	2135 0.9596594950767808
2140 0.9475234149088296	2140 0.9665944912384209	2140 0.9552612618115737	2140 0.9563154185289451	2140 0.9569592386197086	2140 0.9599523408416142
2145 0.9482026457698681	2145 0.9682784882860775	2145 0.9549565763119521	2145 0.9551846003369235	2145 0.9578275593428623	2145 0.961104702104482
2150 0.9487451251498717	2150 0.9682198957008168	2150 0.95370271146689	2150 0.9565072950472273	2150 0.9571635545781761	2150 0.960686690065896
2155 0.9500995881299173	2155 0.9693658771099941	2155 0.9538099404402743	2155 0.9577547173836836	2155 0.9573262028475783	2155 0.9606156364084619
2160 0.9513528030260291	2160 0.9705436311719534	2160 0.9564212219679583	2160 0.9588709555709233	2160 0.9573437369831922	2160 0.9603182995532765
2165 0.9513434573262178	2165 0.9715332502556849	2165 0.9578417575041587	2165 0.9578394719322497	2165 0.9575741757274981	2165 0.9606317186810535
2170 0.9513168689160699	2170 0.9700853694758896	2170 0.9570446614394515	2170 0.9583917566785163	2170 0.9575781936841171	2170 0.960003768359219
2175 0.951755071550363	2175 0.969634901124848	2175 0.9586884530793397	2175 0.9592653762373242	2175 0.9582659303071309	2175 0.9606287174734386
2180 0.9525756463492534	2180 0.9713361218097742	2180 0.9615749643362534	2180 0.9604105600754024	2180 0.9596865364529322	2180 0.961657273732389
2185 0.9532180904685045	2185 0.9706455724060818	2185 0.9628037032886034	2185 0.961111138099415	2185 0.959293421495952	2185 0.9611551358258176
2190 0.9525341618683614	2190 0.96863429669707	2190 0.9640748313237215	2190 0.9621817677014856	2190 0.9602785959191162	2190 0.9609914788693876
2195 0.9538470596989206	2195 0.9713164200789737	2195 0.9662721330498795	2195 0.9631749020480799	2195 0.9610284362062579	2195 0.9618479880444274
2200 0.9545964587771847	2200 0.9715736738731022	2200 0.967093378825662	2200 0.9641368008193992	2200 0.9610294451102646	2200 0.9616971744643934
2205 0.9554688715835751	2205 0.9726018803348774	2205 0.9691372989549185	2205 0.9654955366089608	2205 0.961410902458914	2205 0.9622345055658444
2210 0.9570647100600069	2210 0.9730073037290206	2210 0.969738490369816	2210 0.9651910654199658	2210 0.9619878083918533	2210 0.9631417058467902
2215 0.958212911492457	2215 0.9720228579959672	2215 0.9690601156011085	2215 0.9663234354083613	2215 0.9631973003718621	2215 0.9640816376540934
2220 0.9598808191596313	2220 0.974283158229556	2220 0.9703477021899982	2220 0.9673949481151615	2220 0.9651874492158116	2220 0.965621538948356
2225 0.9611103643249655	2225 0.9752657500946996	2225 0.9702224780220917	2225 0.9680431593255043	2225 0.9663554147131818	2225 0.9666658920201943
2230 0.9634079727684025	2230 0.9769127752845245	2230 0.9723460336072053	2230 0.9694670571858149	2230 0.9684657892763262	2230 0.968401196995084
2235 0.9645519947213624	2235 0.9773572880281746	2235 0.9718202421305449	2235 0.9687276771185154	2235 0.9691664707686748	2235 0.9687956726966476
2240 0.9649781071773645	2240 0.9771577706392935	2240 0.9726302585492708	2240 0.96965594458478	2240 0.9701512097575806	2240 0.9690865963066779
2245 0.9673206005214687	2245 0.9784201396625613	2245 0.9715212285670338	2245 0.9712352605958776	2245 0.971667178540798	2245 0.9707770397372447
2250 0.969924262783857	2250 0.9796238214000513	2250 0.9735177389690346	2250 0.9722656301602958	2250 0.9734368230091079	2250 0.9727668701271937
2255 0.9724115909317306	2255 0.9806807137418305	2255 0.9737319374894157	2255 0.9736105521037313	2255 0.9750831457887051	2255 0.9746581637609002
2260 0.9743499355561328	2260 0.9809413998660869	2260 0.9753671875974511	2260 0.9738619108464177	2260 0.9760997932587131	2260 0.9756823431622743
2265 0.9749370848689636	2265 0.9806474979027333	2265 0.9754895240634844	2265 0.9746494205390422	2265 0.975132020330926	2265 0.9753060741588081
2270 0.9756280702490268	2270 0.9807459262159103	2270 0.9760692423573516	2270 0.9751862815980274	2270 0.976240993517161	2270 0.9763918752312984
2275 0.9765042143188778	2275 0.9814030724259695	2275 0.977811460826412	2275 0.976018325661128	2275 0.9773532218819918	2275 0.9774121518653844
2280 0.9790690389552518	2280 0.9826310949358944	2280 0.978848235183919	2280 0.9766526658367526	2280 0.9799273357325898	2280 0.9797449478896068
2285 0.9809707416638257	2285 0.9840438637284753	2285 0.9809180178298061	2285 0.9779262303376002	2285 0.9821051122439862	2285 0.9818108148801608
2290 0.9818874882969642	2290 0.9847848270514664	2290 0.9821481434747711	2290 0.9790764763622896	2290 0.9835194423730953	2290 0.9831315075267326
2295 0.9821752433834412	2295 0.9848657893811348	2295 0.9852278830983922	2295 0.9814890919876527	2295 0.9851789292971624	2295 0.9836299379010178
2300 0.983353919064525	2300 0.9856405926346367	2300 0.9875955704401969	2300 0.9834690281644806	2300 0.9873723948048876	2300 0.9851305300132228
2305 0.9846656759882035	2305 0.9865734070771606	2305 0.9898880801214676	2305 0.9855165431917304	2305 0.9895288253181437	2305 0.9867045030135965
2310 0.9861342029259197	2310 0.9876841107223855	2310 0.9920423015293424	2310 0.9875957045743914	2310 0.9915938120634322	2310 0.9883449621509982
2315 0.9877726874071829	2315 0.9889845394357181	2315 0.9940018353201836	2315 0.9896694509192805	2315 0.9935156751640097	2315 0.9900403341459264
2320 0.9895814882920405	2320 0.9904768092294374	2320 0.9957195481860234	2320 0.9917004634877365	2320 0.9952474860651247	2320 0.9917738583175711
2325 0.9915458013822229	2325 0.9921516479666525	2325 0.9971601194584416	2325 0.9936520368767592	2325 0.9967490865614699	2325 0.9935230782303098
2330 0.993633317453642	2330 0.9939867362214339	2330 0.9983025800364014	2330 0.9954889489764542	2330 0.9979891047377121	2330 0.9952593337677522
2335 0.9957918720889651	2335 0.9959450570461829	2335 0.9991428441207162	2335 0.997178330351634	2335 0.9989469681318869	2335 0.9969472535431644
2340 0.9979470866844051	2340 0.9979732544006207	2340 0.9996962342338596	2340 0.9986905331951147	2340 0.9996149144301331	2340 0.9985442475554239
2345 0.9999999999999998	2345 0.9999999999999998	2345 0.999999999999999	2345 1.0	2345 0.9999999999999993	2345 0.9999999999999988
