# Supplementary material for: Lunar rock investigation and tri-aspect characterization of lunar farside regolith by a digital twin
Source: Nat Commun. 2024 Mar 8;15:2098. doi: 10.1038/s41467-024-46233-8 (PMC11258293; doi:10.1038/s41467-024-46233-8)
Supplement: Supplementary file 3 — Source Data [file 41467_2024_46233_MOESM3_ESM.zip › Source Data Fig. 4.xlsx]

## Sheet: Parameters of terrestrial soil
Parameters of terrestrial soil samples
Terrain	n	kc(kPa/mN-1)	kφ(kPa/mN)	Ks(kPa/mN)	c(kPa)	φ(°)
Dry sand (Land Locomotion Lab., LLL)	1.1	0.99	1528.43	1535.03	1.04	28
Sandy loam (LLL)	0.7	5.27	1515.04	1550.17	1.72	29
Sandy loam Michigan (Strong, Buchele)	0.9	52.53	1127.97	1478.17	4.83	20
Sandy loam (Hanamoto)	0.3	2.79	141.11	159.71	13.79	22
Clayey soil (Thailand)	0.5	13.19	692.15	780.08	4.14	13
Lean clay (WES)	0.2	16.43	1724.69	1834.22	68.95	20
LETE sand (Wong)	0.79	102	5301	5981	1.3	31.1
Upland sandy loam (Wong)	1.1	74.6	2080	2577	3.3	33.7
Rubicon sandy loam (Wong)	0.66	6.9	752	798	3.7	29.8
North Gower clayey loam (Wong)	0.73	41.6	2471	2748	6.1	26.6
Grenville loam (Wong)	1.01	0.06	5880	5880	3.1	29.8
Snow (U.S.)	1.6	4.37	196.72	225.85	1.03	19.7
Snow (Sweden)	1.44	10.55	66.08	136.41	6	20.7
Note: n, kc, kφ, c, φ are original data from reference3, while the values of Ks for terrains are derived based on kc and kφ when the wheel width is 0.15 m.

## Sheet: Parameters of lunar soil
Parameters of lunar soil obtained in other lunar exploration missions4
Mission (year)	Landing site	Identification method	c(kPa)	φ(°)
Apollo 11 (1969)	Mare Tranquilliatis	Penetrometer	0.25-0.85	38-42
Apollo 12 (1969)	Ocean of Storms	Vacuum Direct Shear	0-0.7	28-35
		Direct Shear (Surveyor 3)	0.1-3.1	13-56
		Triaxial Shear (Surveyor 3)	0-1	51-59
Luna 16 (1970)	Mare Fecunditatis	Direct Shear and Coulomb Device	3.9-5.9	20-25
Luna 20 (1972)	Apollonius Hightlands
Lunokhod 2 (1973)	Le Monnier Crater	Estimated	0.4	40

## Sheet: Mechanical properties of Apollo
Mechanical properties of Apollo samples and simulants5
	Bulk Density (g/cm3)	Particle Specific Gravity	Shear Strength
			Cohesion	Friction Angle
			c (kPa)	φ (°)
Lunar Soil (Averaged)	1.53 – 1.63 (Near Surface)	2.3 - 3.2	0.1 - 1	30 – 50
FJS-1	1.55	2.94	8	37.2
Lunar soil simulant6	1.6	-	0.8	37.2

## Sheet: Data for figure 4d
The physical and mechanical parameters of the lunar soil simulant and HIT-LSS27, 8
	ρ (Kg/m3)	kc (kPa/mn-1)	kφ (kPa/mn)	n	c (kPa)	j (°)	Kx (m)	Ky (m)
Lunar soil simulant6	1.6	1.71	4754.67	1	0.8	37.2	0.043β + 0.036	0.020β + 0.013
HIT-LSS27,8	1.6	0	1043	0.87	0.46	38.1	0.005503β+0.008302	0.045β+0.01201
Note: ρ is bulk density, kc is cohesion modulus of the soil, kφ is the frictional modulus of the soil, n is the sinkage exponent, c is the cohesion of the soil, j is the internal friction angle of the soil, Kx is the longitudinal shearing deformation modulus of the soil, Ky is the lateral shearing deformation modulus of the soil.
