# Supplementary material for: Lunar rock investigation and tri-aspect characterization of lunar farside regolith by a digital twin
Source: Nat Commun. 2024 Mar 8;15:2098. doi: 10.1038/s41467-024-46233-8 (PMC11258293; doi:10.1038/s41467-024-46233-8)
Supplement: Supplementary file 3 — Source Data [file 41467_2024_46233_MOESM3_ESM.zip › Source Data Fig. 5.xlsx]

## Sheet: CPX (Adams, 1979)
BC2000 (nm)	BC1000 (nm)
2317	1043.31
2321.34	1038.87
2315.14	1027.82
2301.66	1032.85
2288.49	1038.57
2277.79	1039.75
2266.48	1035.22
2255.33	1029.3
2288.02	1018.84
2298.4	1018.84
2279.19	1012.62
2265.55	1023.38
2255.33	1022.79
2256.72	1017.06
2247.27	1013.81
2247.27	1019.43
2242.15	1025.75
2231.93	1014.1
2247.27	1003.65
2236.58	998.911
2216.9	998.911
2166.38	993.288
2174.28	973.853
2327.54	1052.68
2105.33	974.248
2106.57	954.122
2091.38	949.288
2037.61	948.992
2038.08	932.221
2028.16	929.262
2005.38	940.804
2018.24	917.325
2014.21	922.159
1993.14	923.244
1994.38	918.41
1990.81	913.97
1953.93	918.41
1949.75	901.836

## Sheet: OPX (Adams, 1979)
BC2000 (nm)	BC1000 (nm)
1785.03	893.944
1805.33	894.24
1814.16	900.652
1824.23	897.89
1818.96	893.154
1853.37	896.805
1857.7	901.244
1863.44	900.948
1866.54	908.248
1877.54	902.329
1906.21	910.517
1926.51	915.845
1926.51	909.63
1932.24	909.63
1952.07	910.517
1949.75	902.132
2086.73	934.194
2103	939.226

## Sheet: CE4 rocks
ID	BC1000 (nm)	BC2000 (nm)
D03N015	963.6	1975
D13N106	978.6	1996
D23N150	982.7	1981.5
D26N169	974.7	1999.3
D27N177	963.3	2040.8
D41N240	990.6	1990.8
